# Supplementary material for: Colibactin leads to a bacteria-specific mutation pattern and self-inflicted DNA damage
Source: Genome Res. 2024 Aug;34(8):1154–64. doi: 10.1101/gr.279517.124 (PMC11444178; doi:10.1101/gr.279517.124)
Supplement: Supplement 2 [file Supplemental_Code.zip]

Archive with 69 entries (65 files):
- Supplemental_Code/
- Supplemental_Code/code/
- Supplemental_Code/code/.DS_Store
- Supplemental_Code/code/ASKA_lookup_map.mat
- Supplemental_Code/code/backgroundSignal.mat
- Supplemental_Code/code/barcodeAnalysis.R
- Supplemental_Code/code/BarcodeScreen.R
- Supplemental_Code/code/breseq_mutation_list.xlsx
- Supplemental_Code/code/calcMutationTable_v2.m
- Supplemental_Code/code/COG function Entrez GMT.csv
- Supplemental_Code/code/Comparison_pksP2pksN.csv
- Supplemental_Code/code/countsOddPlusEven.csv
- Supplemental_Code/code/countTriNucs.m
- Supplemental_Code/code/ctrl_context.txt
- Supplemental_Code/code/dataTable_Ecoli.mat
- Supplemental_Code/code/EcoCyc Pathways Entrez GMT.csv
- Supplemental_Code/code/fastq2barcodeCounts_v3_1.m
- Supplemental_Code/code/fimo.xlsx
- Supplemental_Code/code/findSeqwithMotif.m
- Supplemental_Code/code/genomeFeatures.xlsx
- Supplemental_Code/code/macrodomain_positions.xlsx
- Supplemental_Code/code/master_mutation_final.xlsx
- Supplemental_Code/code/Metadata_pksP2pksN.csv
- Supplemental_Code/code/mutationContext_5.txt
- Supplemental_Code/code/mutationType.m
- Supplemental_Code/code/pks+_context_5.txt
- Supplemental_Code/code/plotMutPositions.m
- Supplemental_Code/code/plot_colonyBackground.m
- Supplemental_Code/code/plot_colony_selfRecA.m
- Supplemental_Code/code/quant_backgroundSignal.m
- Supplemental_Code/code/quant_selfRecASignal.m
- Supplemental_Code/code/ReadMe.docx
- Supplemental_Code/code/writeMasterMutationList.m
- Supplemental_Code/code/yfp.mat
- Supplemental_Code/__MACOSX/
- Supplemental_Code/__MACOSX/._code
- Supplemental_Code/__MACOSX/code/
- Supplemental_Code/__MACOSX/code/._.DS_Store
- Supplemental_Code/__MACOSX/code/._ASKA_lookup_map.mat
- Supplemental_Code/__MACOSX/code/._backgroundSignal.mat
- Supplemental_Code/__MACOSX/code/._barcodeAnalysis.R
- Supplemental_Code/__MACOSX/code/._BarcodeScreen.R
- Supplemental_Code/__MACOSX/code/._breseq_mutation_list.xlsx
- Supplemental_Code/__MACOSX/code/._calcMutationTable_v2.m
- Supplemental_Code/__MACOSX/code/._COG function Entrez GMT.csv
- Supplemental_Code/__MACOSX/code/._Comparison_pksP2pksN.csv
- Supplemental_Code/__MACOSX/code/._countsOddPlusEven.csv
- Supplemental_Code/__MACOSX/code/._countTriNucs.m
- Supplemental_Code/__MACOSX/code/._ctrl_context.txt
- Supplemental_Code/__MACOSX/code/._dataTable_Ecoli.mat
- Supplemental_Code/__MACOSX/code/._EcoCyc Pathways Entrez GMT.csv
- Supplemental_Code/__MACOSX/code/._fastq2barcodeCounts_v3_1.m
- Supplemental_Code/__MACOSX/code/._fimo.xlsx
- Supplemental_Code/__MACOSX/code/._findSeqwithMotif.m
- Supplemental_Code/__MACOSX/code/._genomeFeatures.xlsx
- Supplemental_Code/__MACOSX/code/._macrodomain_positions.xlsx
- Supplemental_Code/__MACOSX/code/._master_mutation_final.xlsx
- Supplemental_Code/__MACOSX/code/._Metadata_pksP2pksN.csv
- Supplemental_Code/__MACOSX/code/._mutationContext_5.txt
- Supplemental_Code/__MACOSX/code/._mutationType.m
- Supplemental_Code/__MACOSX/code/._pks+_context_5.txt
- Supplemental_Code/__MACOSX/code/._plotMutPositions.m
- Supplemental_Code/__MACOSX/code/._plot_colonyBackground.m
- Supplemental_Code/__MACOSX/code/._plot_colony_selfRecA.m
- Supplemental_Code/__MACOSX/code/._quant_backgroundSignal.m
- Supplemental_Code/__MACOSX/code/._quant_selfRecASignal.m
- Supplemental_Code/__MACOSX/code/._ReadMe.docx
- Supplemental_Code/__MACOSX/code/._writeMasterMutationList.m
- Supplemental_Code/__MACOSX/code/._yfp.mat
