# Supplementary material for: Colibactin leads to a bacteria-specific mutation pattern and self-inflicted DNA damage
Source: Genome Res. 2024 Aug;34(8):1154–64. doi: 10.1101/gr.279517.124 (PMC11444178; doi:10.1101/gr.279517.124)
Supplement: Supplement 2 [file Supplemental_Code.zip › Supplemental_Code/code/COG function Entrez GMT.csv]

PathwayName	PathwayDesc	Genes
COG(J) Translation and ribosomal structure and biogenesis	Translation and ribosomal structure and biogenesis	944846	945310	946906	945854	947783	945769	947175	946223	945555	946452	947058	947882	944939	944889	948967	945458	947707	948558	947845	947846	947838	948482	947816	947874	944761	945382	945382	946643	946251	948484	948483	947817	947818	947819	947820	947813	947814	947809	947800	947802	947803	947795	947791	947792	946793	947828	949000	945564
COG(A) RNA processing and modification	RNA processing and modification	2847707	948675
COG(K) Transcription	Transcription	948488	948487	947682	947794	946379	946493	948327	948485	947043	947244	948159	948523	948692	947210	947567	947970	947033	944757	949034	947507	945417	945278	945001	945139	945216	945219	944869	945523	945771	945930	945831	948865	946079	946136	945208	946316	946502	946501	946532	946657	946769	948828	946862	946873	947000	947064	947278	947311
COG(L) Replication and recombination and repair	Replication and recombination and repair	947371	944852	947122	948559	947501	948211	946614	947499	948347	948292	947206	947256	948356	945320	946765	946479	946885	948164	948555	948996	947203	948691	946955	947893	945853	946710	945100	947570	944922	946359	947005	944779	949076	945049	948978	947170	945661	947211	948676	947105	947287	945425	947153	947055	947674	948290	948318	947694
COG(B) Chromatin structure and dynamics	Chromatin structure and dynamics
COG(D) Cell cycle control and cell division and chromosome partitioning	Cell cycle control and cell division and chromosome partitioning	944786	948358	945798	947409	946567	946627	947694	944799	945240	946322	945238	944778	945744	945740	948588	946992	945206	947417	947821	944823	945102	947227	947655	947736	944982	947969	946365	945127	947968	945741	946228	946033	945548	947404	946376	948727	948420	945241	948428	945550	945549	946869	944803	944971	947930	948856	944873	945132
COG(Y) Nuclear structure	Nuclear structure
COG(V) Defense mechanisms	Defense mechanisms	945599	946357	947624	948771	948769	948872	945915	945225	946383	947072	947300	947519	947906	946506	948554	945883	945164	944991	949045	945066	946481	947666	948867	947331	948729	948607	945101	945108	946606	946608	945464	947768	948030	944836	945403	945411	947991	947998	945112	945189	947322	946604	947706	948031	944833	945413	945413	947998
COG(T) Signal transduction mechanisms	Signal transduction mechanisms	946970	948291	947043	947244	948159	945087	947016	945236	946564	947587	945841	947788	947788	945229	945904	945904	945948	946404	948007	948415	944770	945595	946326	948870	946717	948993	946844	947013	947255	947174	947272	948405	948506	948632	948609	947887	946401	948145	948322	945908	946670	947867	947681	945046	945003	945302	946182	945697
COG(M) Cell wall/membrane/envelope biogenesis	Cell wall/membrane/envelope biogenesis	944925	946952	947742	948825	944789	945410	947375	948296	948834	946555	946565	946588	946579	948144	948149	948241	945495	946538	946563	947683	948134	946543	946570	945275	949098	948140	944814	948789	945235	944783	946661	946798	947490	947643	944800	946243	945935	945898	947416	948977	947303	948214	946321	946536	945604	945334	945487	948733
COG(N) Cell motility	Cell motility	945656	2847752	2847741	948795	945324	946457	945308	945849	945606	948053	945648	946300	947564	946390	946456	946462	945646	949101	946428	946402	946391	945806	947829	946429	946451	946687	946443	946446	946464	947534	945636	946448	945678	945813	946442	946423	946463	947467	947840	946996	945393	947827	947834	947833	946684	947481	947823	947430
COG(Z) Cytoskeleton	Cytoskeleton	948588	947655
COG(W) Extracellular structures	Extracellular structures	945806	947829	945393	947827	947834	947833	947481	947823	947430	944859	945367	945110	946773	945559	946621	946418	947531	947657	947741	948843	947898	944819	947606	945160	946537	946934	946617	947656	947738	948844	946042	945797	945817	947908	944741	948047
COG(U) Intracellular trafficking and secretion and and vesicular transport	Intracellular trafficking and secretion and and vesicular transport	947799	949120	949133	947102	947978	944800	944821	945531	947040	948486	948328	948900	945420	945429	948198	945328	946345	946457	947381	947720	946456	947822	945806	947829	946429	946448	945228	948321	948319	945374	946423	948123	947467	947840	945393	947827	947834	947833	945531	947481	947823	948742	947824	946709	947025	947841	947831	947952
COG(O) Posttranslational modification and protein turnover and chaperones	Posttranslational modification and protein turnover and chaperones	944963	948192	948200	948734	947188	948655	947139	947812	947865	946169	947192	948020	947182	944857	949014	946999	947925	945099	947257	948698	948697	946084	948016	947384	947195	948004	947194	946128	946219	947189	946909	946539	947974	944750	945218	947234	944885	948665	947690	945085	944753	947572	949054	945534	946076	945173	949073	945764
COG(X) Mobilome: prophages and transposons	Mobilome: prophages and transposons	946976	946821	946923	946160	944942	944743	947698	944950	945009	945867	947949	38094937	944913	944937	944948	945203	945036	947988	945587	945952	946403	946629	947346	947517	948081	948779	949005	945968	948815	945693	944952	945025	946900	945759	945584	945967	946616	947347	947520	948082	948781	946455	944941	946163	944917	945896	945944	946507
COG(C) Energy production and conversion	Energy production and conversion	947854	945312	948244	948242	947298	946298	945314	946147	948748	948243	948125	945508	946267	946035	946055	946135	945268	946389	947093	946915	948394	948438	946189	946735	2847717	946189	946653	947353	2847709	2847718	946778	946940	946947	946031	946947	946775	947635	946295	945984	948245	948252	945212	948440	947528	945323	945580	945182	946738
COG(G) Carbohydrate transport and metabolism	Carbohydrate transport and metabolism	945865	947420	945271	947896	948595	948829	947679	947413	947931	947922	947407	947414	944928	946362	946829	948277	945032	948409	945358	948753	948535	944748	945449	947006	948439	946291	946636	947415	947644	948412	945294	947197	947282	948099	948401	948711	945861	946688	948117	946795	945542	948098	948714	949134	947661	947940	947932	946554
COG(E) Amino acid transport and metabolism	Amino acid transport and metabolism	948455	946853	947385	948335	947715	946680	947313	946132	946845	948182	948793	946877	946888	946549	948286	948286	945076	945642	947724	947724	947724	946058	948027	947081	944844	948774	945826	946551	946814	947498	946521	946516	947022	946647	948278	946544	947465	945012	945528	944928	946362	946829	948277	946552	945768	945519	945519	946797
COG(F) Nucleotide transport and metabolism	Nucleotide transport and metabolism	946878	945695	945153	946368	946794	946979	949031	945134	947359	947032	947032	948685	948685	948695	945611	945663	947310	947477	947429	948503	946975	948504	946957	945556	949037	949068	948163	949035	946732	947149	946612	947155	948901	947177	946970	948291	948902	945535	947121	946663	946663	946973	947239	944976	944996	949072	947366	945787
COG(H) Coenzyme transport and metabolism	Coenzyme transport and metabolism	946892	947880	946132	946845	948182	948793	947049	948326	946453	948286	948286	947092	944865	947526	945073	946431	946785	945258	945017	946647	948278	945620	945387	944927	945064	947364	945846	946337	945384	948138	948869	945376	949033	946946	947217	947230	947759	945484	947445	945221	945389	949129	945167	949060	946806	944790	947532	945451
COG(I) Lipid transport and metabolism	Lipid transport and metabolism	944874	945073	946121	946727	948823	947324	948324	947315	947496	948350	944805	945057	946665	946799	944886	946213	946327	946741	947315	945766	946003	947561	946891	948572	945915	946165	947761	945427	947357	947758	945973	946221	945791	944876	946725	947955	945870	947514	945450	945863	945985	948673	947037	945019	944777	944888	945568	946796
COG(P) Inorganic ion transport and metabolism	Inorganic ion transport and metabolism	945084	948577	946715	947179	946854	948413	947231	945932	948333	948237	945798	944832	946548	947475	948009	947239	947919	948431	945790	945137	947035	945818	946002	947989	948065	945802	948778	944773	947858	947221	947730	946882	945841	947788	947788	948238	948239	945910	948351	945026	947216	945460	945823	946044	947986	948063	944953	948403
COG(Q) Secondary metabolites biosynthesis and transport and catabolism	Secondary metabolites biosynthesis and transport and catabolism	946115	945484	947445	946665	946799	944875	946161	948320	945631	947753	944901	946302	947495	945184	947426	945511	946712	946178	945789	945731	948597	945215	945265	946190	948338	948387	946012	947015	947881	947251	945021	949085	945194	945118	947247	1450243	945184	946447	945833	945956	946178	947595	945939	945939	945394	944768	946689	946679
COG(R) General function prediction only	General function prediction only	945674	945096	946556	946578	944906	945337	947749	948750	944782	946874	947571	944976	944996	949072	947366	947855	945440	945566	947856	948909	944902	945551	949049	947383	949068	949018	947594	947723	946701	948882	948549	945089	945372	945432	945470	948204	2847768	944954	945288	946586	946736	947916	947848	948556	946059	946059	948040	946755
COG(S) Function unknown	Function unknown	945493	946250	946269	948854	947668	945419	947001	946528	946545	947747	947866	948582	948033	948379	948576	945685	945247	948154	945975	945033	947462	947424	948190	947365	947608	947537	949044	945525	947279	948257	946307	948860	945558	945997	946668	949062	948165	947479	949090	949021	947849	947781	946541	948812	947398	946355	946025	945828
[truncated: 374 more columns]
