# Supplementary material for: Colibactin leads to a bacteria-specific mutation pattern and self-inflicted DNA damage
Source: Genome Res. 2024 Aug;34(8):1154–64. doi: 10.1101/gr.279517.124 (PMC11444178; doi:10.1101/gr.279517.124)
Supplement: Supplement 2 [file Supplemental_Code.zip › Supplemental_Code/code/Comparison_pksP2pksN.csv]

OddPlusEven_8h-1-pksP-1_S1_merged	OddPlusEven_8h-1-pksP-2_S2_merged	OddPlusEven_8h-1-pksP-3_S3_merged	OddPlusEven_8h-1-pksP-4_S4_merged	OddPlusEven_8h-1-pksP-5_S8_merged	OddPlusEven_8h-1-pksN-1_S9_merged	OddPlusEven_8h-1-pksN-2_S10_merged	OddPlusEven_8h-1-pksN-3_S11_merged	OddPlusEven_8h-1-pksN-4_S12_merged	OddPlusEven_8h-1-pksN-5_S13_merged
OddPlusEven_8h-10-pksP-1_S14_merged	OddPlusEven_8h-10-pksP-2_S15_merged	OddPlusEven_8h-10-pksP-3_S18_merged	OddPlusEven_8h-10-pksP-4_S19_merged	OddPlusEven_8h-10-pksP-5_S20_merged	OddPlusEven_8h-10-pksN-1_S21_merged	OddPlusEven_8h-10-pksN-2_S22_merged	OddPlusEven_8h-10-pksN-3_S23_merged	OddPlusEven_8h-10-pksN-4_S24_merged	OddPlusEven_8h-10-pksN-5_S25_merged
OddPlusEven_24h-1-pksP-1_S28_merged	OddPlusEven_24h-1-pksP-2_S29_merged	OddPlusEven_24h-1-pksP-3_S30_merged	OddPlusEven_24h-1-pksP-4_S31_merged	OddPlusEven_24h-1-pksP-5_S32_merged	OddPlusEven_24h-1-pksN-1_S33_merged	OddPlusEven_24h-1-pksN-2_S34_merged	OddPlusEven_24h-1-pksN-3_S35_merged	OddPlusEven_24h-1-pksN-4_S37_merged	OddPlusEven_24h-1-pksN-5_S38_merged
OddPlusEven_24h-10-pksP-1_S39_merged	OddPlusEven_24h-10-pksP-2_S40_merged	OddPlusEven_24h-10-pksP-3_S41_merged	OddPlusEven_24h-10-pksP-4_S42_merged	OddPlusEven_24h-10-pksP-5_S43_merged	OddPlusEven_24h-10-pksN-1_S44_merged	OddPlusEven_24h-10-pksN-2_S45_merged	OddPlusEven_24h-10-pksN-3_S46_merged	OddPlusEven_24h-10-pksN-4_S47_merged	OddPlusEven_24h-10-pksN-5_S48_merged
OddPlusEven_48h-1-pksP-1_S49_merged	OddPlusEven_48h-1-pksP-2_S50_merged	OddPlusEven_48h-1-pksP-3_S51_merged	OddPlusEven_48h-1-pksP-4_S52_merged	OddPlusEven_48h-1-pksP-5_S53_merged	OddPlusEven_48h-1-pksN-1_S54_merged	OddPlusEven_48h-1-pksN-2_S55_merged	OddPlusEven_48h-1-pksN-3_S56_merged	OddPlusEven_48h-1-pksN-4_S57_merged	OddPlusEven_48h-1-pksN-5_S58_merged
OddPlusEven_48h-10-pksP-1_S59_merged	OddPlusEven_48h-10-pksP-2_S60_merged	OddPlusEven_48h-10-pksP-3_S61_merged	OddPlusEven_48h-10-pksP-4_S62_merged	OddPlusEven_48h-10-pksP-5_S63_merged	OddPlusEven_48h-10-pksN-1_S64_merged	OddPlusEven_48h-10-pksN-2_S65_merged	OddPlusEven_48h-10-pksN-3_S66_merged	OddPlusEven_48h-10-pksN-4_S67_merged	OddPlusEven_48h-10-pksN-5_S68_merged
