# Supplementary material for: Colibactin leads to a bacteria-specific mutation pattern and self-inflicted DNA damage
Source: Genome Res. 2024 Aug;34(8):1154–64. doi: 10.1101/gr.279517.124 (PMC11444178; doi:10.1101/gr.279517.124)
Supplement: Supplement 2 [file Supplemental_Code.zip › Supplemental_Code/code/countsOddPlusEven.csv]

Strains	OddPlusEven_24h-1-pksN-1_S33_merged	OddPlusEven_24h-1-pksN-2_S34_merged	OddPlusEven_24h-1-pksN-3_S35_merged	OddPlusEven_24h-1-pksN-4_S37_merged	OddPlusEven_24h-1-pksN-5_S38_merged	OddPlusEven_24h-1-pksP-1_S28_merged	OddPlusEven_24h-1-pksP-2_S29_merged	OddPlusEven_24h-1-pksP-3_S30_merged	OddPlusEven_24h-1-pksP-4_S31_merged	OddPlusEven_24h-1-pksP-5_S32_merged	OddPlusEven_24h-10-pksN-1_S44_merged	OddPlusEven_24h-10-pksN-2_S45_merged	OddPlusEven_24h-10-pksN-3_S46_merged	OddPlusEven_24h-10-pksN-4_S47_merged	OddPlusEven_24h-10-pksN-5_S48_merged	OddPlusEven_24h-10-pksP-1_S39_merged	OddPlusEven_24h-10-pksP-2_S40_merged	OddPlusEven_24h-10-pksP-3_S41_merged	OddPlusEven_24h-10-pksP-4_S42_merged	OddPlusEven_24h-10-pksP-5_S43_merged	OddPlusEven_48h-1-pksN-1_S54_merged	OddPlusEven_48h-1-pksN-2_S55_merged	OddPlusEven_48h-1-pksN-3_S56_merged	OddPlusEven_48h-1-pksN-4_S57_merged	OddPlusEven_48h-1-pksN-5_S58_merged	OddPlusEven_48h-1-pksP-1_S49_merged	OddPlusEven_48h-1-pksP-2_S50_merged	OddPlusEven_48h-1-pksP-3_S51_merged	OddPlusEven_48h-1-pksP-4_S52_merged	OddPlusEven_48h-1-pksP-5_S53_merged	OddPlusEven_48h-10-pksN-1_S64_merged	OddPlusEven_48h-10-pksN-2_S65_merged	OddPlusEven_48h-10-pksN-3_S66_merged	OddPlusEven_48h-10-pksN-4_S67_merged	OddPlusEven_48h-10-pksN-5_S68_merged	OddPlusEven_48h-10-pksP-1_S59_merged	OddPlusEven_48h-10-pksP-2_S60_merged	OddPlusEven_48h-10-pksP-3_S61_merged	OddPlusEven_48h-10-pksP-4_S62_merged	OddPlusEven_48h-10-pksP-5_S63_merged	OddPlusEven_8h-1-pksN-1_S9_merged	OddPlusEven_8h-1-pksN-2_S10_merged	OddPlusEven_8h-1-pksN-3_S11_merged	OddPlusEven_8h-1-pksN-4_S12_merged	OddPlusEven_8h-1-pksN-5_S13_merged	OddPlusEven_8h-1-pksP-1_S1_merged	OddPlusEven_8h-1-pksP-2_S2_merged	OddPlusEven_8h-1-pksP-3_S3_merged	OddPlusEven_8h-1-pksP-4_S4_merged
aaeA	1294	1129	1253	1330	1058	1384	1260	1444	1511	1287	1866	1738	1436	1792	1436	1371	1247	1759	1991	1451	1434	1291	1736	1441	1571	1612	1676	1594	1694	2113	1222	1127	1196	1230	1255	1515	1349	1519	1243	1625	1408	1188	1262	1385	1475	1857	2468	2275	2080
aaeB	5307	5053	5091	5333	4390	5988	5007	6366	6059	5196	7518	7319	5913	7727	5744	6060	4892	7288	7649	6417	5675	5071	7046	5459	6370	6032	6598	6319	7293	8299	5510	4751	4678	5122	5195	5919	5776	5751	4954	6035	5889	4881	5353	5409	5767	7162	9980	8938	8057
aaeR	3364	3210	3295	3373	2964	3700	3026	4038	3827	3308	4925	4729	3670	4910	3770	3756	3207	4727	5037	4087	3557	3101	4396	3636	4180	3874	4354	3887	4618	5235	3796	3154	3160	3630	3521	3910	3979	3740	3382	4346	3515	3168	3468	3450	3749	4638	6447	5801	5435
aaeX	930	1039	1006	995	795	1143	870	1183	1200	927	1555	1398	1012	1400	1073	1160	1000	1358	1474	1253	1043	924	1273	1039	1158	1167	1333	1177	1382	1502	1061	811	959	1070	1104	1138	1201	1079	1067	1256	1044	930	971	1049	1081	1538	2055	1738	1661
aas	3281	3207	3440	3268	2779	3608	2979	3809	3663	3391	5056	4656	3570	4717	3582	3943	3117	4670	4792	3934	3690	2989	4369	3358	4065	3592	4213	3822	4382	5051	3692	3074	3026	3477	3487	3962	3674	3442	3234	3819	3557	3129	3348	3593	3582	4576	6149	5626	5109
aat	1347	1269	1549	1474	1266	1679	1296	1457	1533	1263	2215	1892	1549	1953	1612	1400	1371	1825	2014	1602	1448	1348	1917	1481	1794	1430	1634	1517	1804	2045	1454	1173	1291	1363	1461	1442	1400	1463	1204	1497	1466	1232	1459	1488	1609	1858	2528	2410	2005
abgA	274	259	324	298	260	295	258	314	283	272	488	418	327	397	338	323	218	361	335	342	253	262	300	303	334	335	282	290	390	424	244	276	230	263	278	274	278	281	238	318	250	251	281	338	325	339	499	435	417
abgB	43	52	60	56	48	63	41	80	79	49	92	77	39	66	76	58	82	80	76	64	67	62	78	56	82	56	67	76	88	78	55	64	53	47	61	65	51	54	48	54	75	60	52	42	69	73	119	87	89
abgR	732	667	837	757	667	775	666	949	875	689	1232	1054	778	1180	922	877	692	1039	1117	880	865	649	945	805	905	847	897	861	956	1187	763	727	697	722	776	747	810	759	671	835	854	750	837	844	884	1158	1474	1310	1198
abgT	353	348	338	302	295	410	314	379	376	315	478	520	421	579	415	392	297	474	509	416	360	313	464	376	443	391	432	409	460	516	357	308	325	329	347	386	352	335	311	395	361	313	389	366	421	532	665	609	511
abrB	445	420	525	459	414	554	436	544	582	465	699	634	547	678	546	485	478	650	631	543	512	414	620	453	552	481	594	506	592	674	501	462	401	471	509	558	533	485	445	527	505	421	482	509	563	572	830	734	708
aceA	3225	3506	3788	3325	2785	3565	2841	4533	4398	3536	5473	4672	3580	4617	3712	4491	3595	5166	5016	4412	3418	3050	4223	3335	3932	3696	4206	4196	4668	5149	3305	2961	2991	3323	3402	3929	3739	3736	3266	4098	3583	3012	3165	3505	3613	4648	6207	5548	5040
aceB	2109	2367	2475	2137	1781	2383	1921	2905	2853	2415	3811	3054	2377	3031	2348	2824	2238	3385	3080	2846	2282	1968	2823	2331	2843	2430	2854	2705	2932	3391	2292	1936	2016	2204	2483	2668	2579	2506	2203	2794	2366	1945	2106	2126	2305	3068	3952	3751	3371
aceE	0	0	0	0	0	0	0	0	0	0	0	0	0	0	0	0	0	0	0	0	0	0	0	0	0	0	0	0	0	0	0	0	0	0	0	0	0	0	0	0	0	0	0	0	0	0	0	0	0
aceF	9	10	9	15	19	14	17	8	17	16	18	27	19	20	17	15	12	21	20	7	16	16	24	14	11	14	17	27	15	23	9	14	8	12	16	15	9	13	10	15	11	15	20	10	9	21	23	21	22
aceK	2331	2406	2559	2202	1872	2338	1975	3034	2894	2359	3796	3033	2237	3061	2451	2980	2358	3551	3370	3034	2347	2034	2888	2289	2734	2559	2841	2808	3113	3667	2364	1986	2021	2226	2428	2744	2743	2478	2305	2806	2478	2070	2032	2325	2309	3027	4070	3756	3325
ackA	1	4	3	6	2	3	4	1	0	7	12	9	3	7	4	0	0	7	3	8	5	3	6	7	9	6	6	1	9	10	3	4	6	2	3	4	0	0	0	5	6	2	9	5	8	6	11	15	7
acnA	675	692	893	786	745	882	797	858	902	722	1274	1102	949	1168	931	797	703	937	1033	820	872	760	1028	810	964	767	850	894	930	1067	801	778	769	783	774	854	765	717	656	751	768	650	853	897	865	989	1341	1209	1100
acnB	1152	1091	1170	1215	1042	1256	1031	1309	1314	1069	1678	1531	1166	1664	1128	1323	1074	1467	1638	1282	1288	1112	1502	1205	1433	1325	1476	1336	1523	1788	1179	1057	1031	1172	1155	1248	1253	1257	1030	1238	1244	1026	1204	1207	1222	1705	2189	1973	1788
acpT	927	887	901	1000	797	1063	797	1005	1123	930	1387	1273	1062	1279	976	1064	993	1277	1497	1154	957	844	1267	944	1180	1138	1268	1171	1312	1538	1022	751	790	872	995	1057	1095	1052	905	1112	1063	849	1056	985	1073	1424	1960	1710	1554
acrA	2	0	0	0	1	2	5	2	1	1	2	2	3	1	0	3	0	5	6	2	5	2	1	8	3	4	3	1	6	9	0	4	2	5	1	1	10	2	2	2	1	1	3	4	3	4	4	8	1
acrB	8	10	3	6	7	3	12	6	3	4	17	7	4	10	3	5	0	6	15	15	8	8	17	7	12	6	10	9	5	10	12	9	3	9	1	13	10	7	4	6	6	13	14	6	20	6	12	8	8
acrD	4323	3943	4541	4506	3921	4695	4079	5007	5061	4280	6693	5824	4709	6348	5133	4802	4141	5961	6222	5034	4487	3965	5330	4114	5218	4491	5179	5040	5670	6446	4404	3916	3783	4051	4184	4784	4437	4387	3804	4665	4630	3648	4240	4568	4703	5557	7839	7089	6247
acrE	1293	1276	1431	1414	1217	1611	1325	1490	1591	1268	2109	1980	1526	1973	1567	1483	1385	1886	1981	1574	1503	1343	1841	1397	1765	1545	1760	1506	1783	2205	1411	1331	1205	1432	1388	1487	1474	1545	1253	1534	1503	1281	1343	1447	1492	1950	2491	2368	2173
acrF	3498	3388	3585	3400	2995	3729	2945	3870	3921	3270	5574	5103	3739	5168	3884	3889	3320	5165	5700	4592	3619	3128	4383	3477	4291	3986	4782	4240	4939	5576	3629	3132	3332	3580	3616	4007	3928	3922	3302	4128	3933	3354	3452	3728	3946	5351	7351	6739	5780
acrR	1757	1699	1927	1925	1564	2044	1686	2028	2330	1785	3006	2529	2031	2738	2029	2021	1924	2639	2516	2217	1950	1686	2433	1846	2252	1951	2371	2065	2403	2906	1937	1654	1679	1870	1911	2030	2071	1989	1687	2046	1996	1775	1946	1933	1986	2418	3452	3112	2788
acs	3574	3410	3596	3521	3033	3787	3146	4206	4136	3647	5379	4834	4091	5269	3820	4253	3521	5184	5320	4485	3681	3199	4365	3376	4163	3870	4354	4201	4787	5708	3575	3024	3068	3388	3456	3885	3965	3742	3326	4163	3799	3502	3451	3722	3781	4673	6725	5971	5338
actP	3928	3830	4115	3641	3205	4107	3390	4658	4865	3961	6196	5354	4260	5548	4095	4633	4039	5825	6057	5146	3926	3435	4840	3844	4771	4375	5230	4633	5218	6135	4110	3452	3582	3990	4045	4567	4405	4460	3988	4859	4387	3633	4010	4094	4391	5724	7845	7009	6342
ada	2236	2070	2216	2150	1899	2415	2019	2651	2637	2092	3382	2914	2393	3083	2388	2636	2150	3067	3043	2506	2345	2050	2898	2249	2566	2432	2736	2533	2946	3421	2326	1997	1968	2233	2090	2438	2353	2295	1924	2579	2398	2019	2100	2387	2412	2791	3997	3566	3298
add	265	247	307	326	277	362	274	355	311	233	477	445	342	448	331	360	269	326	429	305	345	302	398	343	355	311	358	312	370	411	338	238	287	312	326	358	302	302	283	345	302	277	350	370	326	391	517	526	469
ade	6681	6025	6104	6223	5451	7077	5571	7504	7472	6488	9073	8567	6816	9085	6886	7211	6126	9303	9812	7615	6759	5771	8157	6208	7206	7221	7989	7539	8652	10228	6474	5757	5596	6453	6448	7279	7004	7017	5948	7499	6844	6021	6478	6721	6978	8627	11935	10849	9778
adhE	71	59	155	165	135	137	169	68	73	69	217	211	150	211	138	69	62	92	120	75	158	135	240	176	224	128	133	179	157	170	166	126	153	179	165	63	54	90	68	68	69	50	109	155	117	169	187	167	155
adhP	611	520	595	573	514	586	488	676	647	614	944	812	658	889	689	680	561	827	932	652	598	525	784	604	691	615	714	659	785	858	612	506	496	490	619	634	612	614	554	642	650	533	521	584	703	787	1095	990	875
adiA	986	781	849	933	790	1001	851	1027	952	813	1271	1194	1031	1290	943	983	821	1245	1404	984	983	828	1178	898	1061	1077	1224	1133	1262	1560	922	806	782	921	877	1079	1057	1044	925	1119	995	838	950	1049	1047	1302	1812	1673	1490
adiC	1366	1329	1289	1378	1210	1617	1216	1652	1579	1310	1893	1843	1607	2142	1516	1681	1405	2006	2113	1681	1414	1302	1773	1368	1700	1503	1764	1761	1892	2304	1528	1329	1281	1414	1399	1605	1557	1569	1275	1685	1561	1434	1498	1660	1549	1825	2673	2496	2209
adiY	1112	1062	1013	1184	1022	1243	1005	1321	1278	1039	1607	1581	1209	1593	1215	1301	1084	1556	1701	1334	1233	1114	1334	1085	1393	1336	1463	1406	1470	1829	1155	1010	1014	1117	1201	1225	1235	1266	1101	1340	1277	1129	1087	1302	1203	1644	2225	2086	1853
aegA	2630	2580	2956	2917	2564	3247	2719	3087	3118	2633	4452	3962	3201	4247	3257	3116	2654	3614	3920	3305	3024	2606	3797	2912	3418	3158	3377	3104	3766	4188	2912	2697	2623	2962	3082	3043	2865	2946	2734	3136	2904	2388	2803	3047	3219	3784	5180	4654	4170
aer	3865	4235	4267	3716	3188	4161	3337	5233	5010	3911	6289	5015	4203	5456	4149	4904	4149	5528	5516	4970	3939	3535	4867	3802	4585	4155	4759	4424	5088	5860	3690	3445	3262	3725	3749	4425	4111	4150	3533	4529	4193	3523	3927	3949	4031	5191	6874	6414	5655
aes	2144	2026	2094	2078	1707	2350	1920	2421	2266	2078	3142	2710	2229	3002	2301	2344	1937	2961	3040	2492	2263	1934	2611	2043	2432	2316	2649	2347	2811	3230	2209	1999	2006	2103	2111	2313	2337	2281	1937	2461	2320	1880	2120	2186	2294	2784	3932	3629	3315
afuB	1341	956	865	1267	1184	1455	1214	1538	1386	1218	1217	1150	1375	1784	1443	1482	1095	1715	1849	1126	1320	1084	1076	826	1259	1445	1736	1501	1700	2084	1331	1070	1102	1245	788	1303	1388	1352	1253	1568	1249	1215	1333	1341	1376	1023	2061	2171	1929
afuC	3197	2497	2102	3155	2770	3442	2968	3723	3743	3141	2985	2821	3301	4630	3459	3539	3058	4455	4475	2997	3161	2526	2575	1906	2889	3655	4333	3424	4129	4950	3257	2642	2605	2845	1890	3353	3288	3292	2960	3781	3305	2810	3290	3496	3534	2626	5421	5165	4738
agaA	193	200	200	198	173	207	161	265	255	238	320	255	233	245	192	260	245	318	263	237	194	203	219	194	216	195	238	231	243	312	176	154	164	233	201	262	221	213	179	209	223	193	205	220	207	323	392	338	324
agaB	739	780	771	742	675	866	713	898	973	817	1142	1083	887	1035	799	878	754	1132	1100	860	804	691	965	792	973	921	947	894	1026	1229	752	695	686	765	825	899	862	778	724	920	784	699	736	787	786	1084	1468	1339	1207
agaD	1196	1155	1064	1178	1036	1220	1074	1449	1478	1164	1649	1562	1222	1592	1279	1385	1155	1565	1794	1376	1193	997	1441	1146	1375	1278	1475	1346	1536	1762	1158	975	966	1060	1110	1320	1251	1181	1113	1358	1301	1085	1172	1136	1258	1623	2114	1990	1802
agaI	1079	1103	1075	1081	973	1182	980	1286	1394	1128	1663	1560	1176	1555	1229	1275	1083	1632	1617	1429	1120	983	1424	1101	1316	1264	1417	1292	1464	1756	1108	993	997	1103	1142	1356	1237	1142	1058	1327	1285	1063	1128	1233	1160	1601	2132	2012	1737
agaR	1224	1159	1360	1290	1115	1423	1181	1330	1400	1196	2101	1804	1441	1846	1353	1383	1135	1814	1859	1478	1278	1185	1660	1218	1591	1317	1501	1387	1584	1840	1315	1115	1210	1361	1374	1407	1269	1208	1094	1391	1332	1165	1285	1308	1489	1776	2398	2245	1942
agaS	1649	1645	1614	1570	1405	1741	1377	1915	1768	1823	2397	1987	1676	2087	1770	1869	1497	2426	2385	1931	1647	1453	1917	1584	1913	1701	1994	1903	2107	2392	1637	1417	1377	1480	1514	1817	1663	1713	1395	1827	1671	1400	1548	1779	1684	2118	2902	2686	2377
agaV	2304	2141	2320	2223	1911	2439	1960	2699	2616	2208	3435	2932	2452	3011	2365	2667	2227	3123	3324	2651	2300	2161	2880	2220	2786	2354	2840	2734	2981	3448	2189	2004	1994	2228	2156	2510	2412	2321	2083	2585	2319	2060	2190	2265	2552	2948	4158	3897	3262
agaW	2450	2408	2557	2380	1977	2601	2219	3039	3060	2458	3644	3353	2567	3389	2706	2930	2504	3503	3499	2948	2468	2155	2982	2280	2889	2510	2940	2738	3103	3753	2347	2130	2156	2334	2518	2774	2579	2563	2173	2667	2479	2147	2298	2467	2583	3004	4165	3910	3405
agp	2113	1798	1947	2040	1732	2374	1979	2066	2096	1931	2975	2710	2288	3028	2347	1952	1648	2655	2844	2149	2311	1980	2671	2138	2605	2194	2523	2337	2575	3028	2189	1986	1858	2097	2189	2143	2202	2168	1767	2347	2109	1771	2090	2123	2368	2864	3700	3426	2963
ahpF	997	927	1074	1038	887	1127	944	1131	1161	962	1595	1558	1122	1535	1114	1144	969	1436	1456	1158	999	1000	1317	1036	1215	1091	1284	1155	1314	1595	1066	938	884	991	1097	1093	1053	1084	990	1165	1094	1030	1018	1171	1176	1330	1903	1660	1574
aidB	2162	2314	2244	1965	1652	2229	1809	2633	2659	2220	3164	2586	2107	2927	2132	2460	2096	2991	2944	2640	2083	1710	2469	1968	2493	2265	2596	2376	2781	3136	1993	1808	1835	1945	1992	2294	2332	2326	1932	2391	2262	1837	2039	2088	2238	2666	3628	3391	3225
ais	2745	2635	2815	2749	2512	3065	2574	3130	3160	2708	4160	3825	3196	4042	3207	3059	2615	3839	4092	3219	2904	2619	3788	2805	3432	3086	3484	3118	3618	4217	2878	2573	2501	2752	2828	3051	3018	2761	2455	3133	2989	2589	2914	3112	3040	3794	5260	4882	4216
aldB	6261	5715	5507	6005	5182	6735	5504	7112	7166	6044	7998	7857	6361	8438	6439	6933	5887	8187	8732	6869	6261	5546	7700	5993	6999	6991	7871	7002	8373	9728	6084	5585	5394	5924	5889	6877	7123	6940	6150	7381	6505	5998	5958	6346	6516	7953	11152	10172	9227
alkA	762	761	856	889	720	949	791	976	959	805	1249	1139	921	1280	929	932	787	1190	1238	987	863	840	1120	875	1005	926	989	993	1126	1260	911	823	795	779	875	904	933	936	812	999	927	835	915	867	931	1178	1566	1461	1317
alkB	1171	1034	1256	1250	1034	1295	1045	1411	1336	1130	1732	1740	1289	1660	1382	1377	1127	1608	1685	1284	1201	1138	1530	1269	1515	1239	1457	1345	1555	1775	1300	1097	1061	1159	1231	1386	1281	1243	1004	1323	1290	1112	1205	1337	1312	1544	2106	1949	1691
allA	3795	3793	4143	3902	3324	4443	3500	4541	4457	4013	5996	5052	4122	5566	4050	4372	3636	5466	5477	4707	4012	3602	4758	3806	4736	4017	4868	4449	5158	5854	3811	3570	3385	3922	3739	4425	4144	3973	3452	4369	4149	3632	3904	4126	4402	4887	6946	6344	5690
allB	293	371	350	325	259	345	339	491	333	355	511	450	348	423	328	450	313	511	455	449	338	283	461	311	430	390	434	415	414	517	325	366	320	328	378	356	347	375	313	383	325	322	344	321	370	494	667	575	512
allC	463	414	463	489	370	503	432	527	542	441	768	568	495	651	508	511	431	614	655	537	503	437	581	423	557	455	556	541	582	708	535	423	413	468	453	497	565	447	478	575	508	442	458	539	477	615	760	772	672
allD	651	589	674	691	595	736	603	689	715	591	880	837	699	879	686	712	532	817	857	623	669	635	829	646	676	712	771	679	803	958	670	569	644	668	600	665	696	708	588	736	656	588	621	680	669	729	1116	1019	883
allR	3513	3617	4214	3977	3304	4268	3471	4772	4520	3827	5869	5056	4124	5381	4077	4560	3609	5330	5090	4272	3898	3441	4677	3689	4545	4027	4597	4213	4794	5733	3811	3460	3165	3677	3741	4058	3926	3585	3245	4037	4052	3462	3873	4053	4132	4862	6923	6248	5527
alpA	456	503	558	433	418	502	438	691	587	484	844	628	527	688	564	687	497	673	675	622	481	422	638	453	591	532	556	553	551	620	422	420	417	459	474	495	513	500	434	525	510	415	449	470	502	626	806	728	690
alr	2904	2773	2796	2650	2289	3015	2514	3449	3340	2926	3934	3576	2859	3935	3059	3443	2677	3921	3896	3505	2809	2575	3555	2572	3385	3080	3490	3256	3725	4287	2835	2436	2249	2570	2647	3234	3124	2865	2579	3146	2967	2640	2664	2931	2908	3523	5048	4421	4005
alsA	3433	3222	3313	3170	2657	3435	2915	4056	3969	3227	5017	4342	3580	4637	3587	4037	3307	4908	5079	4012	3404	3026	3757	3062	3923	3823	4200	3859	4452	5033	3475	2990	3020	3281	3122	3765	3649	3660	3184	3861	3556	3139	3259	3541	3556	4242	6256	5782	5160
alsB	3626	3535	3326	3498	2922	3712	3092	4480	4430	3620	4926	4432	3720	5098	3755	4379	3656	5223	5251	4279	3606	3231	4066	3249	4039	3906	4257	4099	4550	5416	3431	3260	3090	3437	3167	3854	3736	3729	3231	4129	3763	3285	3407	3670	3722	4258	6379	5748	5130
alsC	2485	2396	2426	2586	2235	2792	2231	3043	2916	2484	3529	3456	2784	3908	2824	2940	2370	3717	3761	2868	2764	2349	3182	2444	2943	3007	3466	3124	3569	4149	2736	2313	2378	2405	2368	2894	2868	2925	2475	3056	2863	2499	2615	2794	2824	3351	5028	4633	4116
alsE	3158	3150	3021	3115	2651	3363	2736	3829	4013	2972	4580	4176	3508	4210	3443	3727	3224	4517	4589	3904	3276	2802	3691	2861	3642	3458	3997	3729	4221	4855	3296	2790	2748	3059	2781	3437	3536	3429	3105	3656	3645	3028	3203	3474	3352	3965	5908	5476	4864
alx	2510	2445	2681	2499	2136	2671	2237	3125	3010	2476	3900	3246	2789	3585	2799	3026	2464	3631	3771	2978	2624	2248	3305	2495	3112	2675	3096	2894	3292	3741	2606	2251	2216	2383	2499	2865	2695	2636	2206	2836	2824	2201	2534	2530	2688	3424	4531	4287	3810
amiA	1789	1853	1882	1829	1559	1957	1597	2183	2189	1940	2648	2311	1889	2593	1905	2181	1754	2740	2654	2185	1775	1566	2169	1658	2089	1946	2245	1948	2273	2725	1697	1439	1592	1594	1701	2004	1933	1774	1614	1899	2024	1572	1806	1841	1986	2377	3337	3083	2712
amiB	3320	3200	3477	3270	2792	3574	2928	4224	3896	3396	5168	4279	3508	4480	3475	4121	3129	4865	4577	3859	3496	3041	4099	3213	3956	3745	4217	4010	4371	4952	3374	2908	2844	3160	3262	3747	3685	3434	2985	3645	3481	3078	3156	3464	3614	4340	6101	5623	5085
amn	80	71	89	78	78	106	79	97	97	76	140	130	80	103	97	101	71	106	129	102	94	103	123	89	119	98	127	94	117	139	95	88	84	95	90	100	84	86	85	88	89	63	82	88	100	93	180	155	125
ampD	921	880	931	899	721	956	789	1004	1111	922	1231	1141	939	1196	921	1021	917	1321	1196	1069	848	739	1075	837	956	964	1246	1064	1232	1411	786	704	708	821	823	912	937	912	799	1005	955	743	848	779	836	1193	1585	1483	1300
ampE	781	831	829	725	672	882	668	932	1009	819	1275	1112	833	1082	796	922	824	1145	953	999	744	684	908	783	895	806	929	952	985	1090	773	732	674	748	739	840	856	813	716	874	764	638	736	739	754	1041	1325	1162	1098
ampG	1968	1959	2047	2071	1750	2128	1811	2316	2281	1915	3040	2713	2212	2980	2123	2250	1946	2841	2991	2449	2122	1916	2657	2002	2422	2167	2511	2293	2711	3071	2064	1785	1790	1953	2068	2187	2219	2177	1860	2333	2242	1864	2154	2244	2216	2723	3801	3474	3164
ampH	1657	1478	1593	1602	1378	1685	1467	1837	1784	1587	2327	2284	1757	2269	1783	1826	1413	2149	2411	1906	1652	1496	2048	1687	1911	1859	1934	1888	2092	2541	1716	1424	1514	1554	1527	1833	1735	1692	1531	1872	1726	1521	1598	1767	1737	2204	3034	2613	2453
amtB	1298	1310	1332	1428	1155	1496	1174	1567	1522	1321	2090	1991	1627	2056	1444	1460	1298	1772	1983	1550	1405	1230	1758	1422	1602	1508	1664	1593	1738	2099	1485	1176	1237	1398	1347	1470	1478	1415	1320	1553	1456	1212	1343	1449	1458	1881	2538	2334	2181
amyA	1005	975	1157	1048	944	1091	1010	1242	1272	952	1642	1386	1159	1624	1197	1249	966	1423	1364	1192	1154	969	1393	1089	1236	1115	1242	1218	1319	1546	1038	947	955	1068	1056	1104	1087	1053	927	1115	1107	919	1132	1127	1146	1314	1853	1646	1492
ansA	384	410	444	492	374	505	411	476	462	392	647	607	508	729	516	437	346	642	655	537	451	411	588	475	594	479	561	532	557	659	457	420	402	470	406	476	475	386	379	517	473	404	443	494	556	591	836	765	685
ansB	1744	1747	1853	1745	1534	1963	1626	2100	2002	1773	2753	2491	1912	2611	2021	2050	1699	2688	2637	2299	1832	1606	2360	1679	2102	1921	2279	2130	2345	2663	1880	1529	1515	1788	1775	1934	1878	1891	1548	1982	1935	1701	1825	1947	1930	2495	3475	3099	2840
ansP	607	549	591	654	548	694	566	694	850	608	863	819	667	855	600	665	632	827	872	691	659	567	883	614	773	681	786	698	805	932	638	586	525	570	594	616	622	648	541	708	691	605	582	715	666	815	1168	996	882
apaG	26623	24698	22473	23564	20237	24930	21154	33298	33067	27443	32796	29925	24669	32054	24106	31755	26712	37603	37398	30192	23002	20359	27762	22259	26485	27401	30798	28349	32023	37032	22134	19964	19035	21410	21388	28168	26373	25211	23584	28504	26582	23061	23041	24257	24190	32279	43854	40451	36610
apaH	136	111	161	175	137	205	165	140	139	111	204	212	171	230	184	120	105	196	170	139	181	161	233	186	213	166	140	143	151	171	179	147	150	199	192	124	131	120	117	140	169	124	180	161	184	228	270	247	243
aphA	1849	1750	1936	1695	1522	1863	1508	2091	2023	1833	2892	2328	1902	2460	1913	2081	1718	2672	2807	2276	1759	1640	2227	1700	2191	2099	2289	2243	2431	2857	1891	1617	1608	1739	1781	2256	2021	2020	1734	2206	1981	1691	1681	1967	1979	2415	3454	3333	2885
appA	501	533	592	500	481	616	461	626	599	506	840	785	596	814	589	594	472	728	721	690	560	491	717	503	665	560	612	586	650	785	585	462	484	526	612	588	554	541	497	618	482	470	518	554	550	723	910	899	824
appB	1388	1280	1614	1602	1226	1589	1318	1651	1627	1279	2237	2046	1723	2047	1670	1566	1327	1905	2058	1744	1515	1369	1863	1514	1769	1552	1728	1625	1889	2176	1601	1377	1321	1480	1438	1524	1521	1452	1279	1652	1443	1267	1461	1595	1629	1925	2512	2386	2172
appC	1041	948	1145	1130	942	1231	918	1185	1129	1075	1657	1360	1115	1409	1113	1172	937	1467	1356	1194	1113	1030	1441	1098	1320	1093	1246	1186	1368	1616	1124	1034	891	1120	1023	1158	1045	1023	927	1115	985	922	1052	1049	1175	1294	1847	1620	1426
apt	1524	1548	1602	1667	1421	1696	1425	1915	1804	1622	2461	2266	1810	2209	1805	1948	1536	2442	2405	1945	1745	1503	1964	1628	1963	1730	2003	1943	2178	2545	1726	1383	1575	1586	1592	1746	1696	1632	1412	1883	1779	1377	1766	1866	1868	2247	3122	2895	2729
aqpZ	3823	3893	4560	4126	3514	4372	3376	4644	4611	3729	6721	5593	4417	5756	4474	4665	3949	5485	5361	4803	4248	3652	5082	3943	4970	4061	4711	4482	5122	5798	4098	3593	3460	3926	3991	4073	4080	3822	3276	4252	4016	3510	4169	4457	4486	5226	7231	6597	5886
araA	0	0	0	0	0	0	0	0	0	0	0	0	0	0	0	0	0	0	0	0	0	0	0	0	0	0	0	0	0	0	0	0	0	0	0	0	0	0	0	0	0	0	0	0	0	0	0	0	0
araB	0	0	0	0	0	0	0	0	0	0	0	0	0	0	0	0	0	0	0	0	0	0	0	0	0	0	0	0	0	0	0	0	0	0	0	0	0	0	0	0	0	0	0	0	0	0	0	0	0
araC	1849	1697	1697	1882	1580	1999	1725	2044	2033	1657	2445	2470	1912	2675	2051	1943	1555	2389	2686	2155	1911	1763	2413	1867	2295	2108	2420	2090	2499	2951	1913	1734	1668	1880	2058	2217	2130	1959	1883	2281	2072	1787	1917	1972	1954	2735	3456	3165	2947
araE	1625	1546	1556	1696	1469	1863	1554	2007	1936	1522	2422	2333	1917	2337	1928	1796	1585	2190	2394	1967	1782	1466	2141	1660	1953	1841	2046	1894	2255	2653	1739	1508	1508	1636	1668	1843	1794	1717	1558	1906	1823	1485	1718	1784	1892	2279	3156	2819	2637
araF	268	323	322	336	265	348	293	332	334	268	494	465	352	419	337	342	263	432	413	392	349	291	395	290	388	349	425	326	395	452	340	318	299	305	328	322	344	314	290	332	348	285	332	377	349	479	644	556	532
araG	508	562	605	566	486	604	496	673	640	485	835	773	572	831	631	636	483	741	721	709	608	483	739	588	669	603	677	606	688	844	597	518	514	584	620	597	598	522	491	637	557	503	602	516	639	700	972	950	799
araH	608	580	735	756	577	766	672	735	769	612	1097	950	771	929	689	717	616	900	983	795	721	633	929	688	841	782	886	809	873	992	766	664	661	643	810	762	733	745	596	744	690	621	648	698	804	957	1170	1123	998
araJ	3014	2921	3225	3036	2602	3392	2714	3356	3481	3052	5095	4502	3509	4699	3603	3432	3093	4763	4802	4050	3321	2883	3995	2978	3832	3597	4007	3913	4321	5000	3207	2726	2814	3065	3168	3401	3396	3417	2864	3626	3570	2981	3153	3605	3485	4781	6506	5817	5187
arcA	2	0	1	3	4	2	2	3	1	2	4	3	2	2	0	0	0	2	1	1	0	0	0	2	2	1	2	1	1	1	0	0	0	0	0	0	0	3	0	1	0	7	1	1	1	2	5	1	0
arcB	76	74	93	110	89	105	93	73	85	87	128	108	114	129	96	69	70	93	110	107	103	77	125	103	117	103	91	113	112	131	91	103	88	98	104	83	114	93	83	72	86	56	93	84	72	112	175	140	148
argA	3547	3530	3833	3550	2968	3952	3303	4257	4102	3407	5211	4857	3840	5372	3830	4120	3381	4703	4858	4123	3790	3438	4742	3696	4345	3877	4531	4185	4603	5296	3732	3384	3417	3798	3604	4109	3997	3857	3354	4326	3802	3189	3601	3863	3849	4782	6232	5809	5246
argB	5664	5420	5203	5541	4747	5947	4925	6660	6627	5615	7844	7255	5787	7512	5949	6395	5456	7928	8056	6673	5695	5051	7058	5489	6598	6254	7071	6532	7296	8698	5669	5031	4858	5628	5650	6529	6170	6234	5430	6711	6153	5199	5253	5545	5716	7723	10247	9259	8399
argC	6285	5968	5938	6100	5311	6629	5426	7031	7304	5825	8799	8145	6617	8828	6633	6902	6030	8812	9195	7170	6317	5638	7872	6135	7112	6614	7668	7007	8028	9491	6223	5403	5417	5883	6016	6902	6786	6555	5428	6872	6773	5671	5899	6184	6539	8175	11314	10126	9264
argD	0	0	0	0	0	0	0	0	0	0	0	0	0	0	0	0	0	0	0	0	0	0	0	0	0	0	0	0	0	0	0	0	0	0	0	0	0	0	0	0	0	0	0	0	0	0	0	0	0
argE	2858	2600	2703	2743	2310	2981	2414	3289	3321	2729	3872	3614	3145	4097	3117	3190	2684	3751	4097	3349	2944	2552	3514	2805	3247	3175	3483	3316	3872	4447	2790	2510	2474	2649	2731	3034	3140	2867	2457	3150	3093	2506	2735	2854	3034	3622	4989	4597	4137
argF	466	388	272	499	429	538	467	608	570	498	391	477	528	732	545	619	463	700	697	428	498	397	358	266	459	569	614	546	662	782	551	435	448	464	260	490	523	547	483	612	481	410	541	479	574	396	828	802	685
argG	3707	3758	3642	3581	2979	3924	3195	4526	4522	3635	5377	4860	3865	5040	4066	4481	3678	5156	5351	4656	3699	3230	4709	3515	4195	3985	4611	4169	4853	5759	3697	3079	3138	3508	3446	4175	3927	3860	3394	4262	3875	3165	3431	3549	3711	4646	6540	5935	5312
argH	4474	4048	4041	4231	3587	4812	3991	5051	5124	4299	6615	6207	4810	6158	4776	4936	4325	6583	7057	5347	4551	3907	5524	4262	5315	5057	5552	5377	6114	6989	4455	3914	3878	4356	4382	4873	5070	4828	4368	5381	4840	3976	4158	4671	4736	6421	8699	7888	7233
argO	471	444	456	478	398	542	427	601	491	534	694	646	475	665	495	634	455	699	645	563	532	452	611	523	610	489	572	531	610	696	507	472	390	468	534	574	542	494	410	522	547	508	496	482	539	612	851	808	701
argP	1109	1059	1089	1058	901	1193	982	1283	1194	1174	1686	1527	1251	1549	1208	1281	1034	1668	1656	1353	1140	1007	1371	1129	1255	1259	1380	1338	1415	1682	1220	1018	1004	1045	1109	1237	1273	1120	1055	1359	1132	1038	1076	1142	1195	1595	2102	1942	1735
argT	560	491	570	543	493	606	540	625	583	513	809	807	574	774	614	588	481	743	838	607	562	461	713	607	632	639	652	643	667	835	585	458	470	498	556	635	607	573	429	507	542	523	572	595	618	746	977	933	774
arnT	1777	1750	1990	1806	1601	2061	1669	2109	2192	1771	2911	2625	2084	2603	2074	2081	1796	2715	2663	2239	1969	1784	2481	1953	2251	2034	2325	2095	2458	2898	1905	1705	1636	1882	1918	1950	1903	1917	1838	2129	1989	1703	1962	2041	2119	2561	3497	3161	2887
aroA	759	698	858	954	766	1081	852	910	872	712	1283	1166	932	1125	953	868	682	1026	1139	884	1011	897	1265	1032	1225	886	1043	1061	1156	1300	889	756	786	856	882	884	817	837	731	883	804	658	833	946	900	1084	1617	1413	1255
aroB	848	914	834	866	746	906	786	1030	955	820	1290	1080	962	1172	908	979	802	1293	1273	1152	976	871	1112	863	1167	973	1137	1120	1227	1470	839	718	786	806	835	960	907	966	811	1086	898	814	856	889	869	1208	1608	1538	1284
aroC	580	517	715	761	684	856	689	699	609	515	1002	1037	714	1120	795	687	504	741	850	640	873	787	1060	836	1037	797	960	897	1077	1274	796	708	705	718	750	795	773	676	603	747	655	573	697	740	792	963	1338	1154	995
aroD	70	64	64	77	69	92	65	77	60	102	110	98	95	98	95	74	47	128	102	76	77	90	109	91	99	69	101	78	91	104	70	70	74	81	85	83	89	65	76	75	91	62	76	84	99	91	145	138	106
aroE	0	0	0	0	0	0	0	0	0	0	0	0	0	0	0	0	0	0	0	0	0	0	0	0	0	0	0	0	0	0	0	0	0	0	0	0	0	0	0	0	0	0	0	0	0	0	0	0	0
aroF	2454	2517	2570	2437	2084	2680	2244	3100	2968	2416	3892	3452	2681	3621	2831	3031	2534	3831	3562	3240	2645	2341	3210	2499	2983	2705	3110	2997	3421	3873	2567	2095	2207	2460	2507	2719	2599	2650	2361	2875	2679	2360	2570	2619	2667	3618	4726	4173	3902
aroG	736	736	700	794	670	819	672	798	838	725	1081	997	853	1120	764	717	660	1009	1034	894	804	685	1001	779	995	817	923	862	913	1166	789	689	643	681	803	736	779	778	703	823	828	721	734	750	886	1049	1418	1221	1147
aroH	120	116	151	132	124	146	130	179	144	134	203	205	126	203	142	145	115	183	158	168	158	131	197	152	175	155	165	136	182	209	146	112	110	152	139	118	137	161	130	148	164	111	147	181	140	144	239	251	198
aroL	1275	1200	1371	1331	1163	1429	1218	1619	1554	1309	1938	1740	1495	1881	1395	1629	1310	1896	1939	1558	1407	1260	1673	1322	1734	1334	1660	1474	1630	2118	1418	1194	1168	1339	1431	1319	1436	1276	1234	1472	1456	1143	1370	1347	1447	1677	2425	2258	1915
aroM	979	958	1017	973	798	994	860	1301	1310	1044	1518	1246	993	1324	1015	1249	998	1401	1432	1183	1021	879	1163	963	1104	1102	1220	1200	1237	1464	915	862	811	924	930	1049	1102	1044	905	1196	1051	909	1055	1027	1007	1384	1756	1718	1510
aroP	805	795	799	709	641	809	664	943	902	717	1202	972	872	1112	879	913	717	1055	1209	1039	745	669	949	732	817	782	907	837	927	1189	740	647	593	716	728	740	776	735	704	809	802	659	669	753	727	907	1286	1181	997
arpA	2350	2409	2520	2328	1925	2466	2068	3075	3001	2582	3795	3036	2507	3214	2518	3038	2492	3576	3376	3111	2490	2159	3035	2306	2858	2572	3009	2874	3019	3632	2398	2140	2112	2350	2392	2566	2667	2469	2217	2771	2340	2139	2103	2387	2422	3107	4265	3972	3531
arsB	1798	1729	1688	1700	1403	1824	1542	2056	1979	1725	2488	2308	1818	2472	1882	1905	1658	2323	2454	2140	1769	1480	2188	1732	2149	1899	2159	1995	2190	2752	1675	1458	1543	1653	1725	1936	1881	1944	1628	2030	1876	1580	1841	1866	1809	2315	3177	2937	2529
arsC	1942	1803	1719	1960	1645	2186	1730	2281	2157	1906	2604	2631	2009	2680	1994	2220	1863	2781	2987	2371	2050	1733	2421	1965	2138	2286	2645	2371	2763	3201	1988	1747	1756	1936	2101	2202	2180	2126	1960	2343	2206	1977	1947	2000	2123	2862	3917	3588	3348
arsR	1530	1438	1386	1497	1240	1640	1334	1679	1798	1351	2124	2001	1705	2140	1672	1615	1495	2042	2335	1865	1582	1492	1894	1454	1903	1787	1983	1815	2012	2374	1530	1339	1338	1522	1499	1726	1670	1659	1466	1767	1763	1514	1478	1734	1675	2182	2863	2717	2421
artI	1198	1024	1258	1224	1137	1441	1175	1313	1429	1003	1837	1739	1304	1841	1337	1337	1266	1604	1687	1345	1263	1151	1525	1238	1480	1305	1417	1354	1497	1802	1198	1117	1154	1280	1297	1360	1184	1187	1017	1311	1182	1171	1212	1374	1338	1663	2238	2110	1773
artJ	2360	2360	2496	2625	2189	2924	2333	2760	2876	2305	3846	3419	2771	3731	2970	2644	2419	3389	3438	2919	2821	2375	3421	2515	2992	2698	3085	2907	3187	3752	2560	2347	2220	2560	2660	2671	2641	2432	2014	2671	2595	2232	2543	2732	2914	3298	4659	4279	3719
artM	2343	2115	2495	2474	2154	2726	2253	2729	2686	2323	3833	3276	2811	3504	2933	2645	2289	3355	3420	2848	2578	2294	3092	2383	3088	2523	2962	2676	3282	3579	2452	2229	2131	2442	2468	2609	2459	2468	2100	2644	2600	2172	2619	2655	2845	3417	4604	4068	3716
artP	1158	1136	1178	1231	1039	1297	1165	1268	1361	1062	1827	1655	1370	1703	1421	1155	1098	1546	1678	1335	1282	1114	1534	1260	1456	1292	1441	1300	1596	1817	1313	1043	1148	1218	1238	1243	1297	1153	1082	1364	1327	1012	1263	1378	1323	1524	2192	1990	1813
artQ	1412	1363	1518	1477	1357	1609	1368	1508	1556	1373	2338	2081	1671	2110	1707	1571	1374	2081	2148	1843	1631	1298	1980	1538	1866	1518	1719	1642	1908	2103	1499	1297	1257	1429	1475	1544	1417	1430	1238	1603	1573	1273	1518	1706	1689	2141	2839	2560	2211
ascB	655	677	707	689	595	704	636	877	759	683	1140	991	781	1076	771	730	663	981	938	783	755	638	927	634	828	768	858	775	922	1065	729	683	666	728	675	812	761	674	688	773	791	670	646	653	698	926	1245	1173	1072
ascF	416	414	462	489	369	473	396	526	499	445	782	696	483	691	497	531	422	721	630	493	489	408	602	441	556	514	635	542	620	719	511	411	434	453	512	463	534	491	412	556	463	439	451	510	513	677	906	773	758
ascG	1034	1031	1061	1035	799	1138	944	1138	1193	951	1580	1394	1045	1262	992	1059	999	1343	1510	1315	1001	898	1230	965	1170	1071	1159	1156	1363	1623	918	980	974	955	940	1117	1088	1062	861	1145	1104	904	1012	1190	1136	1306	1892	1814	1568
aslA	2617	2461	2339	2409	2197	2621	2098	3001	3091	2526	3591	3244	2559	3474	2600	2853	2433	3601	3888	3047	2439	2117	3055	2422	2927	2783	3070	2794	3319	3632	2517	2131	2109	2352	2395	2896	2745	2572	2209	2789	2721	2320	2498	2562	2583	3547	4643	4136	3756
aslB	1853	1580	1813	1729	1484	1878	1533	2011	2044	1796	2673	2530	1897	2612	1990	2050	1712	2830	2768	2109	1772	1602	2213	1806	2100	2117	2238	2277	2493	2803	1765	1634	1549	1734	1704	2051	2172	1963	1859	2150	2057	1767	1882	1949	1910	2704	3755	3266	3041
asmA	73	95	84	99	86	120	111	92	60	93	150	117	90	134	100	94	54	148	120	80	92	96	117	121	146	114	120	105	138	165	96	91	94	106	138	94	102	74	58	91	93	72	153	142	147	143	187	153	168
asnA	2402	2287	2374	2269	1976	2495	2102	2823	2898	2340	3369	3172	2531	3171	2501	2620	2289	3353	3561	2781	2443	2196	2921	2277	2804	2568	2971	2835	3271	3637	2387	2109	1966	2153	2250	2677	2526	2511	2233	2814	2656	2130	2143	2452	2315	3351	4497	4121	3594
asnB	2102	1953	2158	2206	1875	2379	2049	2507	2531	1951	3112	2845	2348	3164	2301	2423	2059	2644	2750	2430	2347	2080	2837	2252	2638	2284	2579	2475	2758	3169	2209	1968	1967	2194	2136	2290	2336	2137	1887	2312	2284	1943	2136	2435	2460	2621	3526	3487	3022
asnC	1986	1886	1963	2057	1723	2280	1862	2177	2152	1752	2889	2794	2257	2898	2151	2186	1788	2737	3170	2441	2063	1881	2576	2060	2374	2299	2700	2431	2766	3192	2023	1802	1786	1946	2118	2110	2213	2083	1766	2309	2148	1934	1949	2146	2278	2942	4036	3656	3317
aspA	374	403	397	378	360	478	364	443	419	385	535	536	425	606	459	425	382	537	612	495	460	394	481	404	490	458	510	498	534	621	391	373	393	391	418	420	417	405	390	463	459	348	431	451	417	527	772	781	680
aspC	55	59	67	66	59	73	58	81	54	64	123	91	81	88	69	68	65	81	78	67	79	65	93	76	121	92	81	91	103	127	85	71	76	87	85	57	56	62	46	63	45	35	60	52	93	97	108	126	109
asr	567	671	710	690	594	738	626	716	743	600	1046	968	703	974	737	679	615	934	853	824	771	663	904	739	848	679	826	726	875	1007	687	614	615	671	684	777	665	631	584	722	736	612	780	795	781	947	1244	1137	999
astA	1820	1732	2068	1958	1622	2210	1763	2091	2150	1728	3170	2921	2224	2921	2212	2050	1780	2491	2602	2265	2097	1881	2575	2039	2340	2000	2330	2157	2499	2854	2082	1852	1763	1924	2004	1922	1938	1831	1620	2093	1968	1729	2052	2164	2119	2588	3495	3221	2871
astB	869	864	946	906	773	1028	830	990	857	793	1403	1265	993	1416	1051	990	705	1208	1248	1055	1012	884	1214	1020	1160	955	1099	1041	1148	1385	947	883	929	896	1002	912	925	964	826	1020	908	776	926	1000	1032	1223	1630	1607	1333
astC	996	959	1028	1164	981	1313	1069	1213	1183	940	1591	1606	1290	1546	1298	1091	885	1461	1558	1276	1295	1044	1396	1202	1414	1193	1434	1262	1517	1699	1121	1073	1107	1272	1150	1202	1163	1134	968	1294	1224	1048	1330	1297	1380	1589	2080	2040	1765
astD	286	290	330	312	269	338	272	303	315	312	506	420	349	403	332	322	221	393	368	353	316	302	373	305	376	305	359	327	346	475	306	387	277	291	308	308	317	273	286	297	314	279	324	332	284	385	574	444	427
astE	200	188	225	229	172	219	159	219	177	218	325	304	254	326	258	192	170	313	253	198	220	215	274	196	242	238	265	242	258	311	236	222	197	204	217	200	205	254	158	240	220	180	197	226	239	310	347	358	294
atoA	1506	1448	1574	1535	1319	1690	1488	1783	1858	1508	2339	2118	1725	2201	1686	1668	1494	2045	2091	1837	1685	1494	1960	1561	1844	1656	1867	1759	1942	2276	1608	1412	1471	1524	1515	1579	1632	1554	1349	1721	1646	1409	1512	1624	1719	2062	2791	2601	2231
atoB	2507	2481	2646	2846	2439	2969	2458	3224	3213	2722	4079	3707	2795	3968	2923	3256	2552	3909	3782	3084	2818	2562	3439	2795	3186	2802	3377	2982	3472	4122	2596	2464	2382	2719	2740	2906	2813	2654	2380	2897	2874	2457	2856	2841	2986	3572	4791	4550	4068
atoC	1614	1634	1657	1590	1372	1799	1595	1928	1847	1652	2478	2398	1850	2342	1733	1910	1591	2570	2428	2026	1806	1533	2207	1661	1986	1844	2000	2000	2173	2422	1703	1605	1500	1561	1589	1841	1727	1641	1455	1918	1826	1511	1784	1828	1865	2328	3262	2964	2691
atoD	908	791	957	901	789	989	871	1086	1050	903	1427	1306	963	1366	973	1041	841	1301	1309	995	998	904	1226	957	1151	1062	1114	1047	1204	1386	1007	902	867	933	992	1055	1023	978	861	1077	898	824	954	987	1053	1253	1669	1555	1433
atoE	2386	2374	2563	2606	2105	2724	2137	2761	2830	2417	3945	3615	2771	3769	2848	2705	2325	3729	3580	3147	2652	2252	3171	2480	2957	2738	3125	2872	3206	3743	2615	2245	2170	2517	2559	2684	2579	2576	2139	2792	2893	2383	2527	2746	2958	3708	4879	4549	3890
atoS	1140	1026	1201	1188	1139	1288	1081	1428	1351	1145	1832	1679	1332	1708	1335	1373	1158	1810	1763	1365	1259	1063	1556	1187	1430	1400	1427	1375	1542	1815	1255	1180	1112	1239	1179	1328	1195	1200	1115	1350	1292	1096	1244	1304	1370	1697	2246	2108	1907
atpA	854	270	1342	1400	1180	1481	1229	407	381	323	2025	1782	1342	1969	1625	401	298	547	1190	319	1533	1339	1860	1425	1674	855	912	632	814	970	1421	1219	1208	1366	1310	421	566	548	384	591	781	679	1153	1202	1230	1230	1667	1625	1384
atpB	335	120	621	544	513	643	520	199	161	163	867	681	585	712	626	177	124	197	448	149	662	570	782	607	704	349	411	261	351	420	591	463	530	522	585	184	234	227	153	227	320	252	468	531	588	544	685	636	582
atpC	101	26	231	238	221	280	228	39	49	55	415	305	228	322	258	50	43	57	131	35	253	235	276	245	268	132	154	95	120	157	260	213	189	208	235	60	78	78	52	68	90	106	242	264	238	232	333	278	246
atpE	1091	307	1706	1810	1631	2064	1607	460	441	462	2319	2115	1771	2374	1815	454	416	600	1464	418	1919	1668	2259	1807	2093	1031	1125	772	1088	1257	1673	1573	1460	1711	1811	549	719	686	501	620	933	789	1510	1566	1580	1526	2151	1926	1732
atpF	1041	305	1775	1870	1567	2019	1619	476	541	470	2614	2157	1835	2429	1905	481	441	654	1563	382	1898	1641	2334	1796	2116	1144	1168	732	1068	1193	1773	1578	1493	1639	1703	538	736	731	469	708	1019	829	1420	1613	1696	1531	2093	1950	1691
atpG	107	57	296	263	211	277	226	62	44	63	431	296	263	312	248	68	38	66	189	50	280	232	321	229	275	158	162	81	129	194	274	238	222	248	231	59	88	84	49	85	135	119	296	281	314	272	344	301	288
atpI	2170	2044	2042	2094	1795	2181	1867	2491	2449	2131	2995	2777	2310	2907	2210	2446	2044	3083	3065	2530	2093	1866	2722	2094	2405	2259	2614	2467	2643	3173	1987	1953	1886	2035	2060	2427	2266	2192	1913	2645	2189	1748	1986	2210	2207	2806	3762	3592	3130
avtA	1643	1644	1679	1665	1390	1741	1467	2054	2054	1713	2531	2393	1861	2365	1824	1952	1649	2482	2519	2138	1773	1485	2081	1761	2017	1934	2082	2042	2319	2917	1769	1532	1408	1666	1670	1852	1910	1816	1742	1992	2040	1699	1767	1743	1856	2397	3351	3003	2608
azoR	356	330	355	378	289	383	349	403	390	350	498	429	366	511	323	394	347	505	480	362	402	338	448	391	376	388	417	384	422	532	350	309	327	377	342	375	345	322	341	329	365	370	404	362	384	501	692	609	502
bacA	4397	4299	4339	4246	3655	4477	3864	5412	5504	4320	6160	5224	4348	5580	4329	5150	4439	5925	6073	5238	4202	3644	5112	4199	4963	4536	5019	4898	5299	6162	4158	3697	3580	3845	4275	4729	4452	4421	3939	4707	4316	3865	3978	4386	4424	5162	7158	6707	5856
baeR	1044	1134	1119	1082	896	1076	1025	1299	1338	986	1636	1591	1201	1581	1190	1349	1096	1370	1410	1377	1130	990	1394	1153	1307	1138	1237	1204	1385	1640	1106	1006	937	1014	1170	1087	1151	1045	986	1251	1058	868	1063	1202	1156	1526	1930	1773	1624
baeS	572	543	598	542	492	662	543	666	680	552	880	815	706	905	642	618	570	775	819	690	588	551	754	552	648	576	688	620	729	768	634	491	480	537	557	533	554	561	437	590	586	439	538	607	620	748	1030	976	819
barA	2827	2751	3011	2854	2436	3228	2615	3133	3251	2751	4466	3933	3245	4240	3260	3039	2707	3801	3891	3367	3018	2654	3554	2828	3562	2878	3190	3040	3546	4030	2827	2673	2566	3096	3035	3035	2884	2843	2376	2874	3134	2699	2909	3154	3168	3285	4602	4435	3993
basR	1257	1191	1242	1299	1206	1442	1233	1614	1522	1159	1699	1801	1455	1934	1433	1537	1250	1668	1798	1432	1469	1242	1663	1289	1625	1457	1630	1576	1768	2041	1368	1226	1150	1296	1330	1468	1510	1424	1265	1649	1339	1191	1310	1477	1474	1792	2356	2197	1934
basS	1171	1088	1074	1123	1008	1273	1058	1206	1263	1100	1526	1627	1358	1622	1381	1174	1037	1742	1835	1448	1253	1137	1448	1142	1311	1412	1547	1379	1676	1857	1247	1006	1199	1236	1209	1393	1365	1311	1143	1423	1291	1200	1233	1278	1325	1717	2406	2138	1909
bax	2468	2573	2615	2501	2093	2633	2153	2945	2871	2409	3771	3400	2560	3154	2573	2850	2473	3648	3760	3088	2473	2182	3096	2473	2947	2780	3060	2988	3278	3830	2580	2082	2206	2410	2534	2837	2809	2686	2471	3125	2550	2364	2458	2659	2748	3679	4708	4557	4110
bcp	1124	1083	1308	1419	1108	1429	1233	1348	1421	1126	1857	1775	1351	2000	1404	1198	1161	1609	1679	1304	1330	1198	1600	1348	1650	1339	1510	1439	1634	1885	1337	1230	1280	1285	1407	1330	1347	1197	1086	1389	1346	1139	1271	1368	1437	1687	2374	2179	1975
bcr	1173	1014	1135	1184	975	1323	1104	1331	1182	1162	1779	1728	1374	1762	1349	1335	1061	1757	1804	1322	1280	1127	1532	1175	1424	1266	1486	1417	1558	1874	1235	1015	1145	1251	1228	1334	1324	1226	996	1351	1257	1106	1200	1358	1271	1678	2346	2172	1893
bcsA	2929	2832	2757	2811	2463	3156	2622	3507	3516	2875	4084	3712	3096	4170	3136	3372	2731	4140	4172	3493	2935	2634	3796	2864	3380	3139	3601	3331	3922	4319	2739	2480	2432	2775	2794	3327	3247	2984	2878	3367	3189	2758	2942	3107	3152	3740	5247	4794	4311
bcsB	2363	2261	2436	2349	2112	2571	2155	2736	2860	2181	3573	3093	2567	3308	2676	2699	2289	3172	3531	2804	2435	2173	3029	2197	2721	2595	2996	2702	3130	3802	2322	2187	1884	2239	2375	2644	2528	2517	2180	2689	2717	2285	2376	2541	2594	3194	4422	4026	3511
bcsC	1742	1743	1710	1641	1514	1787	1565	2112	1963	1792	2603	2257	1878	2432	1812	1963	1619	2567	2554	2233	1760	1557	2175	1709	2046	1914	2005	2078	2323	2662	1709	1483	1557	1665	1673	1998	1833	1805	1582	1993	1936	1700	1754	1818	1888	2445	3183	3030	2640
bcsE	1127	1070	1098	1017	860	1181	934	1292	1303	1065	1589	1458	1195	1486	1066	1285	1066	1525	1548	1330	1067	954	1328	1043	1302	1240	1381	1282	1444	1609	1151	993	1043	1018	1214	1263	1278	1202	1161	1342	1118	1014	1045	1169	1142	1533	1918	1914	1736
bcsF	1849	1708	1809	1809	1439	1931	1600	2210	2154	1746	2732	2303	2005	2531	1865	2115	1849	2696	2687	2217	1790	1600	2147	1762	2178	2045	2205	2108	2374	2797	1698	1574	1493	1599	1658	2005	1930	1831	1691	2061	2004	1620	1955	1918	2019	2546	3534	3123	2847
bcsG	2809	2557	2667	2883	2331	2939	2414	3247	3166	2649	4021	3871	3043	3903	3084	3108	2678	4148	4161	3330	2952	2530	3522	2740	3141	3165	3667	3313	3698	4443	2903	2374	2478	2878	2748	3082	3204	3053	2709	3438	3131	2799	2888	3208	3161	4102	5816	5298	4587
bcsZ	2003	1908	1931	1968	1694	2160	1794	2486	2481	2070	2851	2697	2217	2857	2156	2416	2055	2840	2969	2409	2042	1929	2582	1949	2421	2287	2543	2358	2731	3154	1987	1899	1742	1982	1879	2303	2387	2183	2010	2540	2326	1935	2082	2207	2169	2723	3758	3415	3129
bdm	433	449	525	504	370	528	426	551	558	475	822	693	533	675	548	546	481	730	650	536	508	477	623	489	632	530	560	583	620	738	463	464	459	479	463	542	497	523	480	563	569	458	494	519	552	673	935	807	759
betA	1283	1232	1223	1363	998	1442	1130	1497	1471	1298	1724	1696	1300	1690	1355	1408	1117	1709	1723	1552	1364	1154	1569	1217	1516	1369	1510	1451	1649	1988	1263	1214	1062	1259	1168	1502	1408	1300	1174	1460	1360	1117	1242	1292	1322	1561	2063	2027	1865
betB	831	843	980	710	655	788	752	1090	1119	809	1411	1246	993	1231	1093	1006	895	1139	1115	943	789	746	895	723	855	769	982	779	976	1164	755	808	694	854	802	747	774	707	694	728	578	609	532	586	598	740	1095	988	877
betI	1566	1576	1564	1595	1393	1673	1391	1832	1790	1629	2293	2100	1758	2262	1718	1801	1486	2383	2270	1867	1664	1546	2017	1606	1847	1755	1998	1866	2128	2433	1592	1475	1399	1598	1592	1646	1794	1720	1473	1722	1737	1471	1607	1683	1778	2281	3157	2717	2516
betT	1538	1395	1503	1545	1366	1649	1422	1827	1893	1438	2193	2104	1634	2228	1806	1779	1550	2104	2317	1731	1625	1463	2093	1517	1825	1775	2020	1852	2161	2452	1608	1379	1437	1512	1639	1729	1705	1638	1496	1820	1733	1499	1553	1728	1722	2012	2788	2699	2385
bglA	1194	1114	1257	1270	1142	1408	1137	1484	1480	1237	1767	1756	1372	1756	1383	1378	1226	1779	1751	1471	1371	1277	1671	1301	1477	1401	1607	1413	1641	2014	1244	1179	1031	1271	1200	1529	1454	1320	1169	1546	1385	1217	1383	1223	1471	1732	2340	2159	1892
bglB	1997	1758	1763	1873	1549	1981	1700	2067	2302	1900	2677	2564	2028	2637	1984	1975	1823	2653	2903	2219	1935	1728	2284	1885	2234	2208	2347	2280	2558	2974	1922	1704	1673	1738	1835	2084	2047	2024	1784	2343	1997	1852	1865	1965	2098	2678	3662	3440	3014
bglF	2102	2038	2078	1975	1771	2103	1880	2365	2509	2021	3108	2919	2277	2862	2170	2320	1998	3027	3240	2502	2076	1865	2609	2006	2519	2426	2639	2606	2810	3304	2069	1841	1751	2073	2075	2341	2312	2297	1927	2427	2364	2005	2020	2228	2261	2965	4115	3548	3317
bglG	1307	1312	1242	1280	1138	1349	1096	1443	1467	1213	1696	1561	1275	1750	1253	1318	1272	1746	1767	1504	1284	1132	1568	1258	1493	1307	1485	1424	1620	1816	1255	1188	1062	1239	1232	1416	1442	1273	1081	1449	1341	1095	1219	1211	1313	1616	2305	1979	1860
bglH	1724	1716	1664	1681	1331	1732	1500	2042	2013	1629	2403	2138	1716	2379	1720	1950	1730	2334	2466	2089	1720	1507	2239	1733	2031	1850	2126	1936	2190	2706	1770	1436	1472	1690	1711	1979	1980	1840	1683	2020	1846	1597	1680	1680	1782	2229	3071	2815	2589
bglX	714	679	845	828	692	905	735	828	887	772	1152	1075	810	1161	812	842	717	1067	995	875	798	697	979	766	866	851	904	913	941	1142	764	733	772	726	843	823	798	785	699	835	847	749	824	852	887	1013	1424	1294	1205
bioA	431	375	471	487	451	540	467	441	496	462	693	622	503	697	513	504	384	593	519	451	486	447	620	524	629	520	573	541	614	659	558	444	439	497	485	481	472	447	450	488	426	342	480	563	563	596	800	764	695
bioB	99	133	165	165	142	171	162	161	127	113	222	232	153	208	150	133	102	185	188	160	159	124	186	179	178	158	182	173	199	241	175	133	162	180	160	143	138	152	132	182	141	93	147	174	189	220	304	287	267
bioC	414	482	577	497	457	562	511	571	548	401	805	717	574	736	592	523	446	616	631	569	539	520	711	528	670	521	629	608	659	760	527	492	441	504	510	522	483	479	388	512	504	443	561	565	621	669	923	858	748
bioD	260	235	313	333	283	324	292	305	307	255	494	403	296	377	305	282	274	302	340	285	309	302	380	348	367	301	329	318	357	441	285	247	239	332	304	283	299	246	192	279	270	242	306	317	318	432	541	468	459
bioF	515	399	544	592	503	621	522	571	546	480	799	783	595	725	650	582	399	655	681	482	613	537	780	551	643	594	601	633	707	862	491	549	484	490	558	546	520	511	447	548	482	437	559	571	600	760	989	948	824
bioH	686	632	706	805	663	872	670	849	827	683	1095	1111	795	1148	854	829	635	1011	1060	818	769	722	960	737	902	809	1005	879	1015	1215	714	695	654	678	774	740	761	797	635	836	760	576	757	755	823	1082	1491	1350	1224
bipA	223	165	181	204	156	206	152	208	196	166	294	290	223	220	211	207	160	267	290	211	191	153	248	166	224	188	250	238	270	253	198	185	171	167	228	206	207	206	160	186	212	179	176	239	205	248	361	272	261
blr	228	202	239	278	240	318	250	262	291	187	370	324	324	408	270	246	215	309	350	261	278	288	372	261	341	294	307	331	332	386	311	236	236	261	226	311	271	273	208	264	237	270	280	270	304	356	514	426	436
bolA	2202	2046	2392	2301	1927	2521	2132	2617	2668	2228	3498	3228	2497	3297	2459	2556	2092	3215	3323	2603	2372	1991	2901	2365	2624	2521	2870	2671	3016	3345	2486	2157	2157	2385	2470	2530	2483	2510	2154	2652	2472	2153	2352	2551	2485	3064	4394	4071	3532
brnQ	1900	1905	2162	2130	1845	2188	1916	2378	2349	1886	3205	2879	2209	3060	2336	2309	2031	2987	2962	2468	2132	1971	2599	2136	2402	2189	2545	2233	2649	3218	2052	1835	1778	2033	2107	2219	2239	2171	1868	2353	2304	1942	2090	2181	2425	2935	3808	3426	3310
btuB	3577	3073	3164	3213	2801	3565	2938	4050	3884	3449	4778	4250	3528	4558	3466	3941	3290	4957	5209	3867	3504	2980	4152	3331	3905	3773	4245	3951	4474	5299	3377	2819	2803	3230	3322	3779	3716	3524	3148	4097	3544	3049	3167	3327	3461	4620	6421	5805	4943
btuC	253	282	342	257	258	320	272	378	293	260	494	406	332	399	328	363	290	407	363	319	289	266	397	283	338	313	325	346	351	402	294	211	256	292	305	306	271	265	212	271	252	247	287	295	340	361	485	440	380
btuD	139	112	174	130	146	162	135	157	161	123	241	201	177	213	159	162	132	167	203	155	172	147	236	174	203	163	167	170	186	203	146	131	150	134	150	131	160	130	113	181	177	141	149	153	171	177	277	221	188
btuE	373	421	463	450	357	458	395	531	495	380	683	632	484	625	467	504	422	600	592	540	468	434	573	444	478	432	510	462	531	641	472	331	355	411	417	476	426	417	354	377	414	365	423	488	518	573	843	721	603
btuF	1019	943	1049	1055	901	1157	992	1166	1158	1015	1484	1341	1134	1613	1099	1098	928	1378	1384	1131	1150	961	1378	1028	1220	1121	1331	1178	1377	1556	1098	979	896	1105	1087	1100	1217	1079	915	1108	1048	884	1077	1042	1161	1389	1788	1733	1523
btuR	767	728	779	844	685	905	855	849	790	710	1235	1070	903	1255	874	861	702	1059	1049	896	811	749	1095	804	1005	796	888	857	932	1099	791	740	698	850	833	727	804	732	644	846	796	652	812	878	892	1120	1418	1269	1106
cadA	2397	2286	2384	2508	2042	2736	2236	2946	2741	2438	3479	3220	2752	3567	2780	2906	2286	3429	3618	2864	2635	2258	3135	2354	2875	2700	2975	2794	3259	3658	2396	2405	2051	2432	2267	2707	2769	2550	2315	2700	2628	2314	2619	2609	2618	3198	4610	4283	3602
cadB	665	541	553	506	463	580	488	729	628	523	826	785	576	755	565	664	464	740	874	668	582	477	714	531	605	600	680	690	690	917	563	475	476	521	524	599	622	576	500	645	637	540	526	603	575	766	1088	997	841
cadC	693	658	623	676	607	731	600	737	711	711	949	893	689	923	782	756	651	1033	1015	792	727	614	872	660	751	769	874	760	926	1019	655	587	566	675	628	746	708	703	650	778	697	675	712	699	742	1013	1293	1173	1058
caiA	5195	4804	5078	5308	4361	5726	4818	6142	6250	5100	7722	7127	5792	7547	6001	5870	5085	7586	7759	6163	5487	4883	6921	5261	6283	5861	6795	6076	7081	8129	5482	4640	4475	5282	5131	5927	5774	5523	4869	6068	6027	4905	5378	5552	6024	7484	10350	9394	8306
caiB	5932	5717	5663	5697	4928	6459	5192	6916	7048	5948	8348	7699	6330	7851	6329	6649	5731	8099	8626	6991	5992	5484	7480	5695	6986	6256	7371	6841	7905	9076	5802	5179	5082	5407	5697	6675	6430	6335	5445	6750	6301	5613	5724	5710	5950	7778	10589	9763	8472
caiC	4081	4045	4117	4127	3390	4390	3549	4606	4787	3973	6195	5389	4505	5859	4356	4499	3991	5919	6155	5118	4143	3668	5182	4111	5031	4399	5145	4815	5318	6158	4074	3479	3518	3868	4154	4486	4369	4065	3675	4525	4315	3806	4132	4383	4529	5999	7821	7157	6476
caiD	6221	5884	6416	6243	5237	6692	5421	6980	7049	6217	9008	8149	6474	8552	6406	6731	5784	8636	8900	7183	6268	5700	7789	6321	7408	6535	7819	7228	8139	9006	6207	5747	5371	5996	6145	6801	6767	6448	5635	7083	6706	5732	6579	6607	6528	8165	11231	10410	9568
caiE	0	0	0	0	0	0	0	0	1	1	0	0	0	1	1	2	0	1	0	0	0	0	0	1	0	0	0	0	1	0	0	0	0	1	1	0	0	2	0	1	0	0	0	2	1	0	1	0	0
caiF	2713	2396	2767	2720	2277	3037	2425	3143	3356	2742	4080	3662	2975	3828	2867	2927	2771	3906	3883	3107	2810	2594	3442	2692	3205	2906	3376	3038	3451	4130	2772	2444	2478	2620	2723	3068	3002	2789	2386	3161	2803	2607	2651	2763	3031	3649	4925	4598	3945
caiT	1647	1665	1715	1881	1545	1952	1653	2001	2083	1797	2411	2287	1877	2544	2003	1928	1685	2467	2461	2015	1914	1750	2361	1782	2155	1871	2102	2143	2356	2680	1829	1601	1516	1711	1748	1839	1849	1800	1613	2044	1966	1637	1829	1854	1798	2487	3235	3050	2747
carA	1	1	3	4	5	1	4	2	0	1	5	0	1	2	3	0	0	0	1	1	1	1	2	2	1	0	3	3	1	1	5	4	2	5	1	1	0	0	1	0	2	0	6	4	2	3	0	1	3
carB	0	0	7	1	0	2	0	0	0	0	9	0	0	0	0	0	0	0	0	0	1	1	1	1	0	1	0	1	1	0	1	2	1	1	2	0	0	0	0	0	0	0	4	4	0	0	2	0	1
cbl	260	275	209	257	238	297	241	323	288	245	355	428	267	348	280	292	250	392	362	333	277	237	321	262	307	247	335	345	333	437	293	221	252	277	253	291	260	261	234	300	249	258	267	282	302	377	499	436	419
cbpA	1449	1342	1502	1555	1303	1677	1424	1617	1698	1461	2105	2063	1681	2202	1587	1565	1404	2095	2056	1623	1576	1418	2009	1518	1963	1526	1745	1623	1911	2242	1606	1419	1363	1602	1536	1503	1553	1460	1355	1676	1472	1251	1538	1663	1645	1953	2668	2347	2210
cbpM	2068	2003	2246	2164	1892	2354	1917	2346	2296	2111	3293	2937	2480	3275	2369	2322	1888	3161	3176	2437	2209	1994	2794	2124	2490	2340	2577	2611	2842	3164	2250	1959	1920	2192	2233	2296	2240	2187	1908	2366	2208	1976	2342	2368	2568	3008	4155	3755	3238
cbrA	6822	6368	6297	6443	5625	7216	6021	8244	7952	6964	9147	8529	6851	8980	6860	7905	6373	9328	9614	7778	6893	6095	8512	6632	7988	7423	8280	7684	8853	10332	6693	6078	5827	6440	6706	7568	7159	7226	6381	7945	7110	6250	6591	6651	7125	8534	11501	10817	9755
cbrC	1766	1500	1473	1583	1355	1691	1394	1886	1901	1434	2226	2211	1722	2363	1780	1834	1653	2185	2561	1928	1750	1562	2040	1556	1980	1886	2085	1902	2290	2517	1707	1372	1423	1591	1561	1823	1801	1652	1451	1867	1829	1639	1651	1721	1761	2323	2999	2909	2618
cchA	2930	2770	3181	3146	2560	3296	2861	3445	3360	2883	4769	4163	3341	4343	3174	3457	2746	4312	4391	3569	2991	2571	3672	2994	3668	3306	3737	3307	3933	4512	2968	2664	2649	3006	3072	3098	3086	3003	2704	3274	3178	2487	2924	3271	3421	4237	5823	5364	4883
cchB	4441	4177	4814	4579	3930	5010	4101	4972	5022	4373	7049	6294	5330	6684	5133	4850	3985	6164	6491	5007	4544	4119	5518	4324	5273	4416	5159	4660	5524	6375	4483	4097	3861	4299	4316	4686	4620	4374	3830	4506	4775	3848	4303	4551	4618	5396	7448	6855	6058
ccmA	950	937	995	1092	939	1213	899	1165	1098	948	1459	1513	1158	1471	1041	1096	917	1351	1509	1180	1120	904	1339	1057	1262	1128	1311	1256	1306	1580	1150	906	960	1043	1050	1101	1101	1079	986	1215	1114	880	1123	1122	1148	1456	1960	1786	1657
ccmB	1916	1633	1762	2076	1754	2158	1888	2159	2119	1754	2641	2602	2086	2730	2115	2076	1679	2425	2906	2073	2146	1878	2501	2036	2474	2080	2421	2221	2739	2975	2086	1733	1697	1908	1898	2199	2075	1951	1745	2124	2139	1866	2029	2163	2221	2567	3670	3321	2945
ccmC	1032	1005	1115	1080	1005	1212	1081	1174	1163	1056	1594	1434	1248	1558	1215	1190	978	1386	1538	1233	1143	920	1349	1053	1311	1154	1449	1294	1394	1633	1020	937	896	1116	1083	1193	1174	1108	979	1262	1220	1029	1076	1149	1141	1421	2057	1821	1641
ccmD	1102	1030	973	1216	1040	1299	1106	1214	1168	990	1500	1641	1388	1679	1299	1222	987	1586	1630	1327	1194	1077	1477	1139	1443	1288	1428	1249	1535	1801	1264	1052	1021	1093	1187	1174	1229	1175	1038	1461	1268	1159	1260	1333	1292	1509	2237	2035	1882
ccmE	1178	1087	1141	1223	1007	1281	1075	1150	1224	973	1511	1482	1203	1575	1188	1186	1024	1375	1614	1224	1199	1097	1488	1178	1381	1185	1426	1240	1482	1663	1213	1025	1017	1083	1080	1296	1250	1214	994	1257	1221	1090	1276	1279	1265	1524	2034	1976	1770
ccmF	762	681	735	693	613	791	684	813	754	686	1017	1032	756	1147	823	750	661	989	1122	859	761	656	973	750	952	807	944	900	988	1087	717	628	628	701	682	776	738	723	669	896	823	710	733	816	801	991	1417	1328	1149
ccmG	588	511	521	601	503	659	530	575	585	477	717	727	633	818	582	581	476	661	831	596	633	530	719	578	616	593	689	619	657	827	588	464	486	567	546	658	601	549	504	646	536	488	584	576	588	690	993	958	829
ccmH	2370	2090	2121	2420	2011	2692	2186	2487	2428	2068	2905	3187	2527	3290	2537	2423	2032	2845	3191	2494	2435	2155	3081	2327	2785	2415	2757	2482	2975	3555	2338	2199	2122	2299	2327	2575	2465	2370	2075	2668	2439	2076	2427	2299	2601	3025	3954	3670	3307
cdaR	2474	2437	2343	2363	1991	2539	2161	2900	2849	2288	3450	3089	2575	3290	2558	2816	2290	3304	3360	2836	2501	2150	2980	2399	2924	2507	2942	2698	3016	3415	2416	2072	1965	2263	2398	2608	2480	2483	2059	2617	2434	2182	2288	2464	2443	2933	4131	3893	3305
cdh	4121	3870	4064	3898	3270	4203	3444	4857	4898	4233	5768	4951	4022	5243	4258	4603	3766	5940	5908	4950	3990	3555	4909	3681	4501	4235	4903	4528	5335	5940	3772	3458	3214	3762	4002	4281	4263	4056	3637	4640	4315	3672	3838	4102	4321	5211	7002	6593	5692
cedA	570	621	674	680	586	734	628	756	739	602	1007	937	768	1019	745	743	580	872	843	756	693	655	869	640	813	651	740	668	796	989	680	572	554	663	665	709	655	607	574	621	649	603	631	745	770	853	1108	1069	954
cfa	547	473	590	640	539	718	607	606	542	480	888	909	711	925	679	616	450	611	761	472	716	595	854	674	764	579	654	574	710	836	697	599	561	673	681	573	536	586	402	515	509	524	689	669	737	762	1064	989	883
chaA	319	286	291	385	283	382	342	368	335	284	463	475	378	493	425	341	237	359	481	354	360	332	431	367	424	369	372	372	412	472	342	312	321	317	310	374	316	282	258	343	358	306	374	365	361	428	579	528	469
chaB	612	581	746	647	591	767	663	655	637	574	1144	989	736	1028	792	686	543	846	907	672	652	666	834	757	767	661	724	719	754	994	663	640	586	695	673	657	625	620	505	743	702	567	699	679	731	861	1165	1093	995
chbA	358	319	311	401	280	397	312	370	397	293	474	459	436	508	358	373	357	395	543	404	386	312	487	336	404	403	441	384	417	525	380	322	298	403	371	411	360	334	288	376	375	323	393	399	375	437	661	600	503
chbC	384	403	383	423	361	425	371	464	492	345	611	620	417	581	453	476	395	509	524	466	450	409	567	437	496	428	474	446	513	615	416	364	397	463	439	432	413	430	357	424	439	314	421	416	432	540	657	703	578
chbF	352	362	472	437	323	461	359	495	428	349	753	542	393	602	444	481	394	544	519	515	431	356	527	396	534	403	530	505	558	586	445	359	371	445	396	434	409	441	371	425	477	387	447	493	512	602	830	697	656
chbG	595	566	645	707	629	783	630	712	727	668	988	1067	795	1041	771	709	644	956	897	811	820	636	879	680	883	743	865	780	841	1064	696	614	645	703	722	681	688	656	576	705	726	600	766	786	756	927	1250	1143	1075
chbR	223	234	308	291	262	295	250	285	293	244	453	411	345	424	284	277	231	312	328	278	290	263	371	279	341	294	351	330	313	365	283	243	256	290	279	314	256	252	278	268	281	262	266	329	366	363	514	472	418
cheA	624	713	678	706	607	792	617	821	804	752	1005	905	759	995	788	773	702	1032	932	869	693	662	954	720	840	756	816	719	876	1103	694	650	596	682	690	723	664	745	524	704	675	641	715	714	716	915	1160	1106	941
cheB	1093	1180	1273	1191	1067	1364	1070	1385	1353	1194	2033	1797	1314	1750	1368	1314	1142	1813	1656	1458	1235	1123	1640	1208	1321	1213	1464	1376	1505	1866	1340	1077	1041	1214	1236	1284	1252	1236	1033	1355	1239	1049	1171	1396	1383	1645	2302	2073	1825
cheR	1683	1705	1956	2001	1529	2021	1666	2041	2090	1679	2754	2482	2016	2591	1985	2012	1711	2377	2287	2035	1931	1778	2385	1854	2335	1802	2075	1966	2282	2516	1787	1726	1635	1739	1958	1832	1731	1638	1488	1967	1738	1519	1924	2019	1980	2220	3022	2820	2515
cheW	507	477	603	527	456	581	513	601	652	510	885	739	655	754	580	557	468	749	699	624	561	528	705	567	670	556	647	660	721	772	593	450	503	542	556	626	539	525	490	607	568	448	547	571	643	735	975	915	841
cheY	1131	1244	1373	1320	1133	1424	1189	1536	1559	1268	1944	1629	1366	1878	1357	1442	1234	1834	1634	1444	1408	1204	1731	1343	1561	1326	1511	1434	1557	1903	1429	1178	1131	1259	1331	1340	1334	1182	1079	1350	1344	1173	1379	1418	1412	1680	2280	1982	1760
cheZ	804	830	853	853	657	965	718	940	937	789	1237	1048	915	1101	847	981	736	1085	1051	998	794	715	1046	817	1015	848	955	901	980	1103	804	757	715	827	823	824	780	767	702	833	751	697	860	875	836	1157	1411	1292	1174
chiA	1198	1189	1359	1221	1080	1315	1077	1590	1423	1249	2060	1692	1340	1588	1357	1571	1283	1928	1762	1619	1313	1109	1633	1235	1492	1348	1596	1405	1666	1961	1277	1139	1165	1238	1361	1453	1263	1298	1225	1428	1279	1136	1161	1284	1363	1710	2290	2100	2055
chpB	1423	1308	1476	1338	1188	1492	1225	1712	1813	1332	2125	1779	1430	1944	1530	1631	1479	2075	2098	1646	1427	1267	1773	1386	1646	1623	1711	1586	1854	2212	1284	1259	1172	1323	1296	1576	1608	1392	1337	1707	1577	1252	1320	1371	1551	1908	2594	2371	2069
chpR	1132	1184	1415	1263	1038	1367	1047	1596	1469	1187	1977	1547	1277	1655	1340	1406	1238	1762	1679	1530	1240	1160	1584	1183	1451	1414	1516	1455	1661	1899	1289	1033	1044	1230	1217	1399	1342	1259	1011	1403	1270	1152	1186	1392	1279	1655	2262	2109	1807
chpS	39	28	22	12	22	18	23	30	26	33	28	26	13	34	16	18	30	47	49	46	27	22	36	21	37	28	36	36	44	31	20	15	23	12	42	29	29	29	24	31	28	30	28	28	32	34	47	42	51
cirA	1548	1557	1700	1656	1418	1831	1556	1996	1994	1563	2529	2330	1883	2384	1781	1979	1690	2234	2328	1880	1766	1582	2349	1703	2040	1823	2097	1958	2046	2484	1780	1599	1489	1667	1704	1734	1798	1806	1570	1916	1798	1564	1782	1808	1888	2237	3141	2908	2620
citA	528	460	548	563	454	627	473	589	585	466	776	678	590	766	664	584	465	611	748	567	545	482	700	515	665	550	716	595	658	771	546	526	503	508	515	596	554	571	462	573	600	490	527	580	577	694	972	879	765
citB	887	863	817	985	769	1039	831	1007	1002	889	1267	1391	1061	1319	977	952	856	1246	1304	1042	1028	835	1232	988	1056	1048	1261	1017	1239	1505	1016	891	896	927	942	1037	999	985	970	1031	1001	904	929	1062	1005	1276	1788	1626	1464
citC	140	149	137	167	108	178	125	158	145	130	162	188	146	205	146	128	111	131	190	161	154	140	175	148	156	134	190	145	173	222	130	137	137	144	127	127	141	123	140	157	137	97	159	135	131	200	235	226	214
citD	177	150	230	207	165	216	153	168	234	145	361	233	180	283	170	153	166	249	243	214	218	202	257	177	235	199	252	188	275	325	156	163	148	169	159	184	172	198	152	220	196	155	183	215	193	254	334	316	294
citE	129	141	124	120	124	127	119	161	135	112	184	267	143	182	145	149	135	207	228	163	144	105	150	96	133	138	167	172	165	193	130	121	125	145	156	153	144	152	133	156	116	105	143	133	126	186	266	215	210
citF	2689	2686	2826	3010	2629	3244	2732	3368	3302	2834	4015	3990	3278	4115	3067	3094	2704	3753	3780	3146	3031	2744	3876	3014	3509	3226	3547	3280	3829	4426	3046	2728	2627	2976	2967	3270	3029	3178	2656	3328	3157	2687	2881	3023	3129	3672	5192	4702	4147
citG	2536	2356	2730	2715	2281	2890	2426	2909	2802	2370	4019	3435	2987	3758	2798	2874	2323	3267	3607	2908	2702	2391	3336	2622	3200	2700	3169	2810	3243	3951	2760	2250	2295	2591	2591	2654	2794	2551	2276	2890	2617	2307	2601	2841	2732	3334	4493	4172	3672
citT	1257	1068	1232	1209	1162	1361	1171	1371	1322	1181	1779	1654	1279	1699	1316	1307	1093	1597	1680	1315	1336	1159	1545	1276	1523	1338	1601	1428	1677	1860	1291	1139	1202	1343	1303	1399	1336	1283	1226	1308	1280	1091	1214	1293	1336	1606	2213	2227	1821
citX	829	731	783	892	769	952	820	945	1071	754	1195	1263	1035	1206	946	883	807	1153	1214	936	918	797	1139	830	1039	963	1095	980	1129	1351	892	759	861	847	889	988	929	820	773	933	901	783	902	979	964	1240	1612	1480	1380
clcA	513	481	568	521	419	569	431	637	632	532	840	811	558	814	596	589	486	738	813	665	612	453	613	502	618	598	606	638	668	810	493	431	466	517	539	581	525	534	462	604	606	454	475	540	550	675	931	863	787
clcB	225	230	283	258	220	286	218	254	308	214	454	362	323	407	308	267	261	293	361	277	310	256	356	268	321	284	291	308	314	389	258	252	253	273	258	255	229	223	190	240	243	183	292	304	301	341	474	431	369
cld	2061	2230	2391	2252	1878	2410	2033	2702	2776	2216	3562	2963	2440	2982	2473	2575	2064	3101	2928	2629	2317	2086	2819	2254	2680	2365	2716	2486	2966	3352	2029	2024	2069	2117	2239	2489	2263	2342	1923	2457	2188	2034	2225	2339	2400	2792	3731	3522	3092
clpA	2340	2196	2945	2853	2476	3232	2482	2773	2746	2266	4522	4101	3135	4006	3178	2700	2293	3356	3486	2820	3037	2598	3645	3008	3703	2861	3149	3102	3514	3961	2961	2551	2530	2957	3113	2690	2794	2715	2412	2923	2664	2318	2994	3290	3350	3630	4756	4704	4283
clpB	1398	1322	1489	1490	1257	1596	1322	1539	1584	1384	2074	1920	1527	2114	1611	1415	1315	1945	1945	1655	1468	1326	2011	1436	1790	1447	1815	1567	1884	2145	1450	1277	1274	1499	1467	1506	1563	1514	1267	1656	1638	1290	1400	1583	1561	1903	2598	2444	2070
clpP	107	122	106	117	79	116	103	133	136	143	123	126	100	136	105	142	112	176	160	136	97	88	111	112	134	125	139	135	142	182	93	81	91	78	108	164	140	127	115	126	117	102	118	108	93	157	234	206	212
clpS	1043	1056	1057	1039	962	1177	987	1225	1174	947	1535	1452	1251	1554	1189	1168	1010	1368	1489	1266	1126	1002	1394	1105	1185	1153	1285	1124	1299	1582	1031	994	847	1049	1137	1119	1012	991	841	1067	1081	954	989	1079	1110	1394	1922	1796	1554
clpX	94	96	78	75	75	81	61	110	95	105	118	85	82	95	78	124	80	127	153	100	77	63	109	76	88	99	126	97	120	123	74	63	65	56	75	115	119	111	114	125	127	75	74	90	101	126	164	160	129
cls	235	198	300	270	224	360	262	348	297	232	454	397	320	398	314	301	245	348	344	290	279	256	348	311	318	273	298	294	292	398	264	253	258	258	268	242	238	234	233	261	263	227	302	313	300	339	454	424	449
cmk	0	0	2	1	1	3	0	0	0	0	1	0	0	0	0	0	0	0	0	0	0	0	1	1	1	0	1	0	0	0	0	0	1	0	0	0	1	0	0	1	0	1	0	0	0	0	2	1	0
cmr	1742	1975	2101	2095	1784	2170	1914	2435	2146	1982	3320	2686	2196	2851	2337	2318	1812	2791	2615	2381	2140	1852	2615	2104	2470	2113	2427	2286	2601	2937	2053	1829	1819	2002	2088	2147	1896	2008	1636	2095	2015	1749	2081	2135	2151	2615	3510	3333	2892
cmtA	718	752	867	815	606	842	700	896	961	759	1241	1068	807	1076	881	910	784	1043	1001	880	896	725	1023	842	941	893	995	957	1052	1269	783	728	724	787	882	921	855	859	707	1024	810	700	775	869	864	1156	1467	1385	1297
cmtB	447	468	544	430	374	485	459	537	554	460	711	568	500	636	483	534	425	615	678	569	455	456	553	442	563	481	559	543	638	713	487	388	419	438	511	530	480	479	418	571	469	482	508	527	538	645	801	818	687
coaE	0	0	0	0	0	0	0	0	0	0	0	0	0	0	0	0	0	0	0	0	0	0	0	0	0	0	0	0	0	0	0	0	0	0	0	0	0	0	0	0	0	0	0	0	0	0	0	0	0
cobB	529	523	646	594	524	715	571	655	680	518	888	835	636	923	747	638	541	807	738	632	635	580	778	633	763	623	723	682	746	865	588	553	552	613	629	577	613	583	485	578	693	515	615	687	645	807	1161	905	844
cobC	546	450	539	535	506	581	465	584	548	461	735	736	537	733	552	533	495	685	851	637	576	514	718	474	612	541	691	583	678	783	587	510	401	520	479	535	522	525	471	571	561	405	547	531	567	715	988	906	759
cobS	1338	1223	1354	1393	1275	1595	1306	1526	1493	1336	1903	1936	1416	2000	1477	1457	1219	1874	1825	1526	1482	1309	1903	1471	1767	1488	1665	1501	1687	2064	1442	1296	1269	1412	1495	1529	1502	1413	1187	1517	1460	1241	1502	1530	1535	1770	2373	2207	1911
cobT	335	347	452	408	341	482	359	427	507	415	572	574	481	644	482	428	425	514	564	419	453	433	556	438	476	483	489	423	532	660	447	397	428	423	453	440	453	442	310	458	462	438	435	493	470	580	750	767	640
cobU	640	643	592	717	605	763	649	717	696	613	831	948	679	959	661	706	603	856	877	753	741	629	865	686	848	682	795	771	830	1049	730	594	603	712	612	672	701	698	589	745	699	557	729	723	700	813	1137	1074	1030
codA	2389	2330	2498	2435	2113	2629	2172	2840	2672	2414	3793	3300	2698	3484	2512	2664	2112	3440	3500	2849	2526	2211	3081	2351	2832	2635	3073	2726	3175	3596	2520	2110	2094	2371	2398	2561	2716	2545	2154	2722	2699	2274	2364	2655	2636	3255	4395	4132	3491
codB	1347	1350	1452	1353	1199	1436	1223	1651	1619	1311	2143	1912	1483	1989	1518	1564	1340	1737	2080	1651	1378	1297	1820	1430	1654	1475	1719	1636	1816	2145	1368	1280	1202	1272	1417	1497	1432	1421	1232	1619	1393	1207	1434	1433	1514	1914	2580	2398	2070
cof	3746	3674	3834	3942	3310	4283	3502	4243	4099	3606	5859	5599	4545	5670	4277	4256	3485	5450	5720	4773	4275	3639	5058	3833	4736	4274	5030	4588	5254	5993	4028	3449	3457	4100	3920	4145	4155	4027	3653	4393	4237	3661	3950	4198	4309	5719	7561	7166	6126
copA	3983	3676	4347	4406	3699	4692	3959	4599	4710	3664	6019	5938	4748	6122	4762	4546	3795	5115	5478	4542	4429	3910	5418	4239	5342	4510	5106	4884	5338	6295	4493	3889	3885	4245	4163	4445	4343	4245	3784	4636	4574	3834	4382	4658	4827	5346	7638	7073	6352
corA	921	918	877	915	819	1026	741	1029	1069	882	1311	1233	1032	1308	997	1043	854	1234	1309	1065	997	828	1210	883	1082	960	1128	1066	1200	1442	945	806	832	911	957	1169	923	970	848	947	994	816	913	1038	1042	1212	1609	1525	1329
cpdA	2306	2158	2613	2420	2066	2537	2101	2700	2677	2211	3815	3405	2572	3442	2624	2562	2199	3397	3468	2636	2486	2204	2989	2423	2921	2571	2943	2760	2966	3448	2392	2134	2193	2335	2492	2503	2488	2576	2153	2787	2569	2246	2591	2669	2649	3375	4564	4184	3714
cpdB	3619	3112	3380	3538	2922	3757	3095	4072	4006	3384	5075	4772	3927	5053	3978	3883	3295	5103	5368	4113	3664	3178	4541	3514	4212	4002	4743	4157	4817	5676	3686	3197	3139	3517	3754	4120	3908	3872	3587	4321	3942	3345	3738	4098	3940	5149	6905	6349	5680
cpsB	672	693	797	749	623	814	660	907	870	666	1022	962	791	1150	765	899	713	924	943	832	799	685	907	706	908	750	875	827	903	1087	675	656	668	717	792	749	688	711	579	822	800	632	742	836	883	957	1309	1206	1011
cpxA	423	315	702	732	568	703	573	373	386	323	1043	870	757	914	677	363	291	432	591	411	724	643	916	674	853	518	536	518	571	689	655	600	605	662	648	430	441	407	340	453	461	406	722	826	786	736	973	894	778
cpxP	1309	1326	1379	1371	1149	1427	1202	1581	1632	1374	2068	1818	1444	1861	1489	1488	1264	1856	1878	1634	1378	1172	1686	1305	1591	1509	1670	1573	1802	2063	1285	1221	1241	1273	1291	1482	1529	1376	1200	1599	1423	1335	1320	1338	1424	1793	2472	2233	1997
cpxR	2863	2691	2425	2475	1994	2624	2129	3404	3359	2764	3865	3460	2649	3342	2763	3351	2826	4309	4221	3577	2532	2243	3033	2344	2942	2929	3460	3255	3540	4210	2394	1941	2048	2275	2287	3001	3033	2829	2530	3063	2978	2571	2554	2668	2872	3863	4973	4737	4184
crcA	943	973	949	1160	954	1238	975	1156	1145	898	1424	1517	1107	1434	1143	1086	972	1350	1470	1088	1100	1026	1380	1146	1195	1115	1292	1171	1315	1559	1089	970	915	976	1134	1146	1082	1121	935	1184	1056	880	1110	1140	1193	1436	1945	1724	1491
crcB	1463	1265	1366	1614	1335	1662	1346	1517	1478	1291	2166	2203	1732	2325	1710	1578	1339	2048	2291	1772	1695	1409	2049	1536	1735	1706	1898	1792	2040	2418	1719	1369	1339	1495	1623	1618	1615	1588	1353	1766	1659	1494	1622	1709	1744	2156	3080	2786	2444
creA	4141	4032	4289	4031	3444	4439	3717	5174	5204	4199	6351	5531	4103	5762	4456	5066	4140	5821	5898	4954	4269	3771	5276	4016	5003	4459	5182	4736	5470	6178	4094	3546	3552	3827	4076	4857	4541	4226	3880	4859	4503	3943	4149	4294	4419	5374	7439	6880	6132
creB	1598	1635	1739	1561	1290	1630	1392	2096	1895	1665	2673	2069	1681	2277	1758	2037	1581	2316	2450	1968	1647	1459	2068	1569	1968	1760	1906	1989	2049	2449	1708	1370	1410	1613	1692	1769	1720	1727	1416	1822	1817	1509	1583	1766	1769	2162	2996	2798	2528
creC	2787	2860	2928	2699	2290	2947	2414	3519	3603	2988	4340	3595	2959	3746	2936	3360	2777	4039	3943	3445	2799	2514	3511	2640	3413	3010	3496	3196	3746	4148	2539	2357	2298	2482	2758	3118	2837	2893	2469	3123	2850	2439	2719	2737	3042	3415	4935	4373	4057
creD	2289	2431	2637	2254	1987	2464	2063	2845	2872	2247	3771	3272	2440	3248	2487	2823	2395	3294	3265	2965	2555	2211	2981	2236	2793	2524	2907	2754	3177	3518	2295	1995	2006	2247	2430	2623	2607	2408	2140	2509	2558	2088	2252	2301	2632	3181	4297	4105	3446
crl	3322	2722	3285	3303	2877	3673	3080	3356	3412	3067	4786	4288	3717	4837	3654	3321	2844	4202	4591	3385	3531	2926	3942	2882	3609	3406	3883	3438	3955	4800	3388	3109	3072	3613	2963	3330	3307	3104	2742	3386	3170	2869	3202	3384	3477	3657	5411	5007	4539
crp	0	0	0	0	0	0	0	0	0	0	0	0	0	0	0	0	0	0	0	0	0	0	0	0	0	0	0	0	0	0	0	0	0	0	0	0	0	0	0	0	0	0	0	0	0	0	0	0	0
crr	85	105	99	101	92	127	108	89	80	113	148	122	116	151	141	82	70	121	110	107	97	101	109	94	128	82	136	101	122	143	93	75	86	91	111	95	77	91	65	73	89	72	81	109	102	119	174	154	133
csdA	3423	3225	3418	3512	3011	3847	3152	3856	3863	3203	5229	4965	4032	5309	4133	3790	3303	4986	5328	4193	3808	3284	4705	3578	4254	3959	4538	4208	4994	5748	3833	3235	3252	3593	3645	3943	3953	3835	3225	4106	3992	3412	3529	3921	4153	5143	7082	6424	5551
csgA	200	180	243	235	187	285	222	229	234	194	367	350	247	316	221	199	197	287	290	283	245	209	287	251	266	229	269	279	272	373	255	212	251	255	294	260	270	248	225	281	235	194	253	266	237	335	422	382	387
csgB	679	681	764	749	647	856	710	783	755	713	1233	1177	941	1126	908	740	629	1069	1075	875	870	743	1014	832	942	903	954	928	1025	1205	821	700	707	799	885	805	800	777	732	796	820	757	845	874	891	1166	1629	1423	1294
csgD	566	520	630	595	551	706	536	613	683	523	978	722	722	885	659	625	550	761	790	653	600	551	844	642	733	652	703	654	752	908	600	547	546	578	629	599	581	604	500	679	590	465	586	667	714	790	1116	1002	935
csgE	837	723	846	895	727	959	790	955	986	767	1129	1208	930	1323	947	912	817	1037	1069	847	940	877	1194	974	1076	945	1048	919	1105	1355	1001	747	806	874	914	929	934	879	739	955	927	806	870	1009	906	1066	1571	1365	1274
csgF	165	166	206	221	161	229	163	175	183	192	280	247	192	275	229	141	159	235	214	214	213	195	269	202	286	198	211	187	265	278	189	178	179	187	186	171	206	203	152	190	183	159	175	227	237	244	306	335	271
csiE	304	365	416	387	304	392	309	432	393	352	618	505	425	523	429	460	325	500	486	443	345	331	462	354	445	357	394	394	469	531	327	350	301	353	355	422	386	353	339	387	402	307	340	395	416	500	641	574	558
csiR	1319	1364	1505	1415	1192	1555	1259	1796	1613	1339	2271	1885	1437	1976	1601	1767	1362	2033	1936	1657	1418	1266	1679	1336	1656	1449	1719	1625	1785	2045	1380	1217	1210	1377	1507	1536	1361	1324	1260	1555	1375	1192	1310	1502	1548	1816	2574	2301	2106
cspA	2787	2617	2568	2827	2376	2996	2341	3247	3269	2568	4028	3792	2853	3756	2886	2963	2623	3700	3992	3240	2719	2530	3426	2668	3182	2931	3309	3058	3467	4099	2625	2364	2254	2617	2541	3073	3033	2850	2603	2973	3128	2456	2777	3035	2880	3752	5232	4656	4091
cspB	146	126	193	126	131	191	125	139	172	145	274	201	185	234	171	157	126	217	232	185	181	135	191	168	183	152	212	149	195	222	168	151	152	169	173	149	144	191	131	156	165	159	172	181	158	226	300	292	240
cspC	1644	1564	2039	2052	1841	2222	1983	1917	1910	1578	2977	2840	2442	3322	2293	1821	1534	2258	2405	1947	2261	1978	2774	2124	2457	1884	2136	1977	2370	2739	2117	2002	1922	2152	2125	1962	1790	1809	1580	2043	1921	1745	2178	2257	2320	2529	3454	3264	2686
cspD	2771	3074	3386	3194	2598	3468	2814	3640	3735	3050	4941	4384	3403	4598	3665	3538	3177	4390	4113	3738	3274	2925	4055	3181	3819	3362	3771	3755	4133	4635	3168	2775	2723	2955	3127	3339	3041	3090	2671	3349	3230	2820	3257	3414	3468	4146	5642	5189	4605
cspE	1703	1436	1735	1935	1616	2002	1720	1795	1795	1574	2489	2525	2134	2733	2113	1715	1562	2289	2444	1850	1921	1780	2416	1865	2131	1885	2218	1996	2189	2631	1844	1702	1692	2018	1948	1882	1976	1856	1591	1952	1868	1748	1836	1876	2036	2391	3274	2955	2614
cspF	141	143	150	155	151	172	120	199	173	127	215	222	203	252	191	195	144	220	230	166	173	138	186	181	210	169	207	172	187	254	200	142	154	144	180	172	154	166	156	185	145	149	171	156	182	248	312	248	243
cspG	326	291	309	338	292	372	295	313	388	319	444	457	353	449	413	302	313	394	378	366	363	336	423	338	416	317	376	337	382	516	379	307	320	328	334	340	343	377	289	337	346	312	304	283	389	476	608	508	464
cspH	549	603	656	582	541	690	569	747	703	527	986	796	684	877	752	696	575	832	802	722	633	606	845	601	708	634	710	687	807	927	626	527	564	612	583	617	609	607	523	677	633	560	653	680	703	861	1097	1003	923
cspI	128	125	103	124	126	129	121	144	144	122	156	196	124	185	148	140	131	179	141	159	137	119	191	123	176	136	145	139	153	151	111	132	87	128	113	139	129	115	121	146	123	109	132	144	170	178	218	220	209
cstA	1120	1061	1260	1219	1036	1279	1059	1304	1361	1191	1876	1543	1207	1713	1292	1290	1132	1751	1563	1259	1200	1129	1593	1118	1425	1201	1364	1327	1482	1784	1271	1050	1084	1112	1120	1261	1274	1238	1009	1298	1293	1047	1207	1169	1320	1533	2159	1999	1768
cueO	2269	2082	2352	2142	1893	2259	1904	2528	2613	2181	3387	3186	2512	3215	2570	2452	2191	3074	3438	2590	2089	1942	2748	2082	2505	2276	2673	2346	2691	3340	2145	1828	1827	2204	2205	2370	2294	2311	2005	2457	2153	1931	1974	2181	2092	2622	3660	3420	3101
cueR	3503	3137	3327	3611	3136	3770	3264	4050	3948	3267	4716	4640	3826	4965	3804	3769	3213	4604	5234	3848	3688	3361	4361	3477	4085	3617	4384	3925	4514	5337	3598	3061	2960	3461	3494	3706	3787	3593	3010	3977	3645	3122	3678	3683	3736	4473	6183	5829	5299
cusA	3169	3094	3340	3364	2824	3597	2981	3681	3714	3097	4994	4534	3668	4879	3774	3552	3083	4534	4801	3811	3511	3096	4106	3256	3960	3670	4194	3845	4410	4983	3311	2958	2906	3176	3189	3565	3483	3301	2698	3619	3527	3069	3413	3644	3644	4405	6270	5781	4968
cusB	2874	2817	2947	3058	2678	3282	2697	3358	3305	2848	4407	3963	3394	4233	3252	3340	2763	3984	4149	3423	3295	2730	3868	2929	3560	3073	3809	3390	3929	4410	2992	2712	2569	2917	2950	3237	3041	3073	2608	3351	3200	2694	3070	3210	3393	3760	5409	4930	4410
cusC	2500	2596	2369	2225	1872	2396	1947	3284	3184	2591	3510	3083	2437	3095	2359	3242	2572	3966	3852	3235	2396	2133	2931	2329	2747	2938	3346	3036	3333	3867	2186	1865	1892	2067	2231	2834	2676	2831	2375	2768	2794	2369	2380	2499	2524	3780	5071	4670	4139
cusR	821	788	767	788	675	842	694	906	990	765	1185	1166	904	1101	969	902	871	1145	1196	1072	828	707	984	808	918	873	949	936	1006	1203	851	749	687	813	782	871	800	882	679	872	861	720	806	820	842	1158	1569	1411	1274
cusS	3326	2950	3275	3389	2860	3745	2966	3911	3884	3020	4856	4970	4062	5062	3923	3709	3138	4770	4906	3762	3635	3080	4261	3280	3915	3788	4366	3917	4577	5412	3519	3065	3028	3290	3282	3647	3496	3461	3087	3782	3687	3081	3504	3904	3702	4560	6213	5894	4957
cutA	1125	977	1042	1112	1025	1172	977	1248	1139	1200	1543	1446	1156	1574	1184	1267	995	1659	1569	1185	1108	979	1370	1089	1315	1197	1412	1300	1539	1803	1084	1028	900	1068	947	1228	1171	1144	1034	1322	1292	1147	1086	1138	1252	1430	2031	1875	1765
cutC	240	237	244	218	185	252	185	227	237	213	336	299	248	383	221	236	173	322	320	264	205	198	282	266	269	228	262	263	273	313	265	200	176	201	197	227	263	244	175	270	239	176	203	248	253	282	375	339	306
cvpA	211	219	207	268	199	247	189	280	255	208	356	321	262	348	254	238	156	239	297	216	227	239	320	229	281	262	252	237	302	321	251	239	210	249	214	248	239	237	218	236	226	165	252	217	222	324	350	373	331
cvrA	1169	1174	1488	1445	1154	1564	1257	1376	1358	1259	2134	1905	1462	1922	1480	1365	1129	1540	1650	1423	1464	1320	1739	1416	1650	1369	1555	1432	1722	1987	1443	1161	1192	1390	1405	1377	1358	1264	1107	1397	1407	1155	1365	1471	1522	1719	2264	2149	1910
cyaA	345	307	337	346	257	363	294	443	421	392	447	443	348	416	371	432	354	435	422	434	335	284	403	314	376	341	417	369	421	468	266	264	257	310	284	344	361	310	288	418	333	291	334	297	384	431	544	531	470
cyaY	1650	1623	1567	1498	1245	1616	1357	1878	1996	1568	2329	2103	1600	2185	1654	1796	1596	2256	2392	1994	1523	1366	1863	1487	1776	1761	1944	1731	2086	2349	1502	1367	1222	1446	1541	1714	1680	1680	1421	1766	1694	1401	1579	1602	1737	2218	2890	2727	2366
cybB	212	198	217	205	165	215	176	252	250	198	326	294	218	325	212	259	224	291	322	253	206	185	262	210	243	222	220	239	296	291	222	149	177	167	214	230	201	222	188	234	242	217	193	211	259	284	405	331	336
cybC	3124	2897	2985	3021	2504	3156	2627	3589	3519	2818	4352	3877	3177	4158	3221	3415	3044	4299	4702	3612	3126	2716	3747	2952	3541	3436	3716	3457	4033	4640	3076	2691	2628	2819	3080	3175	3247	3175	2804	3378	3120	2884	3020	3223	3361	4296	5704	5160	4494
cycA	1801	1592	1684	1773	1596	1865	1622	2025	2026	1612	2511	2428	1819	2496	1883	1913	1674	2284	2447	1844	1848	1721	2292	1849	2228	1950	2245	2055	2264	2609	1927	1576	1503	1736	1837	2135	2016	1904	1689	2084	1823	1548	1799	1832	1904	2471	3103	2920	2642
cynR	973	934	1069	1045	920	1164	990	1203	1046	1024	1741	1553	1198	1517	1115	1053	906	1579	1671	1232	1065	952	1304	1132	1270	1251	1372	1246	1377	1580	1139	966	924	1122	1077	1132	1153	1156	1018	1198	1178	1008	1075	1115	1173	1566	2070	1953	1723
cynS	1748	1626	1652	1682	1476	1911	1681	1828	1855	1754	2343	2517	1946	2582	1961	1771	1532	2449	2583	2012	1934	1610	2312	1773	2077	2028	2171	2037	2355	2763	1803	1555	1551	1744	1615	1928	2043	1835	1596	2004	1901	1719	1706	1912	1948	2313	3115	2987	2605
cynT	1625	1637	1718	1694	1437	1831	1559	1808	1868	1685	2455	2173	1861	2414	1812	1753	1500	2357	2317	1949	1754	1592	2165	1688	2119	1902	2050	1864	2174	2699	1699	1424	1486	1701	1649	1928	1884	1623	1503	1908	1856	1595	1679	1750	1838	2153	3120	2744	2548
cynX	1624	1498	1528	1559	1426	1740	1468	1880	1855	1572	2287	2194	1767	2333	1704	1857	1580	2135	2356	1818	1654	1433	1984	1576	1854	1797	2054	1864	2093	2435	1611	1426	1380	1664	1570	1746	1787	1669	1455	1848	1700	1535	1726	1633	1697	2149	2954	2651	2384
cyoA	5379	5333	5928	5783	4932	6405	5177	6303	6494	5317	8884	7759	6215	8332	6434	6117	5392	7656	8015	6682	6045	5260	7658	5695	6913	6230	7013	6504	7264	8462	6044	5065	5122	5656	5687	6001	5902	5915	5032	6332	6006	5134	5858	6013	6164	7902	10929	9978	8962
cyoB	2941	2724	3226	3070	2534	3261	2677	3521	3446	2860	4672	4135	3342	4408	3292	3549	2916	4332	4520	3520	3066	2745	3952	3119	3615	3485	3861	3427	4044	4536	3202	2710	2771	3046	3074	3438	3407	3238	2874	3546	3265	2824	3111	3336	3344	4439	6008	5249	4793
cyoC	6806	6591	7114	7233	5921	7697	6194	7806	8004	6789	10596	9555	7790	9825	7545	8006	6655	9786	9816	8289	7035	6242	8882	6910	8160	7552	8647	7970	9052	10466	6930	6209	6155	6786	6810	7373	7288	7117	6161	7685	7356	6253	6658	7522	7617	9441	12981	12083	10600
cyoD	7448	7512	7986	7973	6714	8475	6901	9120	8960	7297	11889	10847	8530	11232	8430	8892	7144	10861	11213	9306	8189	7059	10008	7854	9462	8488	9746	8891	9929	11601	8044	7060	6871	7706	7792	8435	8170	7936	7150	8993	8088	6800	7925	8319	8806	11001	14472	13636	11810
cyoE	6687	6588	7186	6896	5893	7632	6110	8051	7855	6521	11395	9687	7580	9972	7634	7935	6565	9821	10136	8493	7287	6348	8925	7067	8562	7891	9000	8082	9271	11033	7494	6533	6277	7186	7378	7723	7644	7645	6567	8174	7589	6433	7120	7697	8086	10149	13598	12345	11272
cysA	1788	1753	2256	2358	1991	2463	2077	2273	2000	1770	3282	3182	2448	3281	2341	2219	1732	2653	2609	2109	2462	2040	2785	2149	2686	2233	2610	2335	2832	3175	2280	1957	1869	2118	2139	2002	1946	1994	1552	2151	1996	1711	2022	2197	2419	2766	3972	3667	3349
cysB	9	5	17	18	18	26	20	2	5	5	40	27	12	13	11	5	6	9	16	7	24	15	35	28	24	8	8	13	11	14	10	10	13	20	20	8	9	12	7	3	16	8	11	13	14	18	23	30	10
cysC	351	327	449	521	403	532	442	409	392	293	684	591	499	629	485	416	309	442	495	367	537	477	667	511	598	495	566	569	581	710	536	483	427	464	467	431	409	373	372	429	345	289	443	499	441	520	786	692	650
cysD	417	365	569	593	476	669	518	459	484	397	826	794	614	885	578	488	371	584	612	469	558	562	759	555	732	594	642	607	669	768	574	517	538	544	588	497	463	478	383	506	489	416	556	561	661	723	924	907	785
cysE	0	0	0	0	0	0	0	0	0	0	1	0	1	0	0	0	0	0	2	0	0	0	0	0	0	0	0	0	0	1	0	0	0	0	0	0	0	0	0	1	0	0	0	0	0	0	0	0	0
cysG	291	267	497	531	448	541	449	384	363	297	659	702	521	667	554	324	280	467	459	334	547	511	581	494	608	489	554	528	544	637	493	391	404	405	462	309	310	326	261	372	340	257	458	477	433	599	837	739	694
cysH	80	82	165	155	145	174	166	112	107	81	269	223	154	204	164	107	87	130	127	104	189	136	250	173	198	153	197	136	172	222	175	136	124	144	155	148	108	111	84	108	82	76	144	169	142	164	250	176	173
cysI	299	256	446	530	462	526	462	344	402	303	645	627	473	655	461	343	320	433	427	308	560	436	710	503	632	460	509	504	495	631	463	388	446	445	454	346	339	320	290	330	276	255	365	345	424	497	761	715	648
cysJ	459	465	827	862	757	920	756	476	539	459	1138	1011	786	1089	815	521	429	636	651	546	856	730	1011	822	1000	715	840	817	896	1044	838	714	635	789	785	568	532	587	450	501	529	470	710	733	730	858	1157	1045	981
cysK	78	124	167	188	168	228	185	146	141	126	267	244	194	256	172	145	105	168	132	135	202	166	251	181	216	180	186	200	223	234	162	181	157	170	169	146	119	132	101	139	125	118	155	222	197	217	330	283	282
cysN	905	813	1093	1134	979	1341	1104	973	864	870	1732	1645	1338	1733	1340	910	780	1217	1490	1017	1368	1134	1580	1124	1520	1206	1398	1241	1470	1812	1278	1160	1099	1242	1197	1061	1065	1032	954	1044	1020	773	1071	1258	1236	1567	2177	1945	1737
cysP	2078	2198	2565	2751	2254	2869	2275	2666	2430	2125	4007	3452	2914	3812	2812	2568	2034	3076	3053	2659	2637	2265	3303	2555	3143	2491	2876	2845	3168	3543	2498	2148	2282	2478	2432	2326	2280	2442	2020	2369	2382	2005	2526	2710	2812	3302	4405	4168	3796
cysQ	40	43	60	57	53	50	54	66	48	44	84	79	35	94	41	60	49	57	61	39	66	59	83	48	95	59	61	53	68	110	52	52	41	66	55	72	47	50	35	52	50	42	49	62	62	65	105	95	69
cysU	2136	2128	2917	2862	2388	3101	2538	2593	2679	2264	4322	3728	2965	3706	2984	2452	2182	3150	3056	2562	2784	2557	3381	2622	3213	2722	2961	2672	3148	3503	2657	2440	2321	2517	2580	2406	2338	2374	2123	2342	2398	2035	2578	2763	2903	3169	4581	4259	3659
cysW	1068	1015	1370	1358	1096	1500	1177	1192	1102	941	1927	1677	1478	1890	1337	1224	907	1420	1528	1241	1381	1176	1619	1242	1546	1254	1326	1307	1529	1683	1187	1140	1085	1151	1291	1055	1137	1070	960	1220	1093	941	1190	1314	1336	1536	2146	1996	1908
cysZ	2550	2476	2748	2789	2279	2983	2564	3116	3009	2608	4028	3531	2870	3854	3021	2959	2387	3663	3558	2979	2790	2526	3384	2678	3114	2935	3273	2889	3540	4123	2716	2530	2417	2719	2624	2974	2685	2757	2515	3039	2973	2282	2504	2783	2869	3367	4819	4524	4009
cytR	1747	1732	1625	1429	1313	1775	1436	1859	1727	1590	2483	2473	1792	2433	1889	1754	1445	2380	2674	2132	1807	1531	2197	1551	2054	1914	2231	2136	2300	2737	1703	1686	1559	1772	1751	2009	1926	1933	1730	2056	1833	1572	1620	1707	1864	2415	3408	3045	2741
dacA	150	185	153	180	164	168	143	209	231	166	255	264	210	243	209	184	187	216	245	193	197	153	203	161	223	204	245	241	243	264	164	134	157	162	192	218	192	184	182	223	189	190	204	193	211	262	409	337	309
dacB	1718	1779	1702	1642	1393	1811	1501	2087	2091	1692	2602	2410	1928	2430	1819	2134	1856	2606	2585	2204	1774	1514	2148	1604	2072	1877	2146	2019	2232	2594	1762	1541	1446	1606	1632	1962	1861	1759	1638	1947	1842	1585	1693	1738	1832	2354	3120	3017	2647
dacD	741	685	707	821	648	923	672	846	799	660	1107	1036	798	1065	764	819	694	1070	1073	861	796	714	991	753	896	768	926	855	942	1119	769	721	694	764	744	811	824	734	704	827	796	683	794	839	805	1033	1372	1245	1128
dadA	1418	1264	1722	1496	1328	1688	1397	1697	1825	1462	2497	2073	1749	2271	1795	1613	1513	2034	1990	1600	1677	1542	2037	1639	2009	1604	1790	1736	1862	2277	1657	1419	1388	1548	1595	1522	1490	1527	1353	1527	1581	1241	1558	1644	1782	1869	2626	2466	2041
dadX	1465	1428	1652	1697	1454	1801	1492	1738	1737	1404	2586	2384	1987	2318	1919	1718	1457	2188	2124	1789	1697	1596	2122	1669	1998	1674	1908	1740	1938	2305	1773	1462	1460	1648	1691	1666	1540	1518	1353	1713	1572	1346	1731	1938	1837	2298	2960	2603	2333
dam	121	89	134	99	77	145	94	137	130	107	190	145	103	173	105	119	87	155	168	119	138	98	118	99	146	102	134	119	138	177	117	93	69	104	107	99	123	91	126	98	135	93	126	118	127	173	243	191	209
damX	1454	1495	1464	1370	1158	1665	1226	1863	2027	1580	2183	1817	1414	1854	1379	1825	1514	2139	2229	1844	1430	1337	1866	1473	1642	1747	1892	1733	2087	2361	1409	1183	1247	1349	1391	1766	1511	1574	1400	1739	1611	1395	1271	1368	1491	2008	2757	2527	2277
dapF	0	0	0	0	0	0	0	0	0	0	0	0	0	0	0	0	0	0	0	0	0	0	0	0	0	0	0	0	0	0	0	0	0	0	0	0	0	0	0	0	0	0	0	0	0	0	0	0	0
dbpA	922	975	1066	961	817	1059	891	1261	1219	995	1587	1363	1128	1447	1136	1202	934	1414	1313	1261	959	844	1299	994	1196	1073	1241	1090	1196	1471	1000	891	884	918	1005	1029	1009	910	831	1033	1016	946	973	1011	1049	1366	1734	1667	1456
dcd	9677	8997	11871	12640	10732	14001	11264	10965	11330	8983	16904	16594	13619	17965	13770	10661	9207	12524	13718	10840	12718	11312	15477	11519	14362	11046	12957	11910	13635	15395	11815	10731	10255	11773	11368	10484	10357	9770	8581	10801	11218	9549	12503	13048	14223	13319	18997	17604	15687
dcm	733	682	782	842	696	818	707	1045	952	755	1086	1085	904	1065	817	924	781	1052	1006	880	802	686	1020	786	949	794	931	871	944	1147	794	659	711	740	748	847	885	710	678	860	734	669	797	772	824	971	1330	1226	1114
dcp	294	279	293	333	295	343	283	348	373	289	463	459	390	425	345	296	280	436	452	345	291	283	376	335	356	342	335	359	366	481	313	304	235	315	276	313	346	344	270	379	348	251	329	398	312	399	515	499	475
dcrB	1006	914	914	1005	848	1057	939	1083	1108	975	1374	1429	1032	1394	1061	1030	898	1421	1552	1187	1038	932	1311	987	1235	1124	1295	1221	1328	1648	1023	950	887	987	1006	1069	1130	1032	938	1224	1196	1011	1076	1127	1193	1442	1982	1851	1640
dctA	1902	1905	1928	1862	1663	2026	1599	2262	2259	1954	2948	2452	2017	2546	2083	2272	1926	2878	2873	2363	2006	1714	2347	1950	2208	2031	2377	2103	2577	2992	1831	1668	1704	1903	1884	2146	2091	2060	1672	2311	2077	1841	1835	1907	2098	2602	3464	3259	2906
dcuA	2658	2327	2692	2795	2347	3022	2497	3214	2806	2419	4225	3848	3034	3803	2961	2874	2380	3632	3912	2985	3066	2512	3813	2784	3372	3236	3654	3242	3854	4581	2993	2589	2420	2781	2799	2911	2935	2884	2462	3140	2869	2497	2581	2791	3075	3758	5014	4902	4419
dcuB	2592	2217	2187	2385	1917	2670	2093	2776	2692	2307	3191	3300	2430	3309	2583	2608	2228	3399	3661	2813	2500	2139	2958	2296	2733	2692	3076	2662	3137	3682	2382	2189	2138	2363	2283	2720	2620	2527	2202	2841	2744	2217	2440	2561	2577	3276	4582	4231	3764
dcuD	4165	3787	3766	3934	3390	4483	3602	4477	4519	3802	5805	5646	4598	5940	4472	4334	3775	5691	6071	4766	4375	3792	5119	3986	4936	4438	5239	4799	5418	6360	4152	3597	3506	4167	3998	4454	4549	4366	3671	4703	4542	3923	4003	4347	4394	5610	7900	7207	6395
dcuR	2930	2433	2656	2872	2481	3054	2563	3119	3125	2781	3793	3535	2899	3795	2865	2991	2578	3895	4025	2930	3008	2606	3472	2757	3308	3102	3589	3269	3805	4311	2585	2497	2440	2654	2562	3104	2984	2887	2479	3172	3045	2737	2724	2832	3027	3639	5164	4848	4300
dcuS	191	183	169	205	166	203	165	206	195	204	238	233	201	236	202	219	217	260	323	224	176	160	226	177	193	210	305	226	252	299	168	142	169	167	209	204	209	172	161	192	215	171	187	212	239	311	414	377	346
ddg	844	854	939	942	764	1041	830	1008	1029	872	1387	1287	963	1304	1019	1085	829	1149	1292	1027	930	871	1216	889	1153	1024	1133	1093	1164	1389	977	870	757	942	919	964	936	978	862	1029	1047	847	940	1000	983	1189	1633	1566	1391
ddlA	2165	2301	2498	2340	2006	2578	2078	2820	2726	2352	3631	3187	2658	3179	2455	2710	2279	3298	3221	2967	2464	2241	3087	2364	2832	2496	2973	2860	3113	3521	2425	2084	2204	2460	2413	2565	2561	2428	2117	2702	2411	2103	2342	2462	2502	3309	4330	4118	3752
ddlB	1996	1930	1901	1921	1633	2192	1708	2147	2168	1818	2776	2684	2044	2651	2134	2187	1728	2579	2892	2399	1992	1798	2613	1978	2343	2165	2623	2425	2594	3093	2059	1796	1835	1929	1990	2272	2214	2113	1962	2329	2326	1769	1872	2213	2080	2789	3852	3509	3011
ddpA	392	325	366	391	337	422	355	457	433	399	572	497	430	588	430	446	352	587	517	446	358	388	507	376	454	393	465	458	502	583	388	358	304	368	375	383	423	483	366	427	420	402	419	443	438	483	700	652	575
ddpB	329	258	323	301	252	333	282	327	372	308	433	447	384	462	360	338	296	468	437	357	366	267	389	316	373	340	350	339	425	489	313	267	285	300	305	338	346	325	272	344	350	302	336	359	399	388	607	592	457
ddpC	337	278	343	309	259	369	312	334	398	263	523	479	338	483	321	329	305	397	506	394	348	275	361	316	383	327	412	360	417	447	332	270	264	344	315	354	384	318	313	308	362	295	352	342	356	481	563	575	518
ddpD	368	423	417	372	370	437	382	507	519	394	558	524	493	575	456	480	391	572	606	498	440	376	535	414	538	463	496	458	575	620	413	342	349	387	392	420	411	431	392	487	460	390	389	455	512	630	794	734	604
ddpF	197	194	221	220	172	227	177	236	196	184	316	301	245	344	239	230	175	291	289	277	247	198	299	203	252	232	254	257	278	347	227	162	207	246	227	246	229	219	206	216	293	209	253	254	265	298	402	388	344
ddpX	97	86	82	96	81	116	76	121	102	73	163	140	97	132	99	118	108	116	132	111	96	85	112	92	118	119	102	117	107	138	88	118	102	94	108	101	108	106	79	102	105	69	80	119	104	123	167	172	158
deaD	467	481	533	604	500	648	489	670	629	487	796	740	605	780	699	608	501	700	655	568	594	496	694	555	719	484	611	570	672	774	638	474	461	572	560	535	522	526	400	590	500	459	467	494	523	631	836	791	691
dedA	612	486	638	589	528	651	546	681	674	498	888	788	572	870	724	639	559	784	872	633	583	583	768	600	648	656	728	686	730	932	659	594	528	615	576	667	578	680	561	639	625	501	633	647	669	798	1083	957	816
dedD	511	472	459	483	444	500	455	600	641	502	675	682	582	698	595	581	539	745	733	629	515	418	725	509	619	578	656	604	666	807	533	378	424	471	430	538	498	523	481	619	611	464	504	624	587	763	1018	930	831
def	2600	2497	2601	2475	2091	2844	2293	2845	2933	2498	3928	3528	2796	3571	2791	2825	2507	3474	3875	2990	2773	2373	3341	2601	3016	2857	3399	3128	3575	4030	2647	2333	2267	2445	2574	3084	2797	2972	2377	2970	2567	2283	2461	2588	2759	3512	4813	4361	3880
degP	246	191	225	293	233	293	247	313	299	248	330	379	285	379	288	310	226	363	336	253	297	286	355	276	314	292	334	291	329	406	301	231	230	267	217	298	287	314	211	261	262	225	243	233	291	340	469	461	404
degQ	3063	2817	3131	2963	2520	3307	2790	3334	3436	2817	4538	4078	3393	4392	3215	3291	2884	4012	4497	3581	3079	2800	3853	2985	3567	3417	3699	3457	4092	4612	3083	2826	2746	2937	2976	3316	3279	3126	2943	3404	3317	2939	3019	3186	3299	4179	5705	5221	4585
degS	0	0	0	0	0	0	0	0	0	0	0	0	0	0	0	0	0	0	0	0	0	0	0	0	0	0	0	0	0	0	0	0	0	0	0	0	0	0	0	0	0	0	0	0	0	0	0	0	0
deoA	2370	2347	2538	2403	2089	2483	2163	2908	3071	2364	3540	2973	2539	3244	2508	2806	2494	3251	3477	2875	2396	2176	3047	2320	2827	2657	2900	2842	3150	3516	2419	2119	2041	2317	2512	2741	2659	2489	2313	2781	2571	2237	2362	2402	2564	3211	4253	3926	3464
deoB	3518	3418	3591	3483	2951	3856	3152	4167	3933	3475	5360	4897	3757	5103	3807	4025	3272	5072	5277	4171	3745	3286	4430	3331	4277	3910	4746	4133	4990	5534	3703	3240	3204	3527	3696	4093	4082	3792	3386	4044	3857	3363	3541	3750	3796	4892	6842	6315	5541
deoC	2978	2864	3101	2899	2465	3187	2538	3536	3596	2949	4820	3919	3055	4118	3210	3349	2923	4439	4378	3659	2964	2731	3530	2836	3483	3115	3638	3464	3721	4467	2873	2512	2520	2840	3122	3094	3162	2984	2553	3212	3152	2803	3048	3077	3309	4119	5319	5012	4421
deoD	6872	6981	7398	6738	5788	7379	6250	8410	8546	7089	10716	9159	7199	9506	7457	8145	6953	9838	9861	8391	7244	6302	8694	6821	8496	7517	8743	8098	9174	10433	6724	6030	5979	6768	7101	7936	7791	7253	6298	7931	7417	6245	6854	7194	7366	9194	12603	11514	10290
deoR	324	311	271	286	290	336	283	334	277	255	474	427	375	427	320	370	234	348	430	382	315	270	406	301	398	341	291	345	381	431	319	293	274	264	341	308	271	266	245	292	341	278	270	306	346	370	506	468	423
dgkA	202	184	187	204	167	206	178	242	164	149	251	228	196	285	190	215	148	225	279	239	233	181	233	166	252	221	251	242	261	278	200	172	148	145	209	211	174	176	149	218	194	155	209	188	208	264	388	327	283
dgoA	1085	1131	1207	1128	983	1175	1005	1432	1333	1144	1796	1559	1260	1569	1228	1421	1147	1709	1629	1404	1171	976	1400	1079	1379	1250	1415	1325	1464	1731	1189	962	1053	1111	1131	1280	1226	1264	1125	1375	1277	1074	1060	1248	1177	1661	2141	2002	1867
dgoD	1175	1109	1102	1102	958	1156	978	1408	1359	1052	1674	1498	1185	1503	1206	1381	1097	1586	1691	1365	1109	987	1365	1125	1293	1171	1453	1299	1534	1876	1196	995	909	1058	1116	1246	1191	1262	1106	1321	1264	1016	1044	1162	1156	1543	2154	1915	1726
dgoK	743	708	815	730	638	804	677	930	920	731	1283	1040	774	1120	796	908	777	1077	1111	894	808	672	963	779	978	855	1008	933	1088	1226	803	702	673	797	731	834	926	841	771	995	819	709	688	857	855	1064	1509	1241	1140
dgoR	2545	2451	2408	2438	2023	2583	2133	3250	3188	2585	3698	3431	2780	3493	2678	3116	2691	3740	3903	3097	2542	2208	2948	2409	2979	2804	3186	2910	3454	3888	2498	2249	2109	2353	2468	2912	2699	2533	2305	2974	2823	2354	2420	2640	2625	3496	4718	4390	3829
dgoT	9010	9051	9214	9073	7445	9692	7964	10857	11178	9101	13395	12045	9868	13048	9861	10668	8982	12936	13344	10950	9417	8424	11886	9104	10907	10109	11537	10646	12017	14016	9048	8184	7682	8803	8960	10085	10159	9710	8552	10533	9980	8494	9050	9323	9631	11921	16441	15243	13349
dgsA	259	226	275	278	252	321	247	297	311	274	410	374	343	401	313	292	261	385	411	333	308	259	400	288	341	320	380	304	408	450	311	246	245	299	300	274	314	265	259	270	322	244	296	354	359	407	552	488	457
dgt	1450	1349	1465	1432	1148	1541	1255	1634	1669	1462	2216	1994	1489	2053	1504	1579	1412	1954	2084	1611	1334	1232	1691	1322	1620	1422	1718	1609	1799	2080	1348	1186	1064	1289	1355	1462	1289	1399	1243	1590	1435	1241	1303	1452	1541	1767	2478	2318	1995
dhaH	1557	1445	1968	2091	1706	2136	1907	1817	1791	1459	2988	2812	2221	2939	2341	1866	1427	2274	2515	1953	2211	1886	2623	1942	2341	1953	2205	2044	2410	2680	2071	1758	1783	2056	2001	1838	1785	1757	1429	1867	1945	1631	2300	2315	2345	2678	3565	3270	2875
dhaK	1387	1336	1535	1483	1296	1647	1341	1694	1520	1300	2175	2078	1714	2143	1702	1677	1329	1855	1994	1705	1579	1376	1914	1456	1835	1546	1779	1711	1843	2089	1448	1305	1319	1408	1495	1510	1486	1388	1383	1564	1553	1377	1558	1503	1661	2044	2656	2398	2263
dhaL	1004	891	1063	1205	956	1285	970	1197	1207	995	1589	1550	1165	1538	1177	1109	945	1375	1426	1127	1229	979	1391	1055	1329	1148	1293	1218	1358	1615	1078	997	1019	1171	1087	1144	1000	1022	995	1068	1090	930	1200	1203	1213	1461	1972	1835	1593
dhaR	1667	1628	2251	2132	1860	2336	1959	1998	1905	1654	3467	3080	2347	3000	2366	1903	1591	2475	2564	1938	2230	1997	2855	2098	2437	2010	2292	2239	2344	2944	2097	1956	1787	2144	2109	1896	1744	1755	1574	1961	1997	1683	2222	2423	2442	2607	3535	3325	2849
dicB	259	192	274	254	218	283	225	279	288	193	455	343	302	359	234	300	203	282	356	297	248	227	294	229	291	237	268	279	326	380	295	183	233	248	246	243	235	247	211	254	243	221	265	278	305	310	436	395	343
dicC	138	105	105	124	91	133	91	154	112	91	147	133	129	143	117	149	108	137	156	131	121	120	140	104	134	103	121	129	147	163	119	113	96	111	117	111	126	123	95	104	122	90	112	122	100	161	197	178	175
dinB	1351	1229	1309	1411	1135	1444	1243	1513	1540	1291	1941	1723	1395	1913	1451	1485	1338	1752	1880	1420	1412	1242	1755	1264	1524	1525	1713	1469	1789	2044	1389	1223	1173	1325	1293	1511	1398	1387	1291	1611	1436	1135	1407	1460	1413	1623	2430	2314	2084
dinD	5446	5408	5628	5460	4710	6019	4960	6848	6933	5607	8307	6977	5646	7579	6086	6681	5413	7571	7519	6633	5777	5009	7047	5549	6608	5935	6892	6449	7463	8517	5473	4859	4734	5374	5541	6216	6001	5745	5178	6376	5745	5126	5601	5709	5991	7118	9692	9053	8024
dinF	3421	3640	3525	3359	2864	3510	2954	4193	4353	3490	5262	4488	3733	4859	3707	4098	3579	5147	5060	4421	3564	3098	4144	3274	4075	3705	4324	3981	4486	5261	3355	2877	2934	3294	3433	3815	3718	3683	3068	3810	3735	3126	3245	3489	3653	4511	6249	5726	5108
dinG	819	800	916	837	694	867	721	899	984	734	1441	1252	934	1258	989	886	789	1197	1197	941	935	732	1060	889	984	891	1047	975	1110	1282	839	799	790	866	925	898	930	879	795	1020	907	709	875	936	975	1142	1574	1481	1270
dinI	102	108	89	91	83	110	98	118	92	87	148	151	105	167	143	104	72	126	153	107	102	89	127	93	129	81	130	108	122	135	75	86	108	100	103	115	109	89	70	103	122	74	103	86	98	132	192	191	147
dinJ	815	777	823	708	648	810	610	1052	973	755	1243	1014	819	1124	858	975	809	1099	1262	1040	799	659	888	731	928	896	1042	854	1069	1205	751	680	694	760	763	885	833	807	691	824	850	755	739	763	844	985	1420	1394	1143
dipZ	395	353	431	400	362	443	360	438	422	413	624	546	411	563	466	420	367	551	600	468	422	362	541	417	481	458	495	450	505	617	406	360	397	429	357	480	430	425	359	446	406	406	371	446	405	508	784	688	634
djlA	6677	5721	5893	6486	5533	6949	5768	7066	7203	6097	8845	8743	7037	9230	6802	6727	5779	8780	9742	7132	6730	5828	8064	6460	7404	7257	8273	7428	8601	10007	6495	5692	5473	6158	6256	7325	6952	6962	5841	7049	7033	6168	6376	6754	7031	8868	12039	11181	9740
djlB	693	655	720	775	703	818	719	810	812	682	1032	981	776	918	802	747	615	953	995	803	768	752	908	781	931	815	823	823	973	1120	753	678	673	797	735	759	777	731	713	919	759	628	755	804	836	956	1285	1190	1060
djlC	1088	866	1112	1127	991	1222	980	1180	1111	1029	1588	1619	1227	1615	1254	1147	851	1597	1603	1205	1166	1111	1467	1069	1335	1214	1331	1269	1440	1741	1132	1084	1046	1063	1116	1208	1127	1127	920	1247	1216	1076	1101	1111	1239	1541	2180	1926	1628
dkgA	1208	1096	1096	1099	1031	1244	1018	1246	1368	1185	1765	1637	1325	1682	1372	1286	1066	1694	1780	1308	1149	1054	1429	1135	1376	1280	1482	1313	1474	1644	1098	1048	975	1079	1173	1295	1174	1142	1030	1313	1285	1070	1161	1236	1140	1573	2130	1966	1833
dkgB	727	650	707	746	629	745	647	773	871	709	1096	928	818	1101	798	772	726	1020	1004	815	730	648	901	671	812	759	860	778	935	978	700	654	621	698	685	777	770	744	598	817	743	713	732	718	684	924	1222	1207	1065
dksA	2	1	4	9	4	6	4	2	6	0	6	5	1	2	2	3	5	5	8	1	2	3	5	6	2	0	4	2	3	4	6	3	1	2	5	1	3	1	1	3	0	1	2	3	3	6	4	6	2
dld	1440	1429	1520	1587	1372	1711	1461	1785	1751	1478	2426	2245	1743	2213	1803	1809	1438	2139	2275	1919	1720	1384	2075	1503	1952	1853	1929	1786	2039	2454	1706	1440	1485	1558	1717	1612	1543	1696	1495	1818	1733	1448	1639	1796	1814	2347	3222	2848	2517
dmsA	4559	4267	4897	4865	4072	5190	4238	5473	5412	4248	7124	6625	5352	7182	5319	5119	4365	6071	6505	5243	4988	4544	6217	4876	5893	4976	5637	5375	6016	6953	4926	4191	4229	4765	4746	4934	4704	4531	4125	5218	4714	4060	4833	5093	5212	6138	8103	7711	7028
dmsB	4575	4195	5034	4875	4212	5378	4477	5046	5199	4372	7167	6555	5213	6970	5303	4941	4229	6298	6602	5057	4974	4440	5958	4880	5759	4904	5659	5268	5949	6911	4814	4241	4229	4737	4767	4915	4721	4454	3927	4955	4719	4064	4861	5185	5130	6263	8623	7953	6859
dmsC	1303	1303	1440	1433	1228	1518	1413	1424	1615	1287	2052	1970	1525	2138	1568	1448	1341	1862	1956	1667	1451	1247	1808	1414	1613	1462	1655	1590	1795	1946	1326	1267	1288	1481	1503	1497	1457	1357	1185	1468	1461	1253	1423	1497	1535	1828	2422	2327	2108
dmsD	538	534	623	679	565	709	598	656	588	475	947	895	705	962	710	640	520	717	860	697	661	591	871	664	780	631	754	698	863	945	682	570	561	569	689	654	659	579	475	640	673	570	653	706	729	845	1191	1027	897
dnaB	276	280	265	245	183	244	184	365	346	298	361	290	242	347	233	345	289	436	396	375	246	216	273	263	237	315	365	339	381	425	227	200	203	229	226	283	288	292	267	315	283	238	211	233	204	391	502	522	442
dnaJ	207	232	243	239	213	246	201	263	222	213	411	351	238	335	247	259	189	274	315	279	242	244	338	255	293	252	257	260	275	355	240	223	187	244	240	261	262	234	222	255	217	174	231	235	270	314	402	375	336
dnaK	0	0	0	0	0	0	0	0	0	0	0	0	0	0	0	0	0	0	0	0	0	0	0	0	0	0	0	0	0	0	0	0	0	0	0	0	0	0	0	0	0	0	0	0	0	0	0	0	0
dnaQ	0	1	1	1	5	0	2	2	1	0	3	0	1	4	2	4	0	0	1	4	2	0	0	1	1	0	2	0	1	3	2	1	1	0	1	1	2	0	1	1	1	0	1	0	0	0	2	1	0
dos	75	55	81	85	71	100	65	105	66	85	130	88	92	86	77	88	62	91	119	96	71	64	100	72	84	83	106	102	135	115	85	71	66	93	89	74	93	76	59	71	89	85	81	77	69	104	121	148	112
dppA	1131	1040	1108	1091	946	1211	971	1388	1307	1150	1610	1493	1316	1605	1249	1339	1111	1713	1758	1380	1224	1065	1354	1014	1335	1211	1560	1311	1496	1823	1091	975	995	1056	1107	1241	1287	1185	1032	1345	1350	1071	1174	1219	1287	1715	2381	2166	1896
dppB	2644	2444	2476	2339	2050	2649	2259	3158	3216	2605	3684	3261	2706	3496	2594	2948	2560	3723	3790	2940	2486	2235	3047	2569	2786	2702	3119	2843	3280	3849	2480	2048	2107	2287	2394	3028	2775	2665	2324	2756	2750	2354	2464	2442	2581	3254	4523	4129	3693
dppC	3234	3035	3100	2969	2560	3338	2692	3685	3578	3216	4394	3800	3070	4221	3072	3498	3016	4197	4429	3704	3053	2693	3726	2973	3551	3340	3654	3334	3881	4453	2944	2696	2582	2945	2918	3438	3514	3384	3005	3409	3245	2880	3051	3080	3292	4222	5606	5158	4613
dppD	2457	2324	2436	2333	1999	2580	2184	2921	2648	2455	3598	3275	2600	3386	2539	2733	2319	3497	3811	2826	2570	2249	3101	2318	2846	2721	3151	2858	3279	3752	2419	2159	2242	2424	2393	2722	2799	2595	2433	3001	2806	2448	2395	2428	2683	3364	4673	4267	3827
dppF	1818	1711	1630	1787	1504	1934	1592	2013	2187	1846	2550	2374	1941	2596	1908	2006	1853	2493	2640	2163	1796	1614	2251	1633	2116	1966	2236	1948	2409	2807	1766	1558	1619	1574	1710	2083	2068	1861	1762	2109	2018	1684	1795	1826	1994	2527	3467	3081	2768
dps	497	376	497	477	398	500	474	494	462	431	656	572	506	653	585	493	388	617	690	489	502	415	623	503	617	452	567	543	586	714	474	461	450	468	495	453	482	424	437	578	463	407	475	528	508	670	788	770	658
dsbB	67	58	123	151	124	181	116	62	76	45	187	196	110	204	113	43	64	57	67	61	120	108	118	118	145	85	100	85	115	107	93	99	68	103	107	40	54	38	34	46	87	63	138	144	146	120	182	148	104
dsbC	3694	3847	3959	3931	3374	4316	3603	4599	4609	3870	6116	5392	4248	5586	4236	4596	3792	5795	5851	4781	4110	3710	5108	3833	4775	4326	4969	4567	5189	6169	4015	3533	3606	3855	3804	4361	4275	4063	3655	4618	4539	3739	4133	4275	4303	5910	7601	7224	6280
dsbG	1375	1347	1460	1360	1195	1562	1278	1588	1557	1270	2265	2051	1535	2032	1565	1534	1273	1947	1969	1669	1523	1361	1971	1437	1675	1522	1826	1578	1861	2173	1460	1316	1263	1460	1412	1576	1479	1392	1357	1570	1494	1271	1445	1517	1547	1964	2573	2469	2233
dsdA	707	605	592	695	637	787	599	707	759	614	910	889	743	903	584	735	631	873	1080	767	663	621	844	658	806	718	862	834	921	1087	653	576	523	659	640	676	670	696	601	774	721	674	698	748	672	888	1245	1113	1017
dsdC	422	426	493	517	435	553	456	525	600	417	736	709	617	742	525	541	468	646	717	553	539	486	663	497	627	532	619	534	690	708	547	459	488	477	492	532	525	537	424	564	504	496	513	509	534	661	945	873	760
dsdX	1220	1037	1145	1299	1082	1475	1170	1399	1315	1247	1712	1797	1409	1912	1458	1410	1136	1647	1657	1360	1285	1193	1600	1259	1558	1331	1461	1438	1651	1904	1262	1139	1067	1245	1216	1258	1334	1202	1100	1277	1242	1116	1299	1242	1388	1660	2164	2033	1780
dsrB	942	1037	1163	1072	889	1164	944	1205	1164	1045	1693	1399	1072	1509	1094	1204	986	1471	1429	1364	998	948	1363	1061	1218	1118	1222	1171	1322	1528	1034	915	1006	1017	1117	1165	1098	1021	920	1177	1066	945	1043	1053	1141	1367	1857	1620	1552
dtd	3017	2882	2884	2879	2420	3184	2645	3527	3556	2823	4321	3957	3029	4095	3063	3452	2871	4053	4139	3404	3080	2621	3647	2912	3579	3345	3698	3475	3842	4435	2745	2625	2487	2861	2903	3353	3342	3170	2611	3371	3217	2715	2867	2998	3203	3868	5255	4911	4446
dusB	2139	2074	2062	2141	1728	2316	1798	2592	2388	2112	3276	3014	2372	3077	2366	2597	2025	3314	3411	2796	2265	1838	2755	2056	2502	2435	2810	2524	3068	3453	2353	1826	1822	2215	2175	2434	2306	2337	2047	2589	2422	1964	2098	2275	2389	3090	4457	3991	3516
dusC	72	55	58	58	58	60	72	66	67	69	103	86	75	88	71	81	50	95	109	69	75	55	76	51	71	77	83	67	96	94	43	60	73	80	71	64	84	63	58	78	80	59	58	81	71	95	148	150	116
eaeH	725	654	639	711	623	817	682	821	789	703	945	885	721	986	729	810	656	977	1029	838	727	631	889	647	742	766	888	775	907	999	769	643	580	661	687	752	784	724	588	789	694	677	744	694	688	892	1267	1063	984
eamA	233	240	306	286	268	321	248	310	319	276	441	410	327	435	315	312	275	402	361	272	312	275	365	314	325	313	379	323	379	452	309	263	289	303	285	313	326	276	263	282	333	237	308	290	310	362	541	502	459
ebgA	1359	1303	1480	1408	1203	1497	1248	1643	1460	1336	2321	1897	1555	1962	1574	1645	1240	2052	2077	1719	1518	1288	1816	1438	1719	1515	1642	1606	1838	2048	1429	1212	1212	1340	1494	1631	1481	1560	1304	1665	1614	1276	1426	1511	1615	1876	2580	2429	2163
ebgC	2902	2963	2928	2903	2418	2966	2534	3396	3355	2873	4342	3652	3038	3938	3118	3352	2772	4047	4250	3653	2940	2754	3699	2874	3496	3067	3429	3354	3589	4349	2930	2481	2528	2829	2859	3244	3017	3007	2688	3126	3220	2748	2871	3039	3300	3752	5198	4686	4142
ebgR	576	674	654	684	572	690	599	781	829	636	939	903	765	982	797	730	586	859	794	810	699	578	841	652	848	631	728	675	772	897	595	598	570	601	621	727	633	661	604	753	761	658	683	663	674	861	1095	1042	901
eco	1144	963	1120	1164	965	1211	1024	1419	1255	1027	1820	1559	1303	1551	1251	1388	1076	1521	1658	1202	1211	1039	1385	1161	1354	1256	1345	1232	1418	1704	1216	1015	1032	1136	1138	1204	1200	1156	1044	1197	1341	1099	1155	1290	1286	1534	2172	1917	1695
ecpD	496	519	505	516	422	552	459	605	603	565	738	692	558	721	572	562	537	718	743	643	519	445	657	499	567	519	650	579	692	795	539	428	425	473	530	558	551	513	488	552	512	420	442	536	483	723	890	812	758
eda	402	437	491	548	499	543	500	510	537	452	763	664	549	753	558	534	439	652	602	536	576	518	751	550	666	597	676	625	742	918	555	446	490	485	577	477	526	436	402	510	456	402	486	551	541	806	1044	888	766
edd	574	719	757	684	621	809	669	914	765	683	1127	1009	734	979	785	871	632	962	907	868	751	681	898	709	852	682	782	786	906	1004	659	678	657	687	750	723	642	705	588	789	752	671	755	768	817	880	1219	1187	988
ego	230	211	231	253	218	255	189	244	266	239	341	343	283	334	252	238	216	301	310	296	251	199	306	270	268	253	255	273	289	338	241	228	226	223	268	236	254	208	227	217	236	216	277	259	276	281	436	416	320
elaA	1429	1483	1638	1556	1413	1599	1424	1716	1803	1405	2366	2086	1767	2217	1810	1712	1565	2229	2197	1846	1660	1429	2010	1504	1848	1651	1919	1737	2013	2290	1579	1402	1435	1608	1596	1655	1575	1508	1328	1607	1630	1424	1552	1751	1728	2046	2908	2613	2249
elaB	722	651	750	789	760	868	723	930	868	725	1036	1049	861	1023	858	945	734	1023	935	736	764	675	1054	842	877	791	952	829	945	1125	744	594	689	750	720	786	825	721	647	796	769	702	786	806	815	945	1401	1242	1124
elaC	1576	1546	1634	1729	1449	1719	1434	1876	1831	1560	2471	2302	1859	2470	1915	1864	1551	2367	2510	1953	1765	1478	2073	1624	1964	1808	2029	1945	2213	2551	1663	1447	1540	1677	1676	1802	1776	1823	1406	1835	1836	1487	1656	1922	1874	2450	3093	2818	2667
elaD	2385	2365	2623	2457	2131	2651	2203	2719	2790	2411	3836	3458	2708	3392	2844	2695	2298	3604	3641	2940	2584	2312	3224	2507	2963	2672	2986	2721	3127	3699	2526	2205	2162	2470	2599	2668	2404	2531	2241	2796	2558	2131	2435	2680	2759	3296	4438	4129	3574
elbA	1165	980	1211	1198	1051	1391	1115	1218	1205	927	1687	1576	1274	1688	1214	1168	1011	1344	1572	1226	1333	1220	1548	1249	1418	1241	1439	1286	1505	1724	1233	1174	1049	1244	1234	1163	1153	1180	1069	1232	1181	980	1301	1283	1281	1520	2079	1832	1659
elbB	0	0	0	0	0	0	0	0	0	0	0	0	0	0	0	0	0	0	0	0	0	0	0	0	0	0	0	0	0	0	0	0	0	0	0	0	0	0	0	0	0	0	0	0	0	0	0	0	0
emrA	3088	3125	3369	3178	2746	3403	2825	3848	3925	3223	5187	4319	3623	4573	3637	3829	3195	4639	4668	4173	3360	3016	4207	3239	3784	3564	3974	3772	4271	4789	3269	2791	2910	3127	3315	3426	3447	3145	2974	3568	3375	2769	3221	3347	3524	4300	5875	5613	4868
emrB	2072	2373	2610	2068	1825	2276	1901	2749	2676	2119	3652	2799	2343	2832	2304	2705	2157	3093	2908	2802	2187	1850	2746	2382	2915	2266	2586	2583	2792	3191	2344	2055	1989	2182	2440	2481	2323	2355	2099	2579	2117	1853	1967	2120	2289	2823	3796	3535	3337
emrD	7173	6476	6673	7007	5890	7449	6211	8167	8492	7018	9799	9172	7433	9452	7564	7837	6698	9914	10137	8119	7204	6427	8924	6955	8255	8160	9027	8442	9563	11331	6787	5979	5883	6525	6512	7400	7530	7269	6284	8073	7733	6697	7212	7301	7558	9764	13747	12567	11065
emrE	385	390	459	449	386	493	400	509	543	450	663	548	530	661	470	516	392	563	595	463	491	425	594	463	479	483	590	543	584	663	458	437	371	441	466	480	484	509	415	458	458	424	470	439	494	609	816	719	643
emrK	193	146	155	155	132	142	143	181	134	136	208	190	147	209	155	153	121	180	221	182	152	143	192	163	193	151	193	201	195	238	139	129	146	161	135	144	168	144	162	174	160	128	123	174	158	180	274	245	196
emrY	789	708	775	766	709	886	732	813	902	719	1091	1081	819	1184	871	800	673	939	1084	876	834	705	1055	822	995	943	950	841	1040	1129	891	809	741	742	843	840	932	874	729	903	799	768	761	853	893	999	1362	1265	1163
emtA	1538	1633	1913	1760	1473	1944	1523	1859	1939	1634	2791	2398	1991	2518	1878	1790	1602	2290	2180	1958	1848	1580	2237	1793	2053	1680	2085	1895	2073	2455	1748	1539	1500	1748	1777	1828	1650	1658	1348	1813	1731	1496	1739	1865	1829	2190	3000	2771	2474
endA	2138	2197	2417	2174	1807	2356	1890	2781	2757	2246	3565	3114	2327	3114	2383	2797	2211	3296	3163	2896	2322	2033	2899	2200	2703	2533	2857	2599	2989	3595	2362	1963	1996	2239	2270	2572	2490	2434	2151	2678	2476	2086	2088	2333	2319	3268	4220	3712	3539
entA	726	751	767	744	639	813	709	841	876	817	1173	1009	773	1046	891	835	738	1115	1078	935	781	699	988	762	985	865	1015	819	1082	1138	859	711	726	797	773	898	900	777	709	912	773	669	717	828	906	1037	1408	1314	1147
entB	1256	1135	1070	1250	1042	1394	1073	1500	1481	1159	1553	1703	1302	1750	1303	1386	1273	1649	1706	1318	1366	1151	1618	1229	1369	1387	1567	1304	1585	1938	1200	1108	1134	1259	1280	1361	1251	1240	1179	1406	1311	1107	1314	1356	1362	1735	2199	2062	1886
entC	1661	1721	1588	1656	1481	1824	1536	1967	1875	1570	2361	2097	1725	2335	1680	1908	1398	2201	2262	1940	1803	1582	2136	1719	2018	1727	2032	1836	2238	2531	1730	1603	1434	1658	1694	1769	1808	1811	1539	1941	1780	1545	1686	1714	1775	2141	2953	2631	2456
entD	1099	1055	1192	1092	971	1234	1091	1289	1280	1166	1859	1670	1278	1689	1352	1257	982	1633	1691	1345	1255	1037	1567	1222	1357	1291	1500	1301	1554	1784	1186	1034	1098	1243	1173	1245	1351	1189	1091	1498	1261	1076	1244	1251	1355	1699	2218	1944	1908
entE	1823	1606	1746	1984	1559	2019	1699	2125	2083	1752	2658	2531	2042	2524	2038	1961	1646	2391	2517	2029	1934	1760	2314	1842	2188	2054	2179	2069	2413	2853	1915	1664	1600	1727	1807	1906	1969	1922	1715	2129	1935	1716	1854	1993	2029	2449	3380	3110	2800
entF	425	465	403	517	397	494	392	566	571	478	606	614	463	495	433	541	492	662	658	533	452	418	604	448	564	497	569	531	596	624	421	401	416	407	463	459	464	435	400	546	491	425	515	474	585	594	833	785	711
envC	52	32	53	54	46	52	36	60	74	49	80	57	27	65	31	54	40	61	50	40	47	53	58	44	40	67	78	59	67	87	40	25	46	31	34	76	51	34	29	67	60	62	62	76	97	81	103	124	87
envR	1730	1572	1647	1587	1382	1717	1520	1870	1940	1594	2510	2203	1647	2443	1745	1763	1609	2167	2488	1933	1645	1468	2111	1586	1950	1801	2041	1917	2170	2468	1576	1511	1368	1654	1614	1797	1791	1800	1630	1978	1711	1555	1628	1561	1702	2249	2961	2750	2420
envY	1009	1007	1087	1140	844	1142	958	1235	1292	1087	1476	1354	1088	1459	1080	1212	1033	1442	1468	1245	1134	1013	1401	1103	1263	1162	1344	1179	1356	1567	1098	948	931	1043	1058	1189	1144	1146	906	1227	1097	971	1044	1104	1178	1477	1872	1791	1623
envZ	30	44	43	31	33	35	23	57	40	39	70	37	35	35	43	40	24	70	61	47	21	40	39	30	47	42	41	41	41	62	39	18	36	31	44	43	39	32	33	55	46	35	34	25	37	62	65	68	50
epd	951	984	1060	1101	936	1196	990	1232	1108	975	1637	1392	1017	1479	1126	1215	1010	1436	1430	1195	1233	977	1417	1128	1262	1239	1339	1320	1529	1770	1009	912	827	1071	1031	1142	1053	1068	876	1189	1074	968	965	1066	1172	1485	2072	1828	1697
eptA	926	901	867	1027	872	1082	939	986	1138	961	1217	1222	1012	1316	960	969	892	1278	1309	1155	1012	851	1224	939	1154	1057	1194	1078	1281	1489	921	943	857	963	862	1067	1044	1079	928	1145	1058	867	995	1025	1120	1156	1697	1575	1399
eptB	3919	3643	3690	3782	3265	4297	3529	4414	4832	3813	5254	5239	4293	5492	4148	4233	3768	5521	5514	4711	4123	3571	4844	3870	4637	4426	5052	4589	5140	6094	3868	3479	3501	3764	3776	4375	4262	4093	3758	4543	4346	3840	3854	4047	4140	5527	7509	6813	5966
erfK	459	469	511	500	434	577	431	576	583	475	747	717	582	678	537	530	451	743	634	517	520	470	627	523	634	527	640	585	640	741	474	430	463	506	505	537	501	473	418	543	510	478	494	600	584	650	926	812	735
essD	401	401	432	420	414	467	398	470	453	404	604	608	488	611	436	453	362	637	629	511	505	414	596	471	576	498	598	537	612	696	532	404	408	491	461	533	456	511	477	554	488	418	459	498	520	658	859	781	746
etp	456	484	513	501	411	546	446	546	608	456	765	660	554	704	506	549	466	672	645	552	519	495	635	496	582	585	531	599	638	693	527	496	498	504	535	560	546	517	390	579	474	388	545	538	567	721	913	827	750
eutA	4133	4404	4588	4465	3787	4832	3958	5468	5423	4297	6762	6057	4594	6164	4680	5187	4333	5982	5732	5291	4512	4007	5500	4354	5308	4525	5206	4766	5480	6418	4308	3910	3768	4251	4297	4701	4582	4260	3821	4853	4343	3825	4248	4503	4674	5480	7686	6950	6272
eutB	2182	2129	2334	2347	1994	2489	2059	2759	2697	2323	3454	3001	2490	3259	2562	2662	2234	3159	3011	2656	2410	2061	2905	2264	2857	2397	2590	2605	2838	3368	2348	2078	1954	2148	2188	2419	2325	2241	2015	2404	2373	2039	2313	2340	2468	2831	4018	3559	3386
eutC	3047	3003	3371	3261	2835	3532	2919	3626	3639	3222	4807	4450	3605	4697	3611	3618	3146	4592	4337	3891	3322	2971	3941	3171	3857	3400	3853	3547	4122	4690	3261	2722	2725	3016	3166	3541	3304	3014	2985	3495	3301	2919	3223	3304	3621	4196	5911	5511	4874
eutE	1912	1829	1990	1972	1712	2016	1817	2197	2159	1811	3038	2682	2108	2595	2040	2229	1785	2761	2752	2306	1958	1782	2424	1888	2234	2053	2370	2252	2593	2933	1918	1818	1795	1869	1964	2137	2030	2073	1867	2189	2069	1694	1851	2030	2056	2674	3802	3365	3160
eutG	3084	2898	3318	3176	2690	3468	2928	3753	3613	2992	4868	4304	3458	4606	3402	3631	2903	4177	4330	3541	3159	2892	3866	3060	3688	3261	3610	3402	3993	4612	2988	2858	2668	3121	2933	3424	3290	3322	2751	3372	3266	2884	3181	3325	3415	4041	5710	5148	4540
eutH	1856	1816	2010	1878	1580	2086	1656	2205	2215	1711	3015	2581	2067	2678	2093	2000	1853	2595	2833	2335	1889	1637	2264	1839	2373	1940	2258	2192	2376	2742	1984	1717	1719	1865	1913	2045	2082	2001	1737	2220	1977	1689	1895	1983	2158	2725	3590	3481	3141
eutI	5911	5725	6634	6383	5486	7093	5883	7150	7283	5946	9590	8601	6834	9082	6757	6947	5912	8064	8724	7061	6493	5783	8035	6105	7472	6434	7273	6681	7830	8931	6184	5569	5337	6271	6060	6628	6398	6084	5234	6629	6151	5479	6135	6450	6827	7880	10765	9805	8836
eutJ	3812	3735	3811	3816	3356	4147	3615	4407	4231	3670	5804	5478	4248	5704	4421	4278	3553	5316	5512	4563	3817	3516	4857	3715	4506	4099	4422	4338	4957	5461	3811	3355	3307	3597	3694	3886	3984	3881	3380	4389	3963	3518	3872	3880	4153	4846	6795	6348	5769
eutL	3189	3054	3193	3081	2733	3488	2855	3684	3788	3236	4735	4266	3490	4732	3541	3691	3021	4543	4477	3714	3340	2986	4059	3062	3880	3343	3800	3550	4112	4684	3254	2744	2656	3134	3170	3357	3326	3220	2813	3501	3418	2731	3186	3349	3512	4055	5886	5341	4615
eutP	1497	1511	1609	1581	1386	1707	1429	1820	1941	1609	2446	2188	1721	2429	1726	1875	1660	2414	2337	1902	1645	1456	2007	1561	1842	1740	2004	1792	2128	2589	1731	1422	1300	1484	1548	1730	1611	1639	1388	1749	1749	1513	1638	1610	1819	2118	2875	2837	2533
eutQ	4004	3962	4224	4139	3564	4566	3775	4973	4876	3963	6270	5746	4775	5943	4744	4884	4058	5680	5768	4866	4205	3724	5161	3987	4820	4329	4829	4505	5242	5965	4203	3745	3618	4044	4239	4428	4283	4167	3624	4397	4435	3642	4101	4280	4438	5198	7379	6676	6072
eutT	3852	3793	3861	4077	3509	4336	3592	4615	4731	3802	5915	5593	4435	5694	4610	4476	3875	5611	5840	4632	3979	3593	4915	3881	4542	4236	4828	4489	5053	5929	3948	3438	3225	3722	3843	4247	3964	3993	3394	4306	4408	3546	4237	4245	4352	5392	7338	6927	5868
evgA	257	194	214	255	254	309	248	291	291	225	319	359	259	409	268	246	238	341	362	285	275	279	353	246	341	248	358	294	333	416	294	232	244	261	286	294	296	244	225	285	287	227	264	279	288	359	493	396	362
evgS	683	687	710	775	652	835	636	835	782	629	1028	1070	878	1080	807	735	679	903	984	839	777	691	892	758	849	831	952	778	1043	1134	784	695	643	743	821	756	756	729	703	911	797	677	700	790	899	1070	1390	1383	1177
exbB	990	985	1039	1036	900	1112	931	1151	1250	984	1464	1340	1110	1346	1034	1125	1040	1408	1496	1226	1011	902	1289	990	1201	1122	1265	1224	1359	1590	1016	879	847	942	933	1157	1055	1096	947	1115	1224	983	1107	1179	1165	1473	2045	1880	1678
exbD	1012	932	1010	1070	941	1134	972	1145	1159	935	1528	1340	1086	1463	1076	1099	964	1410	1509	1169	1158	967	1386	1040	1279	1183	1452	1249	1394	1649	1066	914	864	1013	1040	1108	1081	1055	1002	1269	1162	925	1068	1258	1265	1528	2139	1887	1750
exo	3819	3773	4017	3964	3277	4374	3561	4519	4631	3587	6033	5489	4323	5680	4381	4291	3593	5519	5850	4828	4226	3670	5041	3979	4733	4424	5200	4604	5183	6243	4074	3495	3419	4101	3840	4504	4368	4036	3679	4407	4324	3764	3924	4419	4382	5513	7697	7099	6197
exoX	610	663	769	664	574	741	633	844	730	621	1158	955	762	880	682	774	594	821	889	837	687	648	883	703	772	675	859	728	819	959	695	594	623	619	676	647	702	620	569	753	713	525	659	719	716	869	1270	1093	942
exuR	1574	1635	1897	1649	1515	1855	1514	1963	1869	1625	2745	2304	1854	2489	1845	1851	1577	2514	2373	2130	1773	1570	2253	1672	2086	1866	2177	2003	2187	2469	1741	1612	1569	1797	1826	1862	1861	1800	1478	1971	1944	1571	1775	1801	1823	2375	3196	2926	2534
exuT	2557	2650	2625	2620	2260	2793	2408	3478	3365	2769	3982	3678	3019	3850	2961	3415	2673	4139	4014	3338	2802	2325	3448	2663	3144	3090	3481	3165	3533	4349	2714	2417	2400	2701	2724	3267	3044	3118	2605	3306	3149	2700	2706	2795	3035	3795	5178	4786	4224
fabF	1781	1687	2115	2078	1692	2172	1767	2172	2210	1643	3350	2982	2364	2931	2257	2010	1817	2578	2714	2236	2097	1800	2702	2085	2555	2150	2345	2327	2593	2958	2151	1794	1705	2062	2226	1944	1906	1901	1706	2231	1929	1672	1973	2087	2161	2662	3605	3276	3071
fabH	2	1	1	0	0	0	0	4	0	1	1	2	0	5	0	1	0	0	0	1	0	0	0	1	1	0	2	0	0	0	0	0	0	0	0	0	0	0	0	0	1	0	0	1	1	1	3	1	0
fabR	2021	1578	1651	1542	1398	1610	1312	1465	1329	1486	2597	2849	1796	2646	2054	1744	1339	2170	3133	2198	1826	1534	2331	1566	2326	2145	2906	2283	2973	3406	2196	1603	2152	2219	2341	2652	2529	2566	2127	2580	2106	1656	1523	1671	2368	2752	4308	3856	3477
fadA	2197	2203	2174	2207	1830	2362	1902	2755	2704	2174	3161	2776	2355	3044	2371	2594	2178	3424	3305	2773	2203	1963	2807	2188	2662	2548	2928	2720	3014	3463	2236	2026	2022	2173	2336	2536	2386	2360	2094	2840	2339	2023	2148	2256	2376	3210	4256	3996	3554
fadB	1619	1550	1516	1653	1375	1692	1453	1870	1851	1643	2324	2204	1848	2223	1877	1913	1541	2400	2390	1886	1628	1524	2017	1625	1897	1828	2055	1998	2228	2515	1657	1465	1345	1611	1603	1843	1825	1747	1662	1984	1807	1574	1654	1708	1779	2292	3147	2863	2737
fadD	1268	1118	1427	1313	1105	1454	1101	1364	1398	1213	2111	1841	1438	1865	1408	1319	1153	1804	1842	1455	1340	1202	1638	1281	1574	1397	1515	1426	1566	1844	1370	1175	1174	1379	1301	1364	1289	1256	1131	1379	1395	1203	1302	1435	1466	1779	2390	2253	1993
fadE	2910	2978	2864	3016	2622	3330	2773	3645	3444	3072	4155	3855	3285	4343	3241	3473	2756	4147	4069	3363	3069	2858	3903	2909	3608	3340	3613	3391	3908	4470	3047	2886	2644	2960	3050	3188	3154	3133	2825	3410	3097	2781	2987	3208	3346	3800	5222	4769	4364
fadH	817	930	925	778	713	892	734	1107	1001	854	1308	1131	825	1159	842	1068	890	1123	1165	1122	843	779	1083	917	1163	903	956	1032	1057	1210	926	776	784	846	1007	1051	1057	1011	895	981	842	794	817	854	889	1279	1523	1479	1328
fadL	1389	1219	1473	1352	1220	1427	1194	1631	1523	1247	2106	1874	1560	2001	1499	1593	1306	1919	1948	1511	1406	1290	1723	1347	1644	1470	1666	1524	1745	1992	1385	1280	1291	1409	1489	1403	1459	1333	1267	1461	1417	1263	1329	1386	1391	1849	2432	2286	2061
fadR	2590	2473	2959	3048	2552	3283	2632	2920	2971	2378	4303	4096	3339	4318	3235	2840	2508	3387	3608	3032	3045	2641	3838	3001	3523	2873	3279	3077	3503	3957	3117	2736	2665	2938	3099	2863	2768	2763	2349	3042	2866	2461	3176	3061	3126	3695	4958	4658	4046
fbaB	346	285	354	352	296	358	333	390	399	325	565	551	353	531	371	371	313	470	509	425	366	300	437	330	411	332	423	402	443	466	319	288	283	301	319	346	345	334	309	368	394	340	345	404	407	512	698	624	570
fbp	474	548	528	515	453	567	523	693	651	522	770	733	571	780	523	704	514	814	759	663	551	533	684	555	617	579	659	673	761	855	572	514	475	589	543	625	619	603	544	633	656	542	568	583	638	798	1059	979	856
fcl	1976	2020	2164	2229	1802	2311	1959	2397	2338	1951	3111	2894	2345	2951	2415	2235	1812	2649	2860	2376	2257	1979	2695	2133	2617	2220	2386	2339	2684	3033	2122	1976	1919	2003	2107	2160	2302	2031	1872	2304	2267	1923	2179	2134	2319	2586	3653	3415	2968
fdhD	1322	1283	1168	1187	1034	1249	1068	1432	1628	1347	1759	1559	1304	1640	1428	1478	1338	1796	1685	1573	1245	1083	1587	1133	1439	1302	1541	1496	1575	1815	1239	1045	1087	1143	1165	1297	1307	1246	1116	1432	1404	1145	1307	1255	1238	1623	2098	1966	1679
fdhE	3269	3027	2905	3058	2604	3332	2761	3787	3566	3052	4392	4022	3412	4391	3428	3666	3083	4272	4677	3852	3140	2999	3985	3183	3757	3530	4041	3837	4195	4924	3185	2729	2839	3176	3223	3564	3484	3262	2983	3618	3476	2984	3042	3288	3296	4357	5756	5347	4612
fdhF	1486	1395	1629	1593	1236	1615	1406	1762	1833	1469	2278	2016	1642	2149	1572	1775	1540	2169	2141	1731	1637	1470	1906	1487	1800	1627	1929	1805	1994	2375	1593	1354	1369	1577	1597	1696	1699	1573	1469	1867	1640	1278	1545	1576	1744	2007	2783	2550	2375
fdnG	537	572	642	624	545	701	587	663	728	624	962	895	718	930	744	695	592	855	810	693	680	601	801	610	690	690	755	737	828	947	691	520	635	696	703	695	670	621	547	723	670	637	691	720	731	892	1139	1037	1016
fdnH	750	675	732	764	616	852	717	904	875	736	1125	1041	800	1113	851	876	712	1016	1098	923	713	669	1022	711	910	792	925	900	910	1140	844	665	702	717	733	827	777	868	743	850	782	729	770	817	838	1099	1421	1304	1157
fdnI	753	781	812	782	736	908	745	904	974	689	1133	1188	907	1212	946	892	819	1099	1093	933	872	776	1086	810	952	832	981	857	1041	1300	815	689	747	834	830	890	844	877	800	887	930	815	830	875	876	1129	1556	1396	1263
fdoG	3236	3152	3053	3114	2687	3439	2868	3824	3523	3188	4230	3838	3266	4265	3413	3685	2870	4485	4617	3707	3255	2803	3991	3106	3835	3450	3952	3766	4267	4816	3082	2805	2760	3131	3282	3670	3709	3427	3035	3578	3357	2829	3043	3135	3263	4188	5546	5232	4619
fdoI	1040	964	964	969	821	1157	870	1194	1079	1083	1471	1358	976	1369	1059	1160	950	1497	1561	1312	1041	875	1283	965	1185	1115	1351	1226	1426	1568	977	838	920	970	998	1177	1172	1075	975	1215	1164	900	978	1102	1048	1440	1998	1812	1616
fdrA	827	798	872	870	730	897	757	913	946	860	1307	1224	955	1254	968	914	811	1326	1195	1017	946	784	1180	859	1031	964	1116	985	1184	1276	864	766	725	817	810	920	874	897	771	945	1045	838	960	928	1007	1122	1627	1474	1286
fdx	91	85	107	99	74	116	83	141	110	116	153	157	101	139	92	118	99	151	144	111	108	88	124	100	118	98	99	103	122	144	99	86	84	89	109	124	92	99	82	98	92	89	119	140	93	121	172	165	150
feaB	1429	1383	1486	1541	1220	1563	1323	1735	1577	1376	2255	1897	1614	2130	1681	1609	1405	2150	2094	1740	1470	1428	1847	1346	1800	1486	1740	1659	1850	2212	1468	1257	1242	1421	1450	1436	1468	1452	1250	1557	1554	1403	1524	1599	1552	1953	2721	2456	2278
feaR	434	394	363	384	323	443	352	447	422	385	612	549	442	557	408	401	333	536	533	459	402	364	511	369	478	382	464	429	512	575	402	396	315	372	355	438	427	369	377	418	455	365	378	410	439	571	771	668	615
fecA	3965	3511	3395	3797	3541	4290	3569	4206	4185	3627	4705	5056	4041	5338	4014	4065	3503	5052	5347	4048	3997	3575	4991	3820	4474	4253	4879	4273	5036	5863	4011	3503	3311	3773	3694	4412	4237	4095	3577	4398	4172	3584	3725	4116	4119	5021	6991	6292	5571
fecB	2855	2481	2375	2711	2237	2910	2456	2959	3017	2502	3679	3826	2980	4039	2939	2902	2474	3626	4201	3085	2880	2520	3454	2696	3097	3079	3568	3194	3580	4381	2779	2436	2436	2682	2654	3068	3032	2924	2479	3247	2979	2588	2732	2879	2940	3870	5251	4954	4265
fecC	1537	1386	1442	1547	1384	1649	1377	1626	1605	1426	2190	2343	1750	2253	1796	1557	1381	2170	2280	1694	1698	1493	2139	1654	1790	1899	2089	1807	2095	2590	1756	1429	1422	1709	1726	2009	1884	1871	1622	2002	1803	1612	1761	1653	1760	2316	3147	2778	2627
fecD	1299	1219	1124	1352	1103	1468	1173	1414	1475	1214	1746	1835	1471	2026	1431	1428	1258	1776	2037	1509	1366	1195	1632	1312	1601	1530	1730	1551	1809	2108	1364	1200	1160	1403	1306	1434	1449	1507	1195	1455	1461	1320	1312	1344	1435	1919	2689	2398	2106
fecE	2185	2052	2145	2264	1931	2456	1983	2479	2576	2001	3092	3294	2546	3286	2395	2323	1961	2998	3321	2621	2413	2068	2961	2305	2606	2688	2896	2740	3099	3632	2469	2021	2102	2280	2242	2596	2566	2443	2282	2755	2565	2176	2313	2418	2424	3315	4434	4170	3587
fecI	2362	2057	1896	2311	1932	2412	2103	2507	2377	2165	2656	3133	2476	3151	2369	2428	1939	2949	3298	2481	2419	2082	2963	2339	2706	2588	2908	2661	2946	3514	2434	2082	2046	2242	2359	2615	2529	2660	2214	2766	2637	2268	2378	2435	2511	3310	4478	4012	3591
fecR	2285	2013	1921	2260	1832	2361	1943	2403	2238	2115	2854	3007	2337	3083	2307	2338	1982	3064	3188	2488	2218	2027	2916	2219	2544	2418	2890	2496	2879	3411	2263	1925	1959	2295	2205	2481	2555	2350	1982	2620	2384	2130	2183	2361	2342	2991	4241	3734	3411
feoA	691	664	589	602	540	676	539	757	789	605	933	751	556	803	652	755	627	918	993	789	614	543	738	548	680	670	784	663	772	940	605	546	508	563	597	644	762	685	552	662	660	612	602	638	665	882	1154	1089	898
feoB	413	410	352	390	327	399	324	466	494	365	553	472	426	508	412	420	369	517	562	486	370	306	472	380	420	420	432	428	522	552	387	293	322	337	350	442	419	382	376	425	400	382	379	416	441	553	792	706	576
fepA	1599	1426	1805	1635	1383	1804	1535	1821	1787	1533	2674	2262	1850	2448	1882	1824	1529	2133	2343	1813	1795	1565	2168	1653	1956	1831	2028	1892	2149	2538	1780	1522	1527	1758	1679	1837	1657	1685	1475	1932	1738	1450	1729	1884	1831	2360	3181	2983	2528
fepB	0	0	0	0	0	0	0	0	0	0	0	0	0	0	0	0	0	0	0	0	0	0	0	0	0	0	0	0	0	0	0	0	0	0	0	0	0	0	0	0	0	0	0	0	0	0	0	0	0
fepD	0	0	0	0	0	0	0	0	0	0	0	0	0	0	0	0	0	0	0	0	0	0	0	0	0	0	0	0	0	0	0	0	0	0	0	0	0	0	0	0	0	0	0	0	0	0	0	0	0
fepE	714	691	667	757	682	835	652	885	799	728	950	1007	821	1066	832	814	681	1003	1016	840	703	678	944	730	880	812	918	806	1010	1145	793	683	692	758	798	829	742	759	687	848	768	719	716	747	875	910	1330	1274	1133
fepG	108	119	159	210	139	222	140	154	162	121	245	239	205	242	182	135	126	203	195	155	181	157	201	156	186	174	220	169	208	243	194	142	140	182	172	161	166	170	136	174	160	123	178	173	197	287	339	317	267
fhiA	2393	2279	2265	2410	2098	2539	2168	3201	2993	2541	3425	2928	2472	3201	2611	3035	2525	3514	3304	2778	2376	2194	3100	2278	2790	2687	2962	2736	3069	3717	2501	2216	2051	2289	2284	2912	2689	2708	2379	2882	2636	2240	2253	2386	2426	2902	4123	3762	3488
fhlA	1139	985	1053	1207	912	1238	1025	1254	1217	1033	1594	1551	1209	1617	1234	1182	1026	1566	1629	1220	1127	1086	1446	1130	1331	1258	1476	1246	1524	1777	1234	1010	997	1157	1162	1157	1232	1149	1036	1297	1272	1104	1188	1206	1199	1649	2165	2012	1795
fhuA	481	471	514	455	399	507	452	565	587	515	697	681	509	731	532	586	421	711	627	551	466	461	599	491	546	464	585	518	610	743	441	428	386	472	447	522	516	500	447	518	531	460	478	456	490	601	773	737	710
fhuB	1179	998	1160	1119	926	1212	984	1311	1356	1107	1751	1629	1317	1637	1325	1260	1084	1549	1719	1331	1170	991	1450	1123	1300	1192	1475	1187	1645	1744	1324	1014	1020	1131	1219	1239	1284	1207	1029	1296	1223	1007	1119	1203	1194	1557	2128	1943	1682
fhuC	2146	2130	2096	2146	1934	2404	1999	2608	2580	2084	3123	2951	2468	3220	2468	2356	2232	2916	3286	2532	2205	2067	2832	2106	2635	2486	2835	2598	2920	3352	2213	1860	1930	2031	2145	2372	2392	2356	1940	2585	2521	1936	2228	2223	2304	2869	3990	3789	3242
fhuD	1555	1534	1482	1514	1420	1721	1492	1669	1794	1408	2129	2121	1752	2237	1688	1648	1443	1991	2212	1793	1656	1378	1985	1591	1851	1674	2015	1828	2029	2389	1599	1366	1346	1513	1444	1665	1747	1555	1440	1849	1688	1536	1586	1717	1606	2084	2830	2677	2436
fhuE	3393	3255	3969	4096	3441	4170	3621	3994	3952	3325	6098	5873	4517	5714	4203	3996	3172	5051	5074	4131	4043	3641	5206	3869	4583	4136	4545	4286	4788	5728	4333	3576	3553	4083	4199	4028	3875	3743	3370	4255	3917	3366	4027	4301	4428	5453	6966	6635	5977
fhuF	1165	1312	1340	1210	1058	1270	1114	1480	1451	1171	1913	1679	1314	1702	1403	1511	1237	1734	1829	1615	1360	1213	1655	1225	1564	1398	1564	1489	1727	1939	1278	1188	1192	1236	1348	1511	1420	1303	1187	1595	1287	1147	1172	1367	1388	1723	2409	2292	1996
fic	4020	3803	3856	3871	3230	4120	3531	4573	4711	3999	5695	5043	3949	5238	4201	4339	3663	5301	5343	4606	3999	3483	4859	3866	4704	4374	4646	4298	4934	5595	3716	3522	3371	3778	3831	4504	4026	4008	3474	4420	4034	3378	3868	3963	4102	4876	6661	6207	5533
fieF	958	975	988	865	804	978	797	1198	1120	923	1459	1183	1043	1273	1058	1147	937	1368	1368	1187	917	813	1204	936	1168	1022	1169	1043	1225	1396	875	850	867	878	980	1013	1034	1053	858	1017	987	837	898	906	996	1230	1731	1662	1401
fimA	1882	1769	1754	1832	1609	1977	1643	2079	2128	1746	2575	2614	2061	2621	1954	2016	1842	2687	2679	2297	1933	1674	2338	1800	2198	2148	2336	2232	2615	2951	1834	1545	1599	1724	1866	2209	2143	1892	1761	2267	2143	1931	1873	1984	2080	2565	3549	3195	2950
fimB	1164	1134	1164	1194	975	1263	1080	1252	1366	1105	1607	1620	1287	1799	1332	1250	1154	1637	1679	1412	1258	1132	1554	1186	1492	1350	1605	1428	1568	1862	1183	1006	959	1134	1141	1324	1320	1200	1086	1409	1287	1061	1242	1271	1281	1758	2311	2041	1854
fimC	1551	1497	1560	1468	1365	1678	1404	1744	1857	1518	2284	2220	1664	2095	1598	1720	1451	2101	2299	1916	1586	1468	1942	1540	1843	1716	2010	1740	1981	2452	1622	1351	1379	1534	1602	1778	1746	1604	1497	1814	1708	1566	1644	1588	1647	2091	2858	2654	2343
fimE	806	784	733	794	630	849	692	896	994	816	1165	1072	843	1194	828	865	841	1195	1201	982	876	788	1058	801	918	875	995	984	1057	1261	812	748	689	781	869	938	843	878	737	875	871	774	791	835	801	1162	1537	1407	1230
fimF	1442	1324	1443	1497	1287	1664	1339	1643	1718	1364	2193	1995	1585	2134	1633	1595	1436	1891	2003	1770	1601	1404	1883	1525	1724	1673	1940	1689	1953	2336	1457	1261	1241	1343	1426	1673	1818	1586	1397	1755	1516	1430	1525	1575	1687	2029	2624	2709	2330
fimG	1189	1173	1181	1182	1066	1314	1062	1357	1314	1144	1788	1620	1256	1643	1307	1380	1100	1575	1654	1461	1257	1098	1588	1182	1429	1380	1542	1390	1681	1892	1287	1091	1051	1163	1209	1353	1373	1268	1216	1496	1311	1065	1212	1199	1292	1682	2269	2089	1932
fimH	1813	1753	1699	1929	1604	1983	1663	2134	2041	1834	2623	2648	1988	2619	2108	2121	1764	2610	2771	2226	1989	1663	2422	1908	2221	2151	2434	2137	2562	2999	1908	1680	1646	1857	1867	2134	2075	2236	1849	2222	2027	1815	1777	1940	1987	2639	3647	3375	2966
fimI	853	756	849	801	708	802	737	984	957	799	1175	1137	893	1167	894	936	791	1255	1238	965	855	743	1040	785	993	939	1032	1048	1090	1307	788	713	710	725	846	926	844	860	750	929	901	796	787	829	839	1129	1501	1400	1226
fimZ	329	327	368	359	257	393	311	393	391	366	518	483	343	450	397	407	322	491	518	417	354	303	446	308	386	355	401	365	406	554	351	301	280	338	356	398	336	362	293	370	372	336	313	411	351	496	611	604	482
fis	500	555	643	665	579	770	615	639	679	537	960	943	669	976	724	617	555	785	784	762	732	581	879	676	765	666	773	738	806	1024	703	621	567	720	633	628	577	573	580	689	677	536	733	676	704	822	1216	1145	936
fiu	1231	1219	1206	1243	1121	1410	1140	1472	1458	1242	1907	1746	1347	1821	1387	1501	1274	1801	1826	1566	1375	1140	1704	1322	1592	1397	1649	1579	1804	2027	1367	1111	1167	1336	1356	1557	1493	1456	1253	1505	1364	1207	1239	1315	1517	1864	2534	2317	2071
fixA	3502	3273	3317	3448	3041	3850	3208	3910	3902	3400	4764	4445	3758	4917	3720	3644	3139	4832	4818	3839	3626	3323	4427	3455	4239	3764	4189	3990	4494	5307	3516	3134	3017	3485	3596	3912	3978	3526	3219	3927	3714	3310	3385	3721	3769	4564	6333	5722	5234
fixB	4460	4091	4519	4454	3716	4695	4086	4935	4969	4056	6539	5712	4552	6173	4668	4964	3981	5860	6317	4985	4561	4178	5753	4403	5447	4717	5391	5083	5851	6581	4541	4041	3938	4307	4558	5038	4708	4827	4128	4941	4663	3912	4520	4817	4970	6051	8215	7479	6782
fixC	2080	1754	1984	1949	1678	2086	1795	2190	2047	1892	2868	2855	2173	3043	2195	2119	1732	2754	2948	2291	2126	1810	2421	1959	2491	2270	2544	2439	2741	3063	2158	1838	1878	2068	2054	2342	2257	2285	1853	2413	2174	1754	1955	2162	2198	2867	3886	3457	3143
fixX	1499	1414	1457	1592	1361	1629	1453	1835	1707	1474	2099	2296	1661	2248	1657	1684	1475	2139	2291	1708	1618	1506	1976	1580	1877	1724	2027	1779	2108	2261	1546	1320	1338	1542	1548	1705	1677	1699	1473	1776	1658	1445	1576	1668	1681	2098	3020	2768	2532
fklB	932	962	918	1017	767	1083	855	1081	1127	945	1351	1265	1050	1282	1008	1152	958	1362	1385	1197	955	863	1144	955	1116	985	1166	1123	1267	1449	941	790	794	861	1020	1070	1031	1011	884	1114	1002	925	913	960	1055	1328	1745	1642	1537
fkpA	2101	2362	2236	2137	1728	2304	1873	2892	2692	2151	3533	2933	2372	3016	2463	2783	2270	3430	3242	3036	2210	1858	2840	2135	2612	2553	2709	2621	2975	3425	2238	1936	1860	2144	2245	2511	2379	2340	2066	2631	2353	1983	2212	2295	2519	3236	4308	4008	3560
fkpB	4749	4519	4620	4591	3935	5142	4196	5548	5295	4569	7085	6595	5037	6798	5080	5270	4569	6653	7173	5843	5000	4199	6075	4504	5714	5343	6252	5576	6499	7297	5026	4295	4209	4686	5016	5254	5454	5189	4596	5696	5106	4533	4718	5065	5381	7101	9458	8313	7788
fldB	2144	1872	2061	2133	1690	2245	1843	2480	2472	1995	3004	2659	2183	2846	2135	2334	1998	2737	2798	2170	2028	1851	2638	2162	2595	2071	2535	2277	2539	2995	2067	1876	1793	2007	2113	2190	2233	2058	1860	2564	2255	1832	2033	2155	2189	2661	3613	3401	3055
flgB	693	659	772	706	660	780	650	764	798	677	1055	959	787	1042	834	689	671	901	890	755	770	731	982	760	931	803	861	745	897	1078	750	755	712	773	750	779	731	779	639	683	755	602	766	755	791	889	1242	1103	991
flgC	1232	1149	1506	1445	1203	1542	1201	1373	1447	1230	2149	1868	1420	1880	1498	1350	1206	1757	1755	1355	1459	1333	1783	1361	1707	1429	1572	1456	1636	2070	1294	1218	1130	1322	1292	1312	1282	1310	1029	1390	1366	1172	1275	1456	1412	1758	2314	2133	1907
flgD	2023	1929	2270	2310	2043	2523	2177	2378	2419	2063	3273	3203	2521	3230	2426	2313	2062	2844	2868	2282	2354	2195	2932	2358	2700	2244	2677	2538	2709	3175	2378	2066	2039	2347	2370	2308	2170	2160	1991	2446	2249	1846	2287	2381	2534	2904	3878	3484	3225
flgE	2128	2071	2389	2387	2041	2638	2197	2488	2535	2065	3599	3335	2491	3496	2673	2400	2052	3056	3056	2491	2507	2314	3108	2490	2936	2482	2788	2584	3046	3367	2373	2252	2170	2334	2331	2468	2336	2370	2063	2503	2231	1894	2497	2690	2649	3105	4217	3792	3534
flgF	1934	1861	2183	2167	1796	2212	1953	2231	2113	1925	3204	2956	2285	3118	2376	2196	1823	2785	2897	2335	2234	1971	2653	2166	2555	2136	2488	2332	2615	2993	2152	1898	1996	2116	2168	2146	2052	2178	1719	2185	2201	1731	2249	2295	2414	2891	3887	3615	3124
flgG	955	943	1037	1145	962	1152	1010	1225	1244	899	1597	1593	1263	1584	1211	1136	962	1323	1528	1204	1151	1099	1402	1121	1291	1186	1362	1290	1367	1671	1157	974	915	1070	1063	1102	1056	982	934	1111	1188	988	1203	1204	1293	1482	2014	1877	1594
flgH	1458	1419	1595	1684	1568	1820	1508	1707	1635	1392	2292	2348	1736	2429	1818	1623	1303	1959	2059	1678	1827	1556	2130	1704	1969	1703	1973	1755	2142	2420	1665	1552	1436	1611	1742	1746	1667	1650	1252	1651	1629	1398	1862	1774	1777	2255	2922	2771	2418
flgI	1071	1034	1217	1226	1120	1420	1164	1279	1232	1026	1724	1611	1238	1684	1336	1274	963	1491	1543	1165	1318	1149	1604	1266	1463	1198	1317	1332	1548	1713	1284	1112	1171	1254	1196	1184	1191	1209	1106	1316	1122	975	1186	1300	1381	1546	2194	2011	1755
flgJ	518	458	639	636	518	684	558	581	680	566	909	807	686	790	658	634	561	799	731	584	690	602	761	641	715	578	674	623	741	849	594	588	453	558	628	580	610	478	510	636	494	468	664	675	612	796	1028	1013	799
flgK	920	872	999	1015	871	1169	979	1143	1069	915	1518	1383	1260	1403	1066	1096	848	1327	1379	1168	1072	977	1289	1044	1291	1054	1116	1061	1198	1415	1013	928	892	981	969	951	1006	944	879	1071	978	912	1038	1139	1098	1303	1801	1625	1492
flgL	374	386	517	444	346	460	396	362	439	380	753	633	481	660	476	396	379	595	558	434	460	418	590	452	521	425	483	464	568	592	456	385	431	446	440	370	406	401	368	466	466	404	450	509	477	596	798	760	614
flgN	3036	2906	3376	3473	3023	3833	3259	3542	3693	2973	5064	4962	4109	5256	3819	3625	3093	4392	4727	3825	3792	3270	4692	3336	4201	3675	4180	3792	4525	5095	3821	3272	3158	3557	3622	3562	3496	3392	3006	3597	3588	3022	3670	3703	4017	4626	6350	5905	5180
flhA	836	779	970	865	718	952	772	992	951	798	1439	1183	904	1280	956	980	736	1105	1231	957	886	733	1116	800	1076	900	1082	916	1050	1284	882	818	718	875	853	867	857	759	782	865	833	780	863	981	1015	1092	1575	1428	1263
flhB	545	535	629	595	491	596	473	674	661	498	800	813	617	750	596	610	530	731	738	638	510	491	658	537	708	550	694	605	702	816	564	458	502	475	547	549	556	560	416	575	571	443	610	583	631	664	953	910	742
flhE	347	341	419	369	344	419	372	441	456	329	567	514	449	548	413	402	408	469	484	417	399	353	503	432	424	401	425	450	462	573	344	395	305	388	376	394	395	419	338	419	424	363	389	486	415	551	655	630	551
fliA	207	188	231	197	186	258	187	239	234	211	398	356	217	296	220	261	159	317	315	265	213	176	281	225	298	228	297	239	288	371	247	202	246	242	230	199	205	220	181	275	193	190	257	307	233	299	485	376	328
fliC	498	467	552	583	462	634	529	560	654	462	826	789	642	832	652	575	524	726	732	621	609	488	761	507	668	638	691	611	687	763	548	514	457	541	579	616	547	557	451	575	604	546	589	655	615	732	1073	929	831
fliD	173	161	195	178	184	194	148	243	197	184	296	278	211	310	190	211	187	265	296	207	203	205	259	191	240	197	243	248	267	265	189	145	173	179	207	177	178	186	153	207	222	135	173	229	203	256	339	331	240
fliE	219	280	329	312	226	312	266	316	303	279	485	376	316	400	343	278	278	402	350	312	283	283	356	273	351	291	310	351	348	431	259	238	265	295	327	287	281	222	240	328	258	258	257	357	298	385	444	456	410
fliF	242	222	284	274	225	280	233	304	304	223	388	317	298	384	309	255	238	324	382	303	314	294	368	284	338	284	368	305	380	375	280	247	233	294	270	308	294	291	244	295	290	271	258	299	306	332	539	460	396
fliG	571	559	675	656	535	662	538	701	801	631	987	853	713	896	689	718	601	846	814	671	681	601	848	672	785	660	770	684	831	966	645	593	617	555	702	715	663	662	557	670	613	565	680	717	745	798	1052	982	898
fliH	852	820	853	867	713	977	785	1087	1043	784	1261	1190	1032	1152	1023	1049	784	1162	1276	990	1029	830	1236	939	1005	992	1103	994	1141	1305	878	894	811	861	911	1015	882	851	774	964	948	725	963	930	969	1191	1560	1417	1321
fliI	277	282	309	285	262	336	237	265	357	245	468	342	376	426	299	315	257	365	404	341	264	256	372	295	334	302	317	352	354	411	245	212	260	260	321	287	297	242	208	335	245	251	282	321	319	403	498	485	376
fliJ	48	52	62	51	47	52	45	61	57	48	106	61	56	68	69	62	44	70	85	38	54	49	75	62	60	53	60	59	71	89	51	47	51	68	66	81	50	59	42	42	56	56	54	55	71	74	89	91	79
fliK	279	289	349	292	265	339	319	358	357	304	522	470	365	471	367	374	300	455	465	377	337	306	444	350	430	394	369	389	393	453	364	311	323	341	376	339	310	353	283	398	332	295	292	362	398	450	639	537	540
fliL	170	178	237	185	143	195	176	206	186	172	314	243	181	259	177	220	183	223	235	217	193	164	198	173	264	185	232	197	244	246	190	181	159	155	163	205	164	170	153	208	181	191	163	176	197	266	308	295	238
fliM	503	480	543	521	448	532	461	545	600	460	778	702	534	708	590	579	477	663	779	590	545	513	649	553	617	516	607	548	678	760	500	539	445	501	537	460	502	519	471	604	472	427	531	578	544	671	918	810	711
fliN	384	498	560	532	441	578	430	543	561	465	777	693	526	790	526	548	460	597	657	586	536	512	668	521	615	526	614	605	605	726	500	443	417	482	499	561	500	531	373	540	556	404	547	502	584	660	910	833	698
fliO	278	317	312	310	270	308	320	362	300	299	525	394	288	433	365	347	259	354	421	396	336	285	430	301	340	350	341	324	428	431	341	233	283	302	306	312	313	313	287	321	276	293	349	304	363	377	572	442	454
fliP	319	379	438	414	335	400	337	458	437	323	706	498	402	534	418	472	344	500	474	411	376	318	476	392	466	366	445	421	452	524	445	347	317	374	418	389	427	422	344	403	404	312	389	403	407	502	656	601	554
fliQ	663	698	790	729	652	798	678	869	732	740	1139	983	787	1007	783	848	631	1037	932	859	771	707	917	735	889	723	871	827	965	1131	697	669	637	703	746	746	762	680	582	716	711	630	752	733	776	898	1222	1222	989
fliR	236	260	190	273	204	221	219	295	314	217	328	348	263	311	260	257	245	258	308	314	257	206	276	214	329	224	256	257	291	341	209	174	189	255	234	240	258	210	179	283	241	206	240	265	244	317	410	401	353
fliS	114	112	165	149	124	155	114	189	168	131	243	172	158	230	146	184	132	203	210	157	155	129	195	135	166	161	182	161	178	215	134	104	130	140	133	136	127	149	134	173	128	140	147	154	140	194	233	231	206
fliT	417	447	577	499	396	568	476	527	593	560	889	726	556	703	523	547	490	705	690	574	516	438	680	522	560	562	610	573	621	733	504	427	433	468	529	563	495	537	447	547	559	392	486	502	584	642	882	860	747
fliY	963	1037	1076	1059	952	1187	903	1298	1173	955	1511	1499	1152	1394	1165	1248	957	1338	1341	1212	1094	986	1376	1071	1264	1049	1206	1224	1362	1560	1063	908	1000	1073	1100	1095	1078	967	942	1146	1089	994	1057	1185	1209	1380	1775	1743	1571
fliZ	852	817	899	855	754	903	731	1009	909	805	1322	1108	959	1277	965	1030	716	1123	1243	934	902	759	1085	896	940	954	1022	940	1139	1260	908	774	792	816	891	878	899	856	777	907	871	753	893	907	959	1094	1558	1469	1283
flk	563	532	735	663	557	705	623	772	779	611	1023	886	695	889	743	779	617	901	871	675	697	612	793	675	788	690	779	759	864	996	691	681	591	686	758	701	729	702	596	799	668	591	660	698	763	889	1109	1130	1003
flu	615	530	661	668	602	675	616	707	603	548	1026	1008	722	943	769	650	515	917	972	727	736	637	849	730	769	757	860	798	898	1061	664	564	612	709	649	642	681	677	559	721	714	617	725	724	773	906	1206	1191	980
flxA	1434	1414	1524	1471	1369	1686	1287	1679	1638	1447	2283	2131	1673	2115	1611	1597	1358	2013	1916	1737	1561	1337	1969	1469	1870	1461	1656	1589	1732	2078	1393	1299	1262	1452	1483	1599	1391	1431	1250	1476	1420	1342	1481	1640	1601	1926	2597	2319	2166
fnr	91	69	106	100	115	122	101	92	98	89	136	151	104	158	123	76	93	118	129	93	78	90	152	109	161	108	115	120	128	147	128	86	104	110	110	100	101	85	86	97	126	111	102	119	146	118	195	176	152
focA	857	1027	1080	938	762	976	782	994	1091	869	1597	1366	980	1275	1066	964	855	1217	1338	1255	1000	800	1298	1173	1413	1019	1093	1129	1200	1266	952	866	887	1007	1066	1095	1061	935	899	1097	883	736	832	933	983	1484	1834	1610	1528
focB	380	402	383	430	358	474	349	470	430	387	575	544	433	634	445	443	381	553	598	513	412	374	512	423	497	387	465	455	513	579	465	367	345	374	394	403	407	408	340	452	447	353	386	398	445	584	751	688	670
folA	0	0	0	0	0	0	0	0	0	0	0	0	0	0	0	0	0	0	0	0	0	0	0	0	0	0	0	0	0	0	0	0	0	0	0	0	0	0	0	0	0	0	0	0	0	0	0	0	0
folB	0	0	0	0	0	0	0	0	0	0	0	0	0	0	0	0	0	0	0	0	0	0	0	0	0	0	0	0	0	0	0	0	0	0	0	0	0	0	0	0	0	0	0	0	0	0	0	0	0
folC	0	0	0	0	0	0	0	0	0	0	0	0	0	0	0	0	0	0	0	0	0	0	0	0	0	0	0	0	0	0	0	0	0	0	0	0	0	0	0	0	0	0	0	0	0	0	0	0	0
folE	0	0	0	0	0	0	0	0	0	0	0	0	0	0	0	0	0	0	0	0	0	0	0	0	0	0	0	0	0	0	0	0	0	0	0	0	0	0	0	0	0	0	0	0	0	0	0	0	0
folK	0	0	0	0	0	0	0	0	0	0	0	0	0	0	0	0	0	0	0	0	0	0	0	0	0	0	0	0	0	0	0	0	0	0	0	0	0	0	0	0	0	0	0	0	0	0	0	0	0
folM	317	303	321	348	305	342	282	345	342	264	441	420	334	441	338	352	261	372	399	325	343	289	384	374	356	274	337	349	390	440	321	313	260	341	283	329	318	320	249	339	284	235	329	360	334	452	584	557	468
folX	420	366	422	421	367	455	407	454	420	360	602	604	431	615	526	447	333	581	613	494	468	424	516	426	480	421	544	484	547	622	413	382	371	437	447	437	469	391	402	435	414	423	492	502	511	591	825	696	724
fpr	3229	3270	3297	2944	2613	3336	2687	3763	3700	3046	4994	4177	3269	4540	3257	3611	3102	4627	4822	4186	3295	2786	3882	3014	3760	3482	4000	3724	4178	5005	3138	2713	2819	3057	3048	3703	3501	3415	2948	3534	3469	2959	2987	3281	3396	4492	6034	5600	4851
frc	250	271	270	270	204	276	229	245	228	239	441	360	276	454	296	266	196	391	376	360	291	229	348	265	322	314	344	334	364	447	289	256	243	307	286	309	326	283	265	369	319	257	266	273	326	401	555	489	432
frdA	1226	1061	1132	1204	945	1329	1048	1383	1357	1127	1673	1555	1276	1618	1271	1325	1128	1557	1772	1415	1175	984	1494	1172	1432	1313	1393	1327	1532	1740	1140	1079	1010	1138	1248	1370	1302	1183	1090	1366	1254	1134	1172	1233	1215	1407	2145	1969	1825
fre	1523	1357	1280	1387	1158	1468	1153	1814	1816	1353	1977	1858	1448	1984	1558	1696	1511	2099	2355	1754	1494	1348	1858	1410	1669	1657	1908	1820	1942	2280	1379	1216	1231	1360	1491	1806	1681	1574	1510	1730	1575	1332	1400	1476	1576	2052	2737	2616	2240
frlA	566	607	650	605	530	637	526	724	788	603	886	790	621	850	633	717	596	823	856	718	592	551	718	625	730	587	777	706	814	874	544	458	526	573	609	636	601	696	505	616	594	573	585	581	676	775	1007	1003	860
frlB	1899	1884	1978	1835	1592	2081	1616	2317	2306	1938	2993	2644	2087	2762	2033	2293	1852	2922	2829	2339	1966	1761	2407	1818	2285	2144	2402	2244	2462	2928	2049	1637	1618	1934	2013	2139	2161	1970	1809	2233	2051	1806	1852	2058	2096	2824	3706	3428	3046
frlC	2267	2397	2391	2279	1990	2496	2046	2954	2881	2251	3598	3129	2378	3200	2477	2771	2370	3585	3558	3237	2411	2080	2869	2249	2809	2545	2963	2669	3124	3587	2244	2025	1994	2206	2232	2660	2616	2420	2121	2686	2594	2212	2375	2480	2583	3185	4449	4036	3546
frlD	4192	4383	4201	4024	3518	4251	3653	5199	5019	4343	5981	5431	4244	5697	4132	4998	4145	6000	6023	5155	4187	3712	5199	3990	5031	4663	5304	4913	5667	6262	4113	3775	3478	4020	4164	4808	4677	4499	3917	4781	4461	3877	3924	4117	4323	5457	7230	6807	5985
frlR	948	989	944	991	829	1040	863	1200	1200	937	1463	1262	1029	1305	1025	1164	961	1306	1396	1154	955	840	1237	984	1058	1059	1168	1111	1231	1451	994	873	857	867	883	1010	1000	939	849	1066	998	887	970	1028	985	1286	1698	1639	1433
frmA	1883	1750	1902	1881	1690	2035	1779	2023	2081	1722	2687	2511	2020	2733	2038	1912	1690	2418	2574	2149	1897	1697	2452	1986	2285	1999	2370	2136	2485	2955	1988	1744	1619	1872	1943	2023	2031	1944	1717	2161	1950	1716	1970	1992	2084	2587	3379	3057	2831
frmB	1197	1084	1229	1229	1019	1410	1100	1322	1359	1106	1896	1962	1416	1815	1380	1272	1122	1742	1970	1413	1427	1138	1628	1205	1533	1480	1642	1549	1675	2016	1353	1109	1132	1252	1299	1374	1355	1339	1182	1433	1442	1066	1369	1484	1498	1953	2712	2561	2224
frmR	1505	1336	1541	1616	1366	1697	1521	1783	1785	1473	2229	2213	1747	2182	1598	1784	1444	2085	2212	1628	1627	1498	2017	1579	1851	1805	1924	1787	2190	2375	1610	1440	1397	1550	1578	1689	1678	1633	1413	1866	1711	1467	1666	1749	1782	2171	2950	2614	2381
frsA	1968	989	2030	1827	1617	2061	1656	1380	1346	1227	3085	2207	2016	2691	1989	1329	1097	1773	3001	1324	1989	1699	2250	1673	2065	1884	1981	1368	1875	2096	1957	1714	1672	1875	1684	1302	1552	1659	1204	1524	2019	1688	1874	1981	2052	2330	3403	3156	2830
fruA	1587	1627	1845	1665	1417	1794	1482	2084	1945	1605	2857	2396	1902	2524	2075	2030	1649	2507	2419	2208	1800	1626	2171	1665	2160	1814	2259	1968	2226	2628	1665	1480	1390	1633	1692	1733	1745	1656	1483	1936	1864	1673	1815	1844	1889	2428	3205	2878	2674
fruB	791	777	850	802	624	876	710	890	861	780	1217	1117	883	1057	844	835	727	1132	1123	925	801	708	934	802	981	781	912	871	978	1118	722	732	636	810	854	798	823	805	713	906	773	632	797	878	848	1036	1388	1401	1195
fruK	719	696	802	795	655	823	704	755	896	698	1189	993	780	1069	829	725	711	946	972	771	715	670	969	721	856	701	791	761	873	993	665	684	638	735	752	751	738	660	653	709	760	605	806	789	764	927	1204	1102	996
fruR	179	145	164	191	151	223	158	175	186	167	255	209	166	275	165	167	116	235	227	197	191	154	227	157	197	212	203	193	192	236	165	169	118	167	175	165	181	138	126	174	138	134	158	198	155	222	368	285	224
frvA	2229	2165	2251	2168	1831	2321	1927	2776	2580	2193	3218	2786	2354	2802	2331	2664	2085	3191	3189	2559	2247	1987	2718	2076	2672	2426	2778	2612	2902	3251	2056	1900	1912	2005	2206	2609	2467	2351	1991	2438	2347	2104	2157	2254	2324	2924	4054	3753	3270
frvB	2317	2390	2483	2325	1997	2473	2080	2811	2880	2386	3643	3112	2432	3316	2500	2657	2359	3407	3373	2949	2381	2133	2995	2389	2795	2549	2939	2753	3144	3581	2359	2241	2014	2278	2534	2763	2537	2549	2251	2754	2702	2137	2329	2549	2550	3366	4415	3887	3647
frvX	2764	2734	2921	2767	2337	2947	2516	3429	3441	2894	4314	3531	2924	3887	3055	3354	2853	4128	4093	3547	2854	2486	3472	2729	3296	3125	3404	3421	3704	4164	2751	2505	2436	2596	2771	3049	3053	2852	2584	3236	2914	2583	2774	3037	2986	3806	5116	4958	4298
frwB	4417	4118	4184	4075	3622	4434	3692	5066	4770	4170	6222	5476	4399	5779	4677	4777	4034	6030	6152	4944	4231	3835	5174	4095	4932	4599	5387	5014	5645	6497	4015	3629	3586	3931	3926	4611	4486	4412	3741	4544	4493	3937	4170	4494	4485	5602	7714	7009	6201
frwC	3990	3921	4001	3978	3364	4382	3643	4757	4739	4064	6119	5367	4471	5691	4402	4702	3857	5910	5776	4943	4204	3647	5141	3968	4659	4548	5078	4699	5416	6176	3939	3618	3470	4143	3941	4469	4519	4133	3747	4750	4413	3763	3959	4236	4397	5562	7699	7149	6247
frwD	3497	3408	3411	3499	2881	3707	3214	3996	4153	3340	5030	4606	3762	4809	3569	3844	3264	4751	5181	4199	3540	3169	4424	3300	4170	3810	4410	4021	4666	5258	3452	3031	2999	3300	3410	4031	3942	3465	3354	4032	3476	3073	3317	3634	3541	4578	6206	5781	5316
fsaA	1245	1310	1479	1282	1137	1446	1212	1597	1453	1306	2364	2030	1512	2035	1560	1500	1215	2048	1897	1797	1459	1255	1775	1428	1662	1521	1705	1603	1795	2021	1495	1226	1330	1322	1427	1545	1457	1331	1202	1612	1447	1267	1432	1589	1632	1947	2687	2489	2194
fsaB	3786	3925	3823	3777	3238	4045	3360	4624	4647	3827	5926	5101	4187	5394	4156	4517	3837	5678	5535	4994	3934	3386	4836	3704	4566	4311	4854	4434	5175	5928	3770	3226	3253	3600	3849	4333	4100	4112	3537	4546	4188	3605	3884	4152	4152	5397	7296	6660	6044
fsr	3419	3293	3313	3498	2999	3816	3218	3836	3841	3289	4990	4906	4030	5244	3965	3875	3161	4648	5118	4157	3785	3180	4299	3371	4235	3821	4607	4233	4751	5445	3724	3279	3147	3742	3337	3857	3840	3552	3204	3984	3841	3251	3456	3821	3927	4693	6773	6233	5482
ftn	73	74	87	92	58	97	63	70	116	77	137	88	87	139	81	81	67	121	100	102	94	71	105	86	121	77	111	74	100	127	79	50	79	81	64	84	74	73	71	72	101	72	89	69	118	114	154	129	128
ftsB	0	0	0	4	1	1	3	2	3	0	1	0	4	6	2	2	0	0	0	1	1	1	4	2	5	0	1	1	1	5	3	0	3	0	0	3	1	1	2	1	1	3	0	0	0	2	7	2	2
ftsE	88	87	53	77	40	87	57	68	45	57	114	91	57	104	67	71	59	106	132	98	58	59	92	67	91	87	98	94	106	129	91	43	53	63	75	46	94	63	67	98	96	62	72	97	100	115	159	139	139
ftsN	179	223	165	169	136	154	136	185	237	197	244	218	192	233	171	185	180	278	250	267	174	152	221	144	217	208	190	243	236	265	171	158	181	214	180	179	201	176	175	179	192	192	163	180	214	248	269	294	262
ftsX	109	124	94	117	114	139	128	141	164	135	167	168	127	174	142	170	120	179	217	157	148	130	142	138	150	178	180	179	174	248	115	113	96	125	95	149	123	173	113	145	125	125	124	153	182	200	303	230	224
fucA	3768	3549	3824	3766	3348	4179	3384	4307	4224	3570	5726	5285	4458	5397	4319	4330	3504	5362	5554	4576	4125	3526	4959	3810	4621	4241	4943	4586	5217	6012	4132	3569	3418	3856	4034	4276	4325	4098	3617	4458	4349	3693	3968	4136	4451	5445	7466	6886	6041
fucI	3801	3776	4043	3999	3335	4318	3543	4390	4521	3801	5994	5360	4586	5629	4387	4287	3688	5419	5642	4682	4154	3540	5101	3865	4859	4285	4867	4515	5235	6012	3960	3562	3382	3917	4036	4206	4171	3842	3520	4302	3981	3589	3901	4137	4237	5264	7156	6574	5687
fucK	3034	3127	3288	3043	2667	3370	2820	3591	3715	3040	5231	4383	3530	4537	3639	3560	3081	4598	4890	3931	3407	3005	3997	3092	3992	3418	4115	3696	4199	4915	3190	2768	2932	3227	3047	3596	3410	3375	2964	3592	3434	3041	3102	3520	3629	4490	6339	5787	5029
fucO	3960	3810	4041	3826	3360	4233	3561	4529	4497	3882	5898	5481	4352	5747	4263	4403	3739	5699	5983	4784	4390	3548	5031	4008	4794	4444	5224	4690	5412	6136	3968	3562	3438	3936	4023	4534	4254	4345	3679	4396	4304	3883	4045	4311	4314	5420	7719	7013	6215
fucP	2364	2283	2330	2547	2167	2765	2225	2788	2765	2158	3446	3210	2835	3362	2604	2592	2287	3086	3300	2643	2612	2374	3336	2582	2993	2614	3022	2889	3319	3759	2604	2072	2111	2413	2326	2586	2738	2576	2272	2690	2631	2236	2611	2538	2843	3174	4450	4112	3618
fucR	2600	2336	2531	2510	2202	2823	2236	2845	2953	2332	4082	3475	2914	3793	2839	2740	2424	3459	3810	3072	2803	2527	3396	2608	3149	2887	3294	2975	3384	3961	2758	2339	2332	2638	2728	2917	2785	2648	2259	3045	2899	2449	2639	2716	2816	3463	4848	4463	4024
fucU	3675	3543	3829	3951	3308	4319	3620	4396	4243	3648	5682	5471	4224	5596	4293	4179	3546	5301	5394	4313	4107	3660	5182	4038	4723	4428	4776	4516	5144	6090	3852	3472	3512	3818	4025	4309	4326	4058	3393	4392	4332	3524	4090	4270	4282	5173	7463	6728	5786
fumA	454	395	490	543	452	556	454	463	527	388	719	730	626	731	539	442	413	669	671	460	538	470	694	546	559	526	577	522	618	748	548	435	467	467	430	515	517	459	456	540	502	483	566	604	545	722	922	856	755
fumB	2439	2175	2202	2277	1965	2556	2115	2618	2647	2281	3134	3107	2553	3295	2447	2470	2143	3258	3540	2766	2422	2101	2814	2288	2819	2563	2922	2725	3051	3547	2345	2121	2045	2223	2157	2592	2551	2537	2231	2859	2648	2322	2356	2594	2522	3162	4556	4020	3667
fumC	621	613	695	721	575	791	659	754	756	625	967	928	809	1057	793	785	620	921	834	776	719	664	947	738	883	717	853	748	872	975	737	629	579	747	672	728	659	711	609	766	721	608	720	784	822	861	1225	1181	960
fur	41	43	54	42	33	56	42	54	52	30	83	58	24	47	35	70	29	60	74	64	34	42	57	37	51	56	51	67	65	55	57	46	29	26	34	37	46	25	34	69	60	35	45	57	44	62	125	64	69
fxsA	1054	962	1020	965	859	1042	873	1091	1027	929	1490	1413	1141	1421	1036	1076	870	1378	1538	1241	1097	964	1304	1018	1091	1146	1248	1147	1381	1631	1012	901	871	954	1003	1169	1085	1139	1002	1082	1139	909	989	1063	1055	1519	1894	1835	1657
gabD	805	870	850	844	751	917	728	1032	879	780	1340	1164	879	1189	899	1050	753	1203	1085	1138	928	762	1130	863	1059	900	1001	998	1100	1189	862	773	819	854	979	948	964	904	851	997	877	730	823	868	942	1130	1502	1444	1275
gabP	480	554	476	479	424	539	433	661	634	565	872	665	540	697	624	634	519	817	780	673	541	447	644	469	628	539	619	609	659	754	515	376	442	461	554	549	485	484	483	545	462	412	491	518	552	690	944	862	756
gabT	2901	2934	3146	2935	2497	3168	2673	3644	3629	3003	4720	3996	3354	4192	3368	3541	2903	4320	4405	3673	3001	2671	3707	2957	3622	3160	3435	3429	3792	4289	2938	2604	2580	2771	2981	3404	2823	2813	2594	3156	3179	2515	2890	3055	3227	3931	5300	4836	4415
gadC	659	651	742	673	617	743	603	706	841	682	1028	975	745	1048	681	757	677	935	978	762	682	676	857	670	830	765	811	695	859	1090	670	589	597	640	647	753	733	705	644	747	795	621	703	693	693	891	1244	1120	972
gadE	3403	3395	3967	3763	3273	4172	3384	4133	4281	3429	5489	4785	4078	5299	4016	3967	3442	4653	4638	3999	3934	3462	5038	3810	4542	3992	4594	3984	4671	5766	3832	3607	3332	3892	3966	3999	3933	4016	3648	4185	3900	3467	3545	3872	4075	4806	6560	6115	5238
gadW	2649	2737	2644	2454	2033	2702	2085	3273	3289	2700	3779	3309	2693	3414	2596	3043	2659	3704	3762	3243	2453	2221	3019	2511	2992	2937	3158	3086	3525	3968	2317	2233	2096	2381	2458	2885	2829	2664	2424	3033	2764	2372	2445	2646	2762	3339	4708	4431	3784
gadX	2942	2848	2870	2774	2273	2812	2427	3407	3529	2814	4304	3553	2839	3727	2910	3532	2780	4048	4181	3800	2814	2501	3430	2711	3252	3126	3673	3372	3758	4541	2910	2360	2344	2803	2837	3313	3261	3076	2793	3337	3153	2615	2686	2992	2877	4044	5424	4934	4419
galE	655	589	802	800	651	839	693	750	872	735	1113	1047	794	1070	880	748	674	963	924	753	801	792	1062	863	1019	867	946	855	985	1127	742	703	674	708	777	842	806	755	674	819	681	659	662	693	689	907	1249	1166	1055
galF	934	989	1137	966	841	1095	837	1181	1070	996	1654	1331	1138	1327	1032	1169	929	1378	1402	1238	1068	857	1247	980	1233	1010	1162	1204	1314	1374	919	823	828	964	991	1066	913	974	845	1092	1029	857	999	1031	1108	1321	1811	1617	1484
galK	510	401	484	509	369	544	399	490	568	436	672	660	565	633	575	477	429	641	689	434	501	447	554	535	579	487	542	507	619	705	527	412	401	462	478	527	504	439	482	485	527	447	496	501	540	637	821	783	732
galM	727	626	732	746	615	757	595	879	776	627	1064	1024	863	1012	810	826	677	994	1047	802	755	678	947	732	1012	820	920	863	986	1064	722	669	670	758	702	772	805	729	663	836	839	636	805	857	764	986	1436	1230	1107
galR	5965	5661	5760	6052	5090	6588	5566	6763	6777	5623	8272	8129	6405	8642	6581	6620	5613	7809	8462	6905	6494	5627	7840	5983	7236	6702	7524	6587	7976	9164	6233	5600	5367	5953	6220	6823	6488	6121	5581	7190	6331	5593	6010	6376	6582	8038	11081	9899	8750
galS	593	609	684	652	552	715	597	771	795	695	982	897	673	917	741	790	638	928	827	768	611	564	825	634	717	684	827	757	825	931	685	583	511	615	662	653	605	607	544	733	682	632	673	625	725	848	1141	1032	902
galT	1304	1226	1387	1435	1257	1574	1340	1534	1627	1362	2173	1924	1586	2008	1583	1536	1324	2011	1979	1568	1513	1313	1905	1513	1851	1416	1726	1494	1803	1981	1475	1253	1221	1446	1450	1574	1524	1485	1260	1535	1414	1198	1443	1531	1605	1917	2637	2409	2098
galU	0	0	0	0	0	0	0	0	0	0	0	0	0	0	0	0	0	0	0	0	1	1	0	0	0	1	0	0	0	0	0	0	0	0	0	0	0	0	0	0	0	2	1	1	1	0	0	0	0
gapA	515	618	631	633	488	716	587	739	762	561	906	839	680	902	651	704	654	824	797	770	617	590	797	596	796	624	686	677	791	910	649	579	543	541	656	587	579	626	518	656	680	482	576	616	663	767	1040	1046	876
garD	1066	1135	1103	1057	909	1156	900	1387	1279	1041	1672	1470	1191	1489	1112	1408	1061	1468	1556	1399	1106	1027	1406	1044	1360	1104	1285	1283	1349	1637	1017	985	985	1001	1035	1135	1259	1173	1028	1303	1164	995	1050	1120	1107	1407	1958	1744	1649
garK	1398	1392	1473	1419	1194	1500	1256	1753	1715	1352	2107	1961	1546	2014	1518	1698	1424	1914	2149	1728	1414	1215	1860	1361	1686	1608	1768	1687	1864	2143	1406	1193	1273	1377	1434	1506	1552	1518	1322	1617	1518	1307	1362	1422	1534	2059	2657	2407	2214
garL	2512	2630	2539	2465	2162	2650	2182	2827	2882	2344	3577	3196	2512	3254	2604	2734	2443	3307	3370	3086	2378	2287	2963	2394	2933	2574	2806	2823	3231	3581	2335	2194	2155	2338	2482	2640	2708	2534	2320	2722	2534	2336	2466	2560	2617	3162	4242	3967	3561
garP	2552	2428	2395	2502	2025	2661	2223	2893	2985	2424	3729	3447	2736	3680	2750	2855	2442	3515	3870	3059	2536	2213	3164	2470	2893	2665	3044	2853	3384	3886	2500	2100	2119	2214	2581	2766	2628	2478	2198	2664	2677	2267	2482	2653	2712	3357	4678	4150	3706
garR	824	865	889	728	641	782	715	938	887	834	1292	1122	838	1129	810	927	789	1219	1199	1006	834	721	998	759	891	852	917	968	1104	1101	697	689	722	761	833	871	861	866	794	879	885	707	757	779	804	1116	1382	1385	1217
gatC	3181	3141	3364	3284	2826	3573	2940	3867	3790	3247	5059	4369	3603	4899	3685	3686	3077	4647	4530	3940	3282	3073	4202	3199	4040	3362	3969	3503	4221	4859	3469	2931	2965	3154	3099	3492	3400	3327	3082	3680	3495	3071	3358	3548	3773	4406	5968	5601	4980
gatD	1507	1502	1593	1463	1259	1628	1319	1759	1613	1450	2587	2199	1630	2126	1768	1704	1367	2304	2270	1978	1660	1375	2016	1433	1868	1660	1871	1753	2007	2447	1649	1384	1430	1533	1641	1790	1663	1622	1382	1770	1654	1540	1566	1736	1815	2253	3108	2834	2462
gatY	1203	1355	1509	1295	1088	1424	1170	1618	1568	1274	2137	1812	1382	1891	1381	1555	1268	1876	1788	1668	1369	1231	1843	1491	1887	1550	1577	1488	1736	1921	1420	1265	1256	1407	1501	1634	1550	1467	1310	1693	1376	1167	1276	1334	1478	1927	2402	2185	2038
gatZ	1251	1162	1308	1302	1172	1413	1216	1447	1522	1294	1943	1680	1426	1877	1347	1474	1162	1671	1671	1430	1319	1174	1642	1278	1449	1364	1539	1364	1661	1876	1287	1206	1148	1270	1327	1390	1411	1201	1111	1490	1404	1139	1387	1366	1456	1616	2139	2130	1903
gcd	987	955	1052	1005	821	1023	859	1252	1255	1008	1508	1389	1068	1494	1076	1111	993	1382	1338	1121	998	873	1229	984	1157	1104	1246	1143	1345	1585	997	837	815	974	975	1081	1065	1040	869	1038	1042	924	1002	993	1072	1260	1745	1584	1489
gcl	3249	3208	3494	3356	2936	3695	3196	3784	4013	3362	5086	4376	3763	4931	3735	3714	3218	4657	4638	3989	3636	3301	4333	3367	4132	3727	4288	3882	4496	5068	3448	3158	3085	3428	3365	3761	3643	3377	3274	3889	3519	3250	3631	3636	3778	4313	6096	5675	5033
gcvA	325	303	313	317	312	338	321	371	323	324	435	424	368	523	335	341	301	464	466	396	326	296	406	311	366	320	382	338	429	463	320	279	249	319	314	344	281	242	232	341	314	296	321	371	421	465	566	533	481
gcvH	99	103	100	77	77	95	71	83	112	104	112	94	108	111	85	89	111	128	137	131	97	74	98	82	116	123	124	101	106	156	81	89	66	67	76	96	114	103	73	131	93	108	98	88	78	132	178	146	133
gcvP	304	267	262	256	208	248	209	339	373	230	406	328	228	322	229	316	281	351	429	319	258	233	305	230	318	289	332	315	307	429	208	209	185	208	258	297	265	255	208	295	287	292	268	245	240	352	564	424	406
gcvR	582	525	675	695	686	792	728	603	650	504	956	884	775	1003	822	588	514	702	830	625	815	701	1062	832	944	747	844	703	902	991	698	657	678	731	825	744	659	691	571	715	565	533	657	689	732	929	1281	1172	974
gcvT	254	304	269	285	226	285	203	332	400	300	387	345	265	300	257	318	295	433	391	366	261	234	349	250	330	302	355	300	342	425	224	195	172	224	235	296	290	289	238	289	302	235	294	284	284	400	526	515	448
gdhA	816	627	794	858	761	933	800	925	847	685	1197	1178	880	1238	904	818	704	1103	1114	811	889	793	1134	873	983	887	1086	934	1110	1198	974	819	765	857	922	874	860	818	705	1004	901	781	916	1066	1051	1176	1541	1554	1324
ggt	2189	1983	1962	1956	1614	1986	1791	2653	2473	2069	3000	2669	2162	2711	2133	2615	2048	3153	3246	2691	1964	1831	2556	1935	2335	2259	2710	2527	2759	3341	2013	1687	1768	2036	1900	2459	2334	2253	1968	2421	2317	2011	1938	2043	2018	2794	3939	3616	3217
gidA	22	9	12	11	13	12	6	13	9	11	22	13	13	5	13	8	8	19	12	13	21	7	13	8	10	8	16	21	16	18	8	16	9	14	17	12	15	14	13	14	3	15	8	22	20	24	20	19	24
gidB	334	301	300	364	282	381	298	422	455	360	476	533	389	455	406	398	360	511	546	419	314	329	407	392	387	408	455	427	498	547	340	327	322	323	380	367	405	376	334	382	408	337	340	406	372	494	653	606	506
glcB	2437	2323	2542	2361	2055	2611	2224	2753	2698	2229	3677	3146	2546	3368	2743	2761	2285	3301	3531	2820	2594	2201	3067	2347	2766	2588	3006	2760	3185	3730	2454	2109	2283	2504	2473	2644	2598	2561	2190	2756	2666	2323	2471	2596	2573	3343	4590	4228	3859
glcC	1215	1111	1100	1204	1052	1296	1049	1513	1470	1303	1757	1505	1243	1685	1289	1396	1131	1737	1758	1327	1167	1007	1512	1155	1342	1302	1440	1297	1509	1806	1268	1087	1025	1170	1281	1347	1277	1345	1182	1419	1293	1148	1132	1368	1228	1693	2050	2131	1896
glcD	1771	1840	1957	1884	1655	2009	1707	2281	2222	1958	2839	2410	2067	2665	2108	2234	1858	2749	2757	2292	1983	1715	2405	1907	2302	2179	2292	2163	2492	2923	1930	1712	1659	1928	1931	2075	2193	1993	1721	2197	2171	1841	1924	2112	2123	2592	3614	3360	2979
glcE	2653	2470	2436	2549	2167	2756	2212	3093	3178	2434	3634	3457	2800	3557	2750	2944	2534	3528	3806	3076	2642	2440	3332	2537	3004	2790	3253	2881	3427	3859	2487	2296	2186	2560	2482	3006	2752	2805	2369	2909	2935	2446	2394	2672	2726	3507	4733	4204	3843
glcF	1882	2019	1801	1924	1645	2249	1732	2492	2187	1874	2776	2637	2199	2762	2108	2365	1900	2865	2775	2478	2078	1741	2461	1981	2340	2230	2517	2388	2595	3059	1986	1791	1707	2004	1995	2235	2171	2003	1866	2453	2209	1921	1911	2136	2062	2680	3780	3571	3200
glcG	1841	1738	1854	1842	1564	1898	1609	2130	2176	1775	2769	2645	1954	2460	1907	2111	1878	2594	2564	2129	1868	1556	2346	1803	2183	1886	2131	2179	2325	2610	1746	1578	1551	1585	1805	1938	1903	1804	1596	1945	1935	1667	1890	1943	2004	2441	3484	3276	2879
gldA	2262	2267	2362	2317	1938	2416	1982	2896	2798	2367	3505	3117	2530	3064	2528	2842	2272	3295	3270	2814	2322	2125	2767	2279	2763	2563	2868	2742	3059	3600	2238	2078	1993	2247	2263	2635	2443	2384	2154	2685	2517	2185	2185	2416	2518	3130	4278	3772	3492
glf	185	205	210	236	200	239	213	306	226	207	322	296	258	294	232	306	192	336	276	238	235	200	287	196	274	245	238	254	306	316	235	198	222	235	212	235	239	262	185	258	216	171	219	259	224	364	455	379	321
glgA	1239	1312	1242	1295	1045	1407	1124	1516	1500	1221	1966	1663	1254	1729	1384	1503	1279	1781	1792	1579	1383	1137	1527	1212	1506	1488	1606	1558	1716	1927	1177	1025	1087	1172	1238	1470	1455	1319	1062	1409	1361	1073	1113	1337	1296	1795	2491	2253	1972
glgB	493	473	446	489	398	479	439	583	547	503	694	537	516	600	484	550	440	646	669	598	452	425	549	433	515	497	544	510	592	610	445	424	431	409	445	505	477	440	412	508	424	421	422	441	440	606	814	708	658
glgC	1276	1507	1336	1239	1093	1379	1157	1518	1573	1300	1944	1753	1359	1815	1395	1548	1292	1881	1839	1744	1339	1098	1653	1282	1431	1393	1625	1503	1737	1946	1349	1152	1131	1336	1202	1468	1360	1369	1211	1593	1404	1187	1198	1274	1277	1695	2282	2273	2010
glgP	1070	974	1017	967	846	1039	890	1281	1202	946	1522	1304	1079	1332	1078	1214	895	1321	1556	1245	1060	832	1327	981	1054	1105	1271	1110	1312	1518	907	940	778	969	943	1072	1084	1027	892	1152	1074	952	973	1065	1071	1273	1811	1645	1493
glgS	1078	1017	1082	979	918	1070	923	1264	1217	964	1505	1270	1008	1479	1103	1176	971	1427	1411	1196	1007	897	1317	1063	1345	1137	1236	1192	1296	1481	1042	966	898	986	1211	1240	1161	1147	1014	1318	1087	948	1000	1014	1068	1342	1814	1641	1554
glgX	2656	2740	2832	2606	2183	2819	2235	3388	3304	2726	4082	3480	2712	3610	2810	3258	2737	3879	3841	3280	2558	2333	3232	2603	3173	3015	3260	3124	3470	3933	2442	2175	2221	2434	2526	2953	2883	2929	2469	3037	2852	2460	2606	2703	2746	3493	4629	4436	3953
glk	988	957	1180	1107	939	1189	1000	1182	1245	879	1800	1476	1101	1567	1256	1154	1002	1363	1459	1229	1166	1000	1343	1099	1276	1199	1321	1253	1352	1545	1120	917	988	1055	1033	1283	1139	1110	949	1164	1197	1043	1078	1110	1240	1526	1995	1774	1675
glmM	0	1	2	4	7	12	5	6	4	11	4	2	5	7	7	1	3	9	2	0	9	5	3	8	1	3	3	6	5	8	4	1	7	6	7	2	8	8	3	1	1	4	2	3	2	6	8	12	9
glnB	701	785	910	800	737	912	758	910	888	736	1394	1148	934	1210	929	880	666	1116	1021	970	814	722	1023	830	990	796	891	832	897	1110	874	673	739	792	923	857	752	765	628	814	797	713	868	823	910	1074	1368	1250	1186
glnD	631	580	818	818	703	853	716	704	712	604	1239	1047	948	1182	835	707	654	921	888	753	918	775	1152	854	1003	883	1048	920	1052	1280	815	743	768	787	815	755	686	656	575	774	708	571	741	844	871	1154	1516	1375	1188
glnE	1657	1645	1829	1762	1483	1925	1527	1918	2120	1680	2738	2437	1867	2310	1889	1915	1791	2355	2298	2022	1802	1608	2218	1811	2093	1929	2114	2009	2177	2464	1756	1604	1496	1731	1822	2015	1915	1896	1613	2015	1941	1563	1816	1809	1919	2323	3131	2869	2745
glnG	458	473	479	449	396	509	407	516	514	459	727	564	512	656	520	470	424	720	711	522	522	426	652	482	501	548	588	573	632	755	496	397	423	430	508	496	525	505	442	582	495	411	485	494	477	682	871	854	759
glnH	430	409	407	467	365	472	402	506	477	352	588	604	459	592	412	487	416	537	583	494	431	409	560	413	546	494	504	495	526	583	430	421	377	444	480	457	470	485	409	505	458	378	438	469	459	585	778	701	659
glnK	1143	1084	1206	1346	1101	1360	1101	1321	1344	1058	1744	1718	1289	1706	1236	1318	1038	1554	1678	1326	1286	1180	1579	1357	1512	1296	1400	1303	1523	1786	1323	1106	1112	1251	1399	1290	1330	1242	1186	1368	1210	1040	1144	1294	1263	1608	2111	1937	1852
glnL	1597	1580	1578	1583	1358	1772	1490	1960	1918	1627	2495	2153	1780	2333	1707	1873	1559	2370	2372	1851	1571	1463	2023	1559	1921	1652	1754	1744	2015	2435	1561	1355	1333	1589	1708	1740	1824	1655	1477	1871	1680	1426	1684	1646	1769	2005	2722	2501	2183
glnP	422	428	427	405	395	493	403	523	464	347	626	607	462	596	440	449	338	536	568	478	450	408	560	457	542	530	572	489	571	673	487	436	441	421	460	444	398	479	382	526	474	391	422	463	488	590	804	737	638
glnQ	1124	1070	1242	1221	1068	1287	1123	1341	1265	1065	1858	1681	1325	1664	1358	1271	1073	1624	1657	1370	1345	1167	1704	1304	1530	1339	1498	1369	1584	1806	1277	1106	1095	1214	1316	1403	1211	1252	1128	1437	1243	1144	1318	1378	1345	1703	2247	2041	1822
gloA	42	35	45	54	37	53	36	55	48	20	82	60	45	63	44	49	43	48	61	33	30	42	52	43	34	41	39	30	47	53	45	39	44	55	33	35	29	39	32	39	42	39	43	51	40	50	80	75	59
gloB	485	402	485	481	368	530	392	563	486	444	735	599	476	600	463	482	396	633	652	461	493	409	606	451	551	496	516	481	641	669	429	454	384	440	397	479	507	418	420	547	402	368	462	383	494	627	868	736	639
glpA	1230	1144	1304	1227	1083	1397	1201	1415	1418	1211	1860	1828	1493	1906	1370	1398	1162	1735	1751	1394	1371	1180	1686	1236	1633	1375	1610	1452	1599	2062	1377	1183	1173	1304	1334	1380	1404	1456	1126	1572	1339	1158	1473	1483	1393	1763	2390	2253	1949
glpB	1176	1137	1285	1186	984	1370	1094	1314	1499	1157	1841	1705	1381	1804	1319	1379	1243	1634	1848	1415	1280	1166	1538	1193	1455	1320	1574	1340	1525	1761	1221	981	1072	1271	1138	1242	1252	1255	1071	1388	1353	1114	1255	1296	1382	1673	2284	2058	1823
glpC	2997	2795	3012	3210	2733	3433	2921	3541	3703	3068	4604	4058	3340	4343	3492	3405	3061	4332	4213	3335	3287	2899	4034	3270	3762	3268	3540	3501	4007	4814	3003	2827	2625	3019	3045	3441	3365	3029	2736	3302	3252	2915	3195	3407	3448	4114	5601	5013	4521
glpD	7458	7691	7543	7134	5988	7689	6412	9321	9282	7494	11540	9885	8033	10075	7822	8953	7558	11428	11197	9696	7576	6508	9068	7031	8852	8454	9352	8784	9855	11517	7277	6391	5961	6984	7061	8037	8061	7741	6589	8405	8193	7134	7539	7967	7923	10406	14415	13338	11514
glpE	2747	2762	2988	2660	2277	2904	2370	3146	3265	2725	4081	3636	2834	3839	2861	3244	2594	3743	3824	3283	2629	2399	3242	2654	3264	2936	3392	3044	3665	4240	2646	2375	2241	2493	2700	2973	3034	2774	2572	3124	2934	2489	2627	2723	2881	3679	5126	4581	4091
glpF	3611	3542	3841	3579	3017	3869	3183	4468	4337	3708	5602	4860	3790	4957	4079	4524	3618	5263	5295	4310	3852	3160	4550	3586	4179	4008	4612	4298	4823	5625	3585	3256	3255	3446	3483	3913	3926	3743	3260	4094	3781	3400	3615	3828	3880	4977	6739	6186	5780
glpG	2476	2409	2795	2564	2155	2839	2371	3297	3129	2622	4339	3478	2922	3490	2864	3173	2634	3940	3875	3248	2672	2332	3112	2489	3069	3005	3407	3110	3503	4009	2570	2197	2227	2364	2493	2856	2639	2790	2406	3153	2771	2453	2563	2734	2884	3760	5116	4656	4053
glpK	20223	20333	20895	20262	17508	22035	18306	25739	25326	20807	30006	25965	21484	27953	21785	24772	20078	28659	28435	24829	21055	18761	26073	20170	24538	22112	25164	23673	26917	30515	20139	18104	17501	19347	19877	23079	22068	20961	18937	22665	21334	18519	19499	20891	21613	26240	36390	32809	29395
glpQ	1764	1720	1806	1806	1520	2100	1706	2050	2019	1724	2627	2614	2232	2727	2057	2009	1653	2512	2684	2068	1930	1799	2283	1890	2224	2046	2312	2066	2390	2838	1852	1637	1608	1696	1847	2010	1923	2000	1561	1927	1963	1550	1896	1935	2027	2415	3442	3221	2726
glpR	484	527	539	454	373	503	394	718	658	483	736	597	498	591	439	610	531	770	733	625	444	408	690	459	576	537	572	579	608	719	470	380	404	460	502	518	600	531	464	610	546	448	438	500	533	631	870	794	707
glpT	2280	2003	2216	2390	2089	2525	2205	2561	2616	2068	3174	3009	2477	3324	2615	2481	2086	2980	3069	2453	2471	2205	2911	2309	2728	2420	2736	2441	2996	3403	2285	1979	2019	2268	2242	2518	2468	2312	2135	2542	2435	2100	2367	2434	2511	3003	4077	3882	3247
glpX	1958	2093	1964	1876	1576	2100	1737	2534	2541	2015	3007	2535	2177	2688	2230	2417	2076	2953	2805	2682	1959	1736	2373	1920	2262	2126	2549	2361	2566	3037	1989	1704	1738	1970	1794	2164	2099	2007	1830	2257	2104	1789	1898	2001	2124	2692	3690	3410	2900
gltA	484	472	522	504	439	579	505	587	542	476	695	738	566	765	574	587	400	679	789	584	518	516	632	504	605	587	622	643	694	783	568	528	494	532	550	608	576	597	482	670	594	530	550	566	619	722	995	950	811
gltD	3807	3425	3898	4454	3800	4818	3961	4202	4055	3554	5522	5680	4591	5927	4432	3953	3339	5115	5670	4105	4623	4097	5608	4428	5243	4813	5491	5066	5825	6703	4249	3758	3756	4089	4281	4330	4085	4096	3595	4434	3973	3535	4131	4441	4339	5893	8169	7519	6520
gltF	345	306	290	376	329	410	349	385	359	310	425	513	329	455	378	338	378	489	526	400	392	312	461	348	446	410	476	458	563	575	348	346	293	351	369	454	395	381	317	393	429	363	345	393	437	480	643	694	553
gltI	1655	1565	1792	1966	1549	2029	1740	2004	1983	1573	2930	2610	2117	2836	2225	1925	1610	2498	2648	2073	1957	1715	2409	1866	2377	1929	2271	2009	2269	2561	2050	1720	1634	1807	1970	1909	1885	1791	1552	1989	2116	1786	2007	1977	2151	2609	3646	3184	2764
gltJ	940	904	983	970	815	1010	912	1177	1095	937	1274	1292	1067	1282	973	1133	902	1265	1273	1104	1013	862	1201	1027	1067	1030	1121	1100	1102	1333	947	837	843	924	920	1032	1014	937	904	1061	921	836	986	954	985	1225	1674	1581	1362
gltK	493	431	490	556	434	571	460	631	577	482	721	661	557	814	542	553	467	660	715	511	531	501	654	512	658	555	647	621	653	740	492	465	374	488	544	564	515	496	446	580	604	470	474	603	585	669	882	806	705
gltL	1485	1401	1492	1569	1270	1680	1421	1698	1788	1471	2206	2142	1657	2257	1710	1636	1538	2006	2145	1690	1648	1411	2013	1517	1955	1720	2016	1792	2010	2308	1622	1411	1316	1550	1596	1665	1590	1530	1303	1779	1599	1412	1582	1695	1670	1974	2734	2557	2306
gltP	4978	4611	4635	4888	4108	5303	4367	5835	5747	4775	6808	6311	5133	6855	5288	5624	4443	6498	6982	5690	5051	4390	6075	4765	5674	5372	6193	5722	6530	7640	5085	4374	4304	4762	4838	5623	5351	5455	4969	6071	5277	4660	4918	5111	5279	6546	9034	8356	7592
gltS	7832	7212	7343	7544	6379	8148	6907	8732	8505	7303	10788	9854	8051	10353	8346	8738	7010	10620	11248	8944	8018	7166	9772	7695	9235	8627	9850	8891	10291	11923	7720	6971	6854	7571	7759	8576	8329	8135	7378	8889	8398	7367	7733	7981	8381	10263	14263	13319	11740
glvB	7768	7398	7427	7633	6504	8278	6776	9050	9535	7683	11024	10379	8606	11061	8520	8771	7692	10815	11470	9350	8203	7137	10086	7747	9252	8878	9976	9385	10490	12298	8067	6882	6716	7852	7881	8897	8577	8486	7454	9004	8656	7583	7821	7947	8454	10514	14416	13591	11753
glvC	31084	33045	27804	27792	22626	29923	23639	38378	40638	33007	40168	36258	29006	37122	28753	36861	32721	45870	44382	39634	26089	24247	33984	28488	35859	34386	37541	38892	39989	44166	27006	24672	24611	26178	29143	36246	35345	34414	30253	38209	31700	27573	25886	26976	27365	42943	54564	51365	48050
glvG	10388	10019	9757	9789	8397	10747	8781	12051	12383	10019	14155	12864	10648	13748	10590	11606	9849	14214	14725	12149	10383	9379	13224	10247	12244	11625	12862	12203	13870	15973	10276	9140	8888	9655	9918	11835	11749	11048	9768	12172	11108	9783	9888	10465	10566	13415	18330	17204	15370
glxK	281	297	302	309	287	358	294	321	368	304	531	379	408	446	342	360	290	461	475	403	310	285	422	306	401	345	403	334	371	461	356	266	287	289	291	361	365	288	293	368	359	289	324	376	343	387	598	521	487
glxR	644	661	641	631	515	702	521	780	758	626	937	889	722	928	677	778	600	890	915	736	650	596	816	633	827	734	757	720	814	963	675	639	549	663	662	740	722	661	558	716	594	618	707	665	724	731	1082	963	922
glyA	0	0	0	0	0	0	1	0	0	0	0	0	0	0	0	0	0	0	0	0	1	0	0	0	1	0	0	0	0	0	0	0	0	0	0	0	1	0	1	0	0	0	0	0	0	0	0	0	0
gmd	1064	954	1102	1101	918	1170	887	1234	1141	998	1693	1488	1249	1578	1252	1184	952	1430	1562	1230	1073	974	1393	1059	1321	1148	1256	1250	1314	1617	1068	945	974	964	1161	1171	1125	1099	946	1221	1139	972	1091	1116	1114	1382	2012	1811	1644
gmhB	0	0	0	0	0	0	0	0	0	0	0	0	0	0	0	1	0	0	0	0	0	0	0	0	0	1	0	0	0	1	1	1	0	0	0	0	0	0	0	0	0	0	0	0	0	0	1	0	1
gmr	139	135	127	139	106	134	110	170	150	88	204	192	158	192	169	169	139	148	181	172	135	114	182	126	137	112	148	150	194	198	147	128	110	140	157	129	130	124	117	161	134	125	141	117	157	162	208	224	185
gnd	516	458	536	535	444	589	512	635	503	517	785	683	560	742	623	626	442	801	779	623	589	449	665	531	643	607	664	595	747	794	555	524	456	495	530	535	587	491	474	619	521	453	530	645	560	724	951	936	844
gnsA	0	0	0	0	0	0	0	0	0	0	0	0	0	0	0	0	0	0	0	0	0	0	0	0	0	0	0	0	0	0	0	0	0	0	0	0	0	0	0	0	0	0	0	0	0	0	0	0	0
gntK	674	651	742	688	587	779	640	866	862	740	1130	824	738	977	735	868	651	1043	966	787	685	669	828	701	827	763	850	770	940	1027	629	642	566	698	704	757	790	720	617	774	682	668	640	616	698	831	1281	1094	1006
gntP	972	922	878	908	781	1014	838	1068	1057	924	1300	1160	961	1281	938	1086	914	1290	1424	1081	925	849	1195	954	1081	953	1186	1045	1230	1371	976	820	723	857	953	1095	973	978	796	1117	1006	840	950	970	1006	1292	1713	1495	1408
gntR	282	232	235	267	234	266	253	328	304	265	362	345	236	373	244	315	288	421	424	284	237	245	313	247	329	286	341	328	333	406	245	219	204	256	274	322	295	284	260	300	270	256	282	243	305	353	494	438	417
gntT	1904	1935	1935	1789	1536	2045	1691	2346	2399	1826	2914	2386	2006	2566	1945	2284	1944	2625	2681	2343	1902	1618	2273	1799	2229	1937	2290	2193	2395	2900	1814	1656	1503	1721	1810	2101	2028	1875	1637	2146	1993	1669	1855	1903	1971	2352	3307	3061	2787
gntU	1059	1154	1067	1112	935	1227	1027	1279	1362	1131	1722	1656	1213	1604	1200	1366	1151	1627	1639	1425	1208	964	1487	1145	1340	1262	1471	1369	1517	1755	1198	977	990	1159	1121	1202	1321	1211	1077	1378	1207	1106	1185	1237	1303	1574	2241	2001	1809
gntX	624	548	609	680	571	690	526	708	762	617	961	948	704	869	728	738	534	902	930	718	669	562	854	612	793	785	849	770	904	1046	645	655	561	636	682	630	704	658	563	717	656	540	667	688	645	864	1242	1182	951
gntY	113	125	130	123	111	141	114	174	169	136	217	218	173	171	140	158	122	191	192	204	126	120	163	128	186	174	163	176	175	224	141	131	136	151	128	164	147	132	131	176	173	127	149	121	140	212	309	245	252
gor	603	573	611	635	565	745	582	684	752	582	845	848	661	884	661	653	540	835	950	729	641	638	876	654	751	723	870	773	928	1014	624	580	568	599	678	756	655	677	564	823	666	618	595	711	733	964	1270	1128	1026
gph	4170	4148	4211	4017	3493	4259	3709	5056	5016	4341	6281	5448	4515	5795	4546	5035	4257	6162	6186	5164	4438	3892	5384	4004	4994	4534	5107	4886	5398	6274	4104	3643	3572	4039	4147	4765	4562	4445	3821	4782	4668	3944	3996	4271	4336	5621	7648	7173	6174
gpmA	525	571	597	631	582	684	575	578	537	533	830	810	743	850	676	575	457	774	746	650	637	607	779	682	802	588	780	649	737	855	628	547	575	636	647	621	605	650	561	627	624	516	611	610	595	762	1053	937	737
gpp	7196	6957	6758	6705	5542	7255	5887	8638	8531	7343	9899	8827	7057	9303	6988	8505	6769	10384	10198	8253	6838	5907	8291	6659	7690	7527	8355	7719	8916	10210	6525	5849	5588	6356	6400	7669	7572	7289	6528	7897	7266	6229	6503	6881	7104	9200	12629	11468	10299
gpt	1159	1154	1323	1244	1089	1377	1131	1489	1552	1336	2013	1604	1420	1776	1454	1434	1322	1936	1809	1508	1230	1155	1500	1118	1362	1447	1593	1370	1672	1905	1271	1017	1145	1179	1024	1237	1247	1280	1147	1374	1455	1228	1345	1340	1366	1570	2402	2162	1874
greA	405	385	589	527	461	632	508	573	588	421	837	813	513	774	611	550	485	631	620	492	550	489	696	484	649	587	652	582	674	752	545	533	506	541	595	528	579	551	428	620	555	481	495	559	578	669	884	778	746
greB	666	644	666	684	553	700	576	856	811	705	976	905	764	889	727	792	686	956	898	824	681	562	873	622	743	689	876	774	849	1001	679	590	566	607	611	760	728	627	587	734	723	603	643	683	695	888	1156	1159	944
groL	0	0	0	0	0	0	0	0	0	0	0	0	0	0	0	0	0	0	0	0	0	0	0	0	0	0	0	0	0	0	0	0	0	0	0	0	0	0	0	0	0	0	0	0	0	0	0	0	0
grxA	1951	1993	2332	2343	1898	2528	2118	2512	2586	2252	3454	2915	2437	3206	2391	2440	1999	2871	2886	2443	2422	2061	2960	2283	2776	2264	2564	2559	2837	3132	2168	2055	2031	2081	2243	2369	2331	2099	1836	2358	2235	1938	2333	2349	2471	2852	3904	3598	3057
grxB	1659	1580	1756	1745	1520	2010	1624	1860	1877	1674	2676	2343	1873	2468	1938	1860	1523	2401	2421	1847	1878	1690	2323	1791	2126	1876	2231	1941	2176	2692	1825	1632	1624	1863	1870	1806	1833	1749	1605	1939	1798	1518	1864	1983	1963	2385	3366	2967	2546
grxC	4709	4695	4869	4670	3868	5097	4251	5695	5584	4893	6770	6178	4925	6501	4906	5615	4614	6715	6810	5576	4894	4346	6022	4603	5576	5170	5910	5522	6217	7223	4840	4312	4267	4582	4822	5428	5208	5048	4643	5544	5024	4663	4715	4946	5180	6281	8613	7887	7084
gshA	561	618	655	566	515	598	486	727	779	570	1007	842	638	838	666	647	592	861	796	774	661	559	825	651	790	653	741	730	809	928	678	605	585	655	736	699	677	659	600	750	589	502	559	630	668	892	1165	1030	1067
gshB	788	836	804	794	611	853	714	994	983	761	1203	951	811	1128	818	923	756	1036	1207	988	875	764	965	782	935	832	934	860	1100	1121	768	671	668	753	743	907	858	773	691	853	788	787	736	850	784	1019	1404	1313	1141
gsk	2803	2666	2913	2886	2429	3157	2671	3441	3400	2801	4510	3855	3238	4170	3298	3330	2970	4247	4167	3514	3035	2660	3613	2954	3537	3277	3663	3434	3764	4490	3116	2694	2641	2905	2914	3163	3123	3041	2558	3281	3151	2708	2901	3171	3167	3986	5519	5202	4448
gspA	2040	2142	2190	2030	1790	2160	1792	2697	2575	2157	3168	2859	2091	2885	2224	2545	2130	3028	3066	2824	2180	1890	2722	2041	2494	2278	2491	2397	2749	3193	1952	1791	1749	1992	1973	2263	2127	2259	1856	2531	2233	1886	1901	2234	2299	2797	3705	3573	3056
gspC	1201	1204	1182	1118	980	1241	1056	1623	1458	1201	1666	1452	1226	1673	1219	1582	1279	1757	1699	1501	1124	1101	1471	1125	1407	1290	1512	1372	1487	1756	1178	1022	975	1140	1112	1305	1250	1283	1067	1393	1277	1034	1069	1137	1209	1531	2106	1974	1685
gspD	2100	2209	2268	1967	1686	2155	1886	2561	2418	2140	3301	2686	2106	2701	2090	2544	2031	2982	2974	2608	2154	1869	2628	2026	2424	2214	2598	2334	2751	3083	1997	1883	1838	1981	1941	2431	2257	2143	1924	2356	2073	1945	1925	2051	2191	2686	3607	3356	2958
gspE	520	539	510	427	412	564	434	560	630	562	756	647	490	692	482	575	491	761	704	645	470	466	623	470	560	503	549	532	628	690	472	453	458	436	474	491	569	505	440	511	515	409	469	485	496	602	821	754	688
gspG	249	275	215	268	233	283	237	279	354	289	342	295	272	328	291	288	263	377	332	337	252	280	327	278	327	283	294	302	336	398	227	271	257	281	274	247	278	289	228	346	259	222	260	249	242	297	432	375	323
gspH	1419	1358	1463	1361	1131	1544	1343	1771	1698	1392	2213	1823	1491	1890	1413	1784	1425	2030	2061	1690	1482	1278	1699	1400	1635	1542	1721	1544	1813	2177	1390	1233	1174	1326	1323	1492	1496	1436	1196	1600	1394	1264	1396	1429	1439	1828	2556	2296	2159
gss	1860	1833	1985	1856	1590	2039	1652	2230	2167	1858	2855	2616	1957	2666	2035	2146	1797	2748	2726	2399	1939	1724	2332	1807	2137	2039	2350	2284	2445	2924	1850	1647	1608	1873	1841	2069	2046	2009	1684	2086	2044	1801	1925	1992	2046	2638	3593	3368	2878
gst	414	406	493	516	389	626	447	496	468	418	708	700	548	699	554	494	373	644	698	491	520	499	638	535	595	504	560	560	638	717	530	433	419	524	584	517	502	458	394	522	500	453	517	559	553	703	956	839	764
guaA	0	0	0	0	0	0	0	0	0	0	0	0	0	0	0	0	0	0	0	0	0	0	0	0	0	0	0	0	0	0	0	0	0	0	0	0	0	0	0	0	0	0	0	0	0	0	0	0	0
guaB	0	0	0	0	0	0	0	0	0	0	0	0	0	1	0	0	0	0	0	0	0	0	0	0	0	0	0	0	0	0	0	0	0	0	0	0	0	0	0	0	0	0	0	0	0	0	0	0	0
guaC	2571	2240	2515	2399	2033	2578	2171	2727	2946	2412	3680	3522	2790	3574	2725	2824	2624	3491	3709	3042	2516	2216	3125	2248	2831	2750	3089	2843	3317	3886	2565	2311	2221	2336	2536	2635	2539	2662	2133	2879	2532	2275	2273	2339	2513	3256	4443	4029	3621
guaD	2858	3009	3159	2858	2501	3260	2559	3507	3383	3020	4372	3909	3187	4241	3218	3313	2717	4106	4106	3659	3086	2666	3693	2926	3657	3111	3600	3319	3827	4415	3050	2701	2846	3039	3115	3431	3196	2965	2826	3297	3082	2717	2838	3052	3244	3917	5155	5060	4345
gudD	1488	1521	1497	1513	1239	1583	1316	1728	1755	1483	2328	2048	1613	2267	1618	1766	1393	2233	2184	1883	1499	1321	1902	1481	1676	1636	1907	1719	1970	2364	1611	1333	1326	1485	1529	1652	1616	1516	1267	1703	1576	1319	1582	1609	1657	2076	2900	2578	2318
gudP	2630	2628	2858	2511	2301	2945	2448	3072	2928	2558	4025	3730	2980	4010	3015	3090	2403	3564	3626	3236	2934	2579	3440	2618	3148	2974	3416	3125	3629	4273	2780	2501	2540	2733	2776	3193	2886	2832	2525	3231	3014	2480	2639	2777	3002	3552	4922	4544	4053
gudX	4250	4315	4225	4241	3609	4569	3888	5284	5287	4250	6161	5615	4652	6110	4752	5088	4285	5935	5991	5265	4502	4015	5553	4132	4871	4490	5119	4776	5471	6203	4252	3886	3660	4092	4266	4599	4504	4192	3741	4557	4240	3871	4193	4175	4641	5289	7294	6686	6042
gutM	263	336	340	283	253	329	258	329	328	276	464	392	294	414	354	342	296	382	428	385	302	279	373	320	395	297	339	346	415	442	275	291	292	314	247	266	310	308	280	316	305	270	330	353	340	393	617	534	414
gutQ	390	398	437	387	347	454	365	520	485	439	683	540	487	613	477	514	431	674	590	501	425	374	528	430	520	458	535	490	529	660	404	395	391	415	444	418	409	414	369	469	447	287	385	482	460	518	772	730	646
hcaB	618	742	741	549	550	677	598	811	797	629	1035	812	636	840	616	803	608	784	882	787	598	531	789	718	855	651	701	698	781	846	678	597	588	622	708	773	668	659	650	719	633	502	619	584	628	845	1093	975	981
hcaC	453	472	538	477	382	519	433	581	580	548	794	699	469	658	512	550	497	686	657	592	525	461	634	524	625	503	631	555	599	713	513	423	436	528	506	537	514	490	407	605	534	420	455	517	565	691	919	841	715
hcaD	706	777	847	772	624	807	697	896	898	801	1310	1114	802	1103	825	910	681	1096	1136	971	784	714	954	705	941	792	874	862	1004	1174	747	657	672	666	761	816	776	791	632	814	818	678	781	794	853	989	1444	1333	1124
hcaE	710	711	829	718	582	743	567	751	780	642	1231	942	769	1032	784	759	720	1005	1003	889	660	668	916	649	894	733	894	860	964	1040	721	612	593	609	758	746	739	736	599	807	688	621	792	783	749	934	1281	1189	1048
hcaF	624	681	755	717	607	712	631	901	864	615	1166	967	767	992	726	823	723	926	1013	841	710	587	874	728	807	720	894	784	902	968	661	608	676	676	648	775	716	722	595	741	775	602	694	712	743	997	1311	1204	1067
hcaR	475	511	537	492	445	549	492	639	636	497	850	758	603	698	613	652	497	747	719	629	523	456	671	520	601	511	674	599	683	830	548	442	451	467	552	513	538	462	446	545	550	451	537	607	580	644	972	867	868
hcaT	1067	1233	1385	1187	943	1281	1041	1599	1377	1195	2017	1510	1252	1671	1302	1523	1168	1634	1437	1451	1243	1071	1512	1149	1428	1244	1330	1375	1429	1732	1163	1062	1038	1070	1201	1328	1118	1149	997	1272	1063	995	1185	1285	1276	1442	2110	1879	1720
hchA	703	817	772	958	731	985	777	943	940	777	1153	1205	911	1138	948	938	788	1145	1095	971	900	785	1072	814	1044	919	960	957	1087	1265	780	789	726	836	825	842	847	870	787	837	846	801	868	908	911	1044	1429	1409	1222
hcp	1705	1542	1849	1817	1535	1913	1638	1895	1934	1640	2801	2662	2166	2598	2116	1882	1563	2470	2615	1935	1929	1642	2242	1776	2144	1817	2063	1992	2252	2766	1860	1602	1647	1754	1721	1824	1830	1733	1578	1964	1813	1559	1813	1920	2055	2451	3298	3157	2747
hcr	2530	2446	2767	2570	2212	2780	2350	3240	3171	2521	4162	3611	2859	3595	3078	3053	2645	3645	3652	3020	2645	2409	3192	2477	3129	2556	3108	2738	3262	3818	2573	2367	2327	2542	2668	2804	2518	2370	2047	2683	2510	2325	2426	2570	2697	3343	4358	4148	3717
hda	0	0	3	0	0	2	4	0	0	0	2	0	1	1	2	3	0	0	0	0	1	0	3	1	2	0	2	0	2	6	0	5	0	0	1	0	0	1	1	1	0	2	0	2	0	1	1	2	1
hdeA	2127	1993	1863	2046	1758	2136	1771	2635	2353	2042	2948	2600	2154	2886	2099	2616	2068	2987	3025	2538	2102	1860	2636	2037	2495	2362	2685	2431	2801	3421	1995	1839	1922	2166	2104	2438	2405	2408	2114	2677	2243	2108	1951	2045	2235	2880	3963	3556	3188
hdeB	1865	1847	1828	1861	1539	1941	1649	2132	2167	1881	2634	2493	1946	2628	1964	2143	1824	2584	2742	2256	1959	1760	2369	1902	2158	1965	2389	2232	2430	2937	1777	1704	1674	1830	1921	2165	2171	2120	1757	2110	2003	1895	1965	2016	2074	2490	3362	3221	2727
hdeD	1802	1658	1668	1783	1491	1981	1585	2122	2235	1827	2549	2233	1858	2387	1753	2082	1734	2533	2451	2034	1821	1586	2118	1652	2063	1971	2258	2049	2369	2701	1682	1512	1488	1610	1768	1987	1935	1952	1615	2015	2005	1650	1791	1804	1812	2292	3101	2798	2603
hdfR	997	735	990	910	777	1002	803	973	921	796	1497	1475	1199	1438	1084	960	816	1188	1479	940	915	818	1087	882	1017	852	1016	859	1038	1227	837	831	691	897	876	777	775	779	616	935	1049	872	861	796	813	1168	1472	1356	1318
hdhA	749	746	826	910	801	993	768	862	935	756	1200	1223	980	1208	959	926	764	1152	1101	916	914	795	1204	896	1058	831	945	939	1000	1242	968	864	789	917	912	891	865	878	759	908	808	828	968	971	969	1147	1592	1342	1211
helD	1962	1962	2210	2430	1988	2593	2111	2509	2415	2174	3228	3030	2545	3125	2507	2428	1980	2882	2918	2421	2399	2159	2939	2311	2689	2349	2588	2543	2819	3185	2249	2078	2028	2255	2286	2295	2333	2173	1927	2417	2210	1785	2303	2370	2569	2869	3818	3739	3047
hemF	2065	2060	2025	2069	1875	2286	1921	2404	2326	2010	3177	3033	2430	3052	2317	2264	1978	2971	3050	2500	2172	1862	2635	2041	2562	2223	2577	2317	2676	3158	2233	1819	1833	2004	2161	2287	2165	2166	1839	2422	2208	1805	2043	2272	2323	2723	3878	3528	3195
hemG	2	8	7	5	6	1	2	6	7	1	7	6	5	5	4	6	4	6	3	11	6	3	9	5	13	7	8	4	5	3	4	1	2	2	3	4	5	4	2	6	4	1	5	5	2	5	6	7	8
hemN	1044	1041	1061	1029	882	1150	904	1194	1247	1053	1490	1343	1164	1376	1169	1214	1019	1490	1559	1266	1103	970	1299	1013	1283	1177	1384	1269	1385	1656	1074	949	898	964	1123	1163	1196	1084	1000	1243	1075	971	1106	1084	1177	1448	1974	1818	1598
hemX	850	869	908	935	803	902	800	990	1020	840	1360	1180	1003	1268	986	1005	842	1307	1285	1070	928	789	1142	928	1092	1035	1108	1097	1221	1432	914	760	786	907	874	918	979	950	835	1000	890	836	918	938	946	1279	1710	1588	1417
hemY	998	922	1038	1049	922	1174	966	1213	1162	1005	1515	1457	1122	1518	1076	1185	1048	1528	1560	1192	1113	913	1372	1057	1230	1206	1328	1300	1392	1631	1045	892	921	1035	1059	1212	1136	1259	985	1318	1171	970	1009	1106	1179	1606	2113	1863	1736
hepA	18081	15703	17728	17317	14836	18825	15588	18713	19078	16327	26236	26514	20799	26897	21143	18091	15613	23512	26376	19354	17864	15847	21962	17136	19593	18573	21188	18983	21787	25206	17843	15804	15847	17590	17659	17776	17620	17085	14511	18714	17327	14947	16085	17169	17063	21525	29356	27321	24567
hflC	1762	1752	1766	1649	1437	1786	1492	2278	2128	1731	2557	2251	1844	2293	1756	2206	1678	2515	2514	2145	1714	1500	2088	1680	2119	2013	2178	2032	2232	2668	1651	1550	1465	1605	1685	1947	1913	1830	1574	2116	1938	1585	1732	1736	1842	2390	3303	2982	2628
hflD	711	671	857	848	726	908	745	878	777	683	1380	1182	892	1174	947	840	610	1107	934	901	914	797	1087	769	999	821	1013	867	1015	1257	810	718	682	847	839	732	695	681	571	753	672	633	841	889	955	1041	1405	1289	1165
hflK	1753	1661	1680	1702	1494	1857	1545	2378	2465	1865	2686	2305	1932	2540	1967	2288	2121	2810	2798	2195	1900	1602	2358	1707	2079	2089	2348	2189	2469	2843	1807	1637	1644	1587	1764	2123	2034	1867	1687	2096	2077	1888	1798	2016	2047	2553	3664	3245	2819
hflX	2091	2234	2374	2124	1747	2352	1916	2788	2738	2186	3503	2916	2314	2938	2387	2592	2218	3133	3054	2751	2192	1901	2675	2148	2523	2361	2669	2322	2752	3208	2086	1873	1717	1983	2026	2563	2167	2280	1949	2266	2418	1982	2057	2254	2263	2835	4009	3615	3322
hfq	0	0	1	0	0	0	0	0	0	0	2	1	1	4	4	0	1	0	0	0	1	0	2	0	0	1	0	0	0	0	0	0	0	1	0	0	0	0	0	0	0	0	1	0	0	2	1	0	1
hha	2132	2024	1994	1938	1674	2196	1804	2399	2315	1942	3012	2672	2151	2917	2158	2400	1893	2858	3079	2368	2097	1805	2630	1938	2414	2247	2437	2322	2716	3060	2007	1785	1801	1945	1874	2229	2178	2079	1744	2289	2357	1785	2014	1970	1962	2650	3672	3344	3055
hinT	1030	893	1102	1219	939	1309	1031	1219	1195	963	1669	1495	1302	1654	1230	1197	1040	1328	1533	1063	1260	1070	1416	1091	1375	1206	1336	1233	1396	1557	1159	971	1077	1116	1156	1186	1090	1056	899	1105	1209	918	1160	1247	1299	1400	1957	1823	1610
hipA	55	62	51	84	49	80	55	49	47	70	100	100	77	91	64	75	41	90	82	56	58	51	78	64	73	74	84	78	99	100	59	52	67	88	87	70	60	63	67	64	70	57	71	52	64	90	127	122	111
hipB	179	150	180	182	179	220	168	178	214	182	275	248	208	257	188	157	176	264	244	218	208	173	222	168	198	218	212	194	246	314	182	144	169	192	166	176	163	143	133	213	193	152	183	189	159	251	351	301	298
hisA	1021	901	1000	1002	907	1165	902	1221	1167	1019	1525	1332	1059	1483	1116	1162	975	1446	1421	1126	1066	960	1324	1111	1204	1034	1224	1041	1299	1455	1024	890	888	904	1013	1129	1053	1012	909	984	1071	879	1050	1038	1200	1325	1790	1592	1385
hisB	1033	1067	1163	1083	939	1140	1012	1204	1140	934	1778	1671	1168	1753	1203	1256	999	1416	1486	1383	1261	1051	1430	1091	1356	1182	1349	1225	1367	1729	1153	1022	945	1009	1095	1221	1151	1143	926	1219	1171	948	1134	1161	1278	1525	2108	1865	1634
hisC	974	889	949	974	782	1086	873	1082	1086	915	1346	1231	1117	1285	1019	1023	894	1292	1316	1113	993	833	1258	1003	1118	941	1117	1058	1190	1354	961	821	874	980	918	991	973	947	813	993	996	880	899	988	1032	1151	1624	1458	1332
hisD	961	915	1020	1032	900	1191	930	1185	1215	1004	1655	1463	1178	1425	1175	1116	1048	1534	1492	1182	1148	952	1362	1001	1364	1094	1267	1259	1383	1617	1127	986	984	992	1126	1209	1068	1063	970	1185	1137	969	1085	1173	1179	1469	1943	1805	1607
hisF	1271	1218	1333	1398	1252	1518	1239	1572	1533	1224	2116	1756	1527	2032	1517	1556	1233	1729	1806	1404	1487	1342	1793	1370	1678	1379	1647	1485	1785	1972	1453	1241	1168	1364	1350	1413	1456	1352	1239	1436	1391	1246	1345	1465	1488	1784	2551	2294	2099
hisH	1323	1326	1434	1414	1221	1570	1263	1626	1548	1273	2183	2112	1643	2064	1570	1545	1295	1926	2066	1699	1570	1368	1930	1427	1681	1541	1720	1575	1743	2219	1461	1243	1283	1441	1439	1550	1475	1492	1344	1543	1524	1260	1416	1518	1618	1991	2771	2478	2115
hisI	2044	2122	2410	2339	1892	2506	2093	2645	2655	2196	3339	2947	2612	3332	2527	2667	2127	3226	3193	2608	2397	2140	2970	2227	2653	2359	2706	2605	2878	3322	2287	1927	2063	2107	2381	2366	2338	2192	1871	2365	2261	2060	2239	2383	2526	2906	3943	3512	3155
hisJ	469	444	507	521	400	573	462	572	583	514	714	664	510	708	449	553	488	729	745	550	527	490	703	519	580	536	629	513	648	748	439	404	449	536	522	494	490	486	404	583	476	461	536	601	599	688	917	803	758
hisL	1182	1007	1256	1239	1120	1319	1092	1393	1331	1110	1865	1559	1264	1704	1312	1340	1072	1563	1598	1309	1240	1128	1513	1244	1429	1259	1443	1356	1549	1741	1274	1033	1111	1089	1240	1296	1239	1297	1087	1305	1267	1034	1180	1215	1327	1596	2069	1910	1803
hisM	626	639	652	610	559	720	557	767	751	563	1016	898	651	922	748	715	550	810	824	748	697	646	787	652	785	669	797	737	819	876	712	536	555	637	608	641	614	603	493	717	636	539	626	623	640	824	1176	1034	910
hisP	408	349	399	394	336	425	372	442	470	355	611	548	469	578	440	430	459	498	590	510	447	371	500	396	461	399	508	458	476	613	427	344	364	387	417	434	426	351	343	425	389	384	389	429	436	537	732	663	523
hisQ	488	382	432	523	394	579	411	539	485	454	625	644	563	684	505	549	378	670	651	539	530	416	704	484	546	524	597	587	624	758	561	466	462	484	523	522	479	462	395	520	547	435	488	535	574	591	881	821	767
hlpA	873	809	1048	891	782	1007	849	1053	949	815	1539	1273	1100	1414	1105	1019	775	1261	1320	1128	948	890	1147	874	1109	877	945	895	975	1243	941	837	863	911	952	916	944	849	778	989	962	817	927	995	991	1089	1498	1376	1244
hlyE	448	433	522	559	464	584	468	546	576	369	916	797	552	840	567	512	440	771	733	642	612	461	713	525	704	567	646	600	632	792	541	443	462	517	532	591	527	502	444	497	532	500	562	594	615	766	1080	1001	834
hmp	1537	1559	1832	1584	1427	1845	1474	1985	1894	1663	2617	2200	1786	2486	1825	1825	1465	2371	2243	1981	1740	1555	2165	1700	2007	1757	1971	1823	2061	2535	1754	1475	1450	1637	1783	1899	1617	1734	1494	1894	1744	1509	1599	1706	1820	2284	2933	2671	2558
hns	3	4	2	4	3	3	1	3	0	2	5	3	3	2	0	0	1	3	2	3	3	0	2	5	1	4	5	3	3	3	1	5	3	2	1	0	6	2	3	4	4	5	1	1	1	3	5	5	6
hofB	1266	1218	1402	1241	1134	1463	1223	1602	1710	1369	1978	1767	1501	1876	1450	1446	1355	1833	1904	1482	1362	1158	1654	1269	1583	1473	1616	1508	1678	2008	1418	1161	1140	1296	1350	1491	1350	1336	1191	1524	1353	1190	1197	1365	1360	1637	2334	2046	1823
hofC	2533	2245	2440	2442	2118	2798	2207	2730	2852	2263	3559	3198	2694	3508	2664	2669	2246	3202	3577	2730	2501	2294	3110	2531	2906	2699	3018	2726	3148	3772	2537	2260	2068	2436	2481	2734	2616	2456	2257	2887	2590	2223	2437	2573	2546	3249	4341	4012	3551
hofQ	3613	3514	3353	3296	2855	3576	2916	4179	4085	3492	5024	4512	3626	4606	3578	4141	3347	5187	5545	4492	3458	2973	3973	3074	3842	3927	4462	4050	4674	5520	3128	2871	2771	3056	3199	3959	3757	3652	3282	4103	4037	3237	3457	3720	3780	4781	6632	6063	5393
hokA	3233	3140	3277	3355	2742	3718	3062	3927	4037	3254	4997	4501	3518	4797	3610	3785	3347	4791	4764	3972	3629	3056	4236	3229	3903	3804	4320	4071	4492	5279	3304	2887	2795	3261	3239	3798	3693	3522	3089	3871	3898	3360	3369	3512	3672	4800	6334	6095	5321
hokB	386	384	421	396	351	445	352	425	485	349	599	504	428	588	396	447	361	510	601	528	424	354	492	391	492	440	487	459	517	558	433	354	301	385	386	450	375	355	337	469	429	384	467	406	409	566	714	661	625
hokC	2125	2388	2513	2210	1787	2291	1880	2801	2776	2196	3570	3034	2360	2738	2299	2694	2315	3206	3117	2854	2059	1838	2629	2094	2692	2340	2622	2729	2863	3039	1889	1834	1771	1885	2066	2343	2225	2020	1887	2281	2368	1964	2006	2247	2303	3172	4138	3810	3445
hokD	300	330	326	374	294	371	289	401	448	368	503	512	379	512	422	376	357	491	450	377	330	349	495	369	444	420	456	435	454	520	355	296	304	365	387	374	390	362	303	374	358	330	354	361	369	496	628	611	503
hokE	1278	1356	1356	1470	1157	1551	1162	1625	1538	1379	2132	2059	1460	1993	1458	1572	1320	2152	1984	1782	1402	1291	1839	1398	1667	1538	1662	1569	1875	2133	1423	1262	1221	1323	1531	1497	1464	1551	1322	1608	1478	1251	1383	1419	1458	1982	2703	2412	2150
holC	3	9	2	7	4	7	4	1	1	3	14	6	6	8	4	2	4	8	5	6	6	6	7	5	7	6	5	1	0	9	6	4	4	3	7	1	1	6	6	4	1	6	4	12	5	7	6	8	5
holD	0	0	0	0	0	1	0	0	0	0	0	2	1	0	0	0	0	0	0	0	1	0	1	0	0	0	0	0	0	0	0	0	0	0	0	0	0	0	0	0	0	0	0	2	1	1	0	0	1
holE	472	467	577	601	507	637	494	597	609	481	941	802	681	760	595	606	560	741	727	689	596	487	665	540	638	568	642	667	725	790	519	507	478	481	554	528	575	540	409	522	594	495	628	634	610	785	1049	1026	840
hpt	2535	2353	2488	2444	2122	2567	2144	2955	2712	2398	3696	3518	2728	3601	2582	2864	2156	3293	3608	2839	2424	2223	3031	2377	2770	2599	2894	2626	3177	3661	2519	2237	2206	2478	2518	2707	2548	2578	2173	2717	2655	2125	2216	2410	2478	3194	4396	3967	3444
hrpA	30	34	22	44	18	31	36	27	35	36	49	65	31	55	45	41	27	51	37	35	37	19	50	38	43	38	51	23	41	45	45	25	33	26	29	42	40	42	22	48	28	32	29	31	50	50	66	57	54
hrpB	1284	1226	1265	1316	1131	1421	1206	1468	1543	1246	1771	1727	1260	1746	1341	1499	1300	1893	1940	1452	1291	1143	1592	1252	1544	1321	1536	1519	1613	1992	1236	1003	999	1181	1288	1387	1387	1282	1100	1454	1339	1150	1208	1379	1345	1597	2258	2187	1866
hscA	143	134	179	173	135	175	119	164	150	122	248	182	195	220	182	130	114	165	157	158	187	146	195	147	212	158	167	191	190	208	142	164	125	151	153	165	168	176	108	142	141	133	158	152	163	204	273	243	245
hscB	179	193	222	194	141	225	192	179	278	174	288	263	178	269	199	178	201	223	240	238	191	176	208	186	222	195	235	239	238	264	214	165	173	163	201	194	161	210	157	223	196	146	190	189	228	273	344	338	253
hscC	1003	933	933	1039	829	1043	869	1064	1162	940	1473	1323	1110	1398	1038	1063	939	1243	1400	1261	1011	987	1341	1054	1371	1045	1243	1109	1270	1452	1039	933	894	1036	1000	1204	1182	1093	1019	1258	1101	874	962	1076	1082	1456	1904	1737	1509
hsdM	953	1012	1189	973	873	1101	923	1265	1242	1068	1741	1292	1094	1381	1074	1257	1021	1570	1444	1263	1063	842	1367	1100	1250	1182	1257	1182	1347	1548	1041	873	956	938	1019	1204	1156	1059	957	1116	1083	987	1045	1019	1160	1373	1857	1807	1572
hsdR	698	678	743	592	536	767	640	801	864	659	1057	914	693	1027	754	810	749	995	1059	912	676	646	826	675	837	733	868	862	915	1028	698	591	599	624	696	760	794	690	610	705	764	721	665	771	797	953	1312	1203	929
hsdS	1279	1210	1341	1237	1115	1402	1044	1602	1666	1295	2014	1811	1366	1806	1276	1563	1349	1911	1919	1443	1323	1149	1634	1294	1608	1469	1563	1521	1644	1978	1212	1091	1125	1211	1317	1388	1329	1332	1206	1527	1410	1169	1275	1352	1410	1812	2465	2157	2020
hslJ	397	374	404	383	294	415	331	414	451	355	645	544	454	560	431	429	364	530	565	417	381	384	488	382	445	396	459	488	471	557	406	339	282	381	342	388	403	427	323	437	449	362	417	414	438	551	746	671	553
hslO	2832	2708	2711	2876	2213	3016	2410	3631	3484	3062	4206	3591	2855	3692	3090	3549	2894	4260	4089	3385	2842	2569	3500	2749	3320	3089	3635	3370	3921	4514	2830	2434	2398	2695	2713	3287	3234	3114	2728	3351	3148	2546	2606	2823	2952	3657	5082	4773	4177
hslR	2288	2176	2325	2224	1805	2359	1932	2825	2900	2299	3336	2951	2358	3242	2349	2720	2291	3366	3244	2633	2311	1987	2779	2184	2669	2365	2768	2661	2889	3356	2247	1857	1848	2074	2065	2397	2254	2311	2027	2472	2419	1965	2211	2219	2360	2885	4137	3731	3268
hslU	5383	5097	5601	5259	4400	5597	4570	6323	6579	5313	8270	7110	5708	7242	5720	6188	5345	7694	7746	6465	5279	4565	6317	4884	6106	5708	6595	6086	6694	7745	5288	4675	4486	5025	5256	5722	5619	5431	4919	5926	5749	4881	5345	5440	5624	7041	9614	9003	8010
hslV	3858	4151	4025	3769	3178	4018	3444	4936	4602	3756	6140	5472	4208	5360	4250	4767	3864	5771	5914	5256	3947	3375	4665	3639	4666	4209	4909	4554	4961	5858	3727	3190	3430	3639	4075	4293	4283	4093	3521	4514	4450	3783	3863	4167	4156	5467	7442	6719	6099
hsrA	1572	1525	1703	1546	1338	1813	1434	1881	1916	1576	2490	2065	1767	2160	1721	1858	1515	2205	2177	1857	1586	1395	1884	1583	1857	1554	1813	1642	1863	2166	1526	1346	1448	1590	1552	1754	1673	1691	1403	1769	1579	1598	1459	1585	1587	1944	2623	2345	2111
htgA	3983	4181	4417	3993	3644	4486	3630	5144	5050	4226	6013	5119	4433	5511	4282	4933	3934	5748	5612	5021	4078	3734	4970	3967	4908	4357	4972	4589	5271	5994	3906	3533	3463	3781	3933	4437	4272	4079	3629	4333	4326	3729	4001	4100	4411	5234	6831	6455	5891
htpG	2481	2396	2623	2768	2312	2999	2484	3131	2784	2606	3682	3472	2846	3707	2812	3028	2324	3401	3360	2872	2888	2494	3377	2721	3172	2811	3253	2952	3427	3976	2819	2402	2244	2619	2532	2924	2829	2680	2364	2903	2570	2281	2657	2896	2879	3229	4477	4221	3752
htpX	2063	1985	2374	2361	2007	2601	2122	2368	2582	2076	3547	3298	2431	3208	2497	2311	2034	2992	3060	2561	2468	2009	2919	2250	2728	2275	2704	2610	2876	3320	2395	2072	2022	2153	2343	2435	2200	2147	1861	2309	2356	2058	2437	2523	2601	3080	4110	3826	3302
htrC	1254	1337	1392	1352	1110	1362	1180	1660	1634	1410	2126	1685	1447	1849	1449	1564	1371	2137	1974	1595	1424	1143	1632	1334	1654	1457	1655	1561	1903	2018	1346	1226	1300	1316	1367	1574	1454	1405	1139	1495	1443	1196	1226	1366	1448	1875	2401	2234	2056
htrE	509	476	493	536	464	537	469	555	528	442	732	627	563	757	553	532	420	683	753	617	536	471	660	531	576	580	660	610	684	744	549	457	444	470	524	604	574	553	469	619	583	501	530	532	562	701	980	958	872
htrG	3249	3385	3319	3098	2670	3473	2849	4039	4046	3282	5116	4540	3503	4652	3648	3928	3379	4930	4741	4278	3319	3005	4033	3230	3920	3782	4170	3959	4288	5093	3212	2827	2898	3286	3383	3790	3649	3607	3250	3937	3697	3139	3150	3624	3577	4596	6348	5632	5295
hupA	4430	4421	5599	5348	4500	5812	4869	5469	5705	4449	8574	7453	6022	7895	6049	5182	4606	6427	6664	5540	5574	5010	6817	5307	6574	4802	5523	5391	6026	6967	5509	4787	4798	5264	5645	5022	4862	4699	4173	5139	5179	4395	4826	5458	5671	6310	8684	7948	7142
hupB	3680	3483	4118	4313	3728	4676	4007	4383	4078	3528	5985	5657	4744	6179	4873	4252	3527	5109	5363	4381	4513	3895	5491	4331	5170	4080	4603	4224	4928	5691	4391	3937	3625	4103	4295	4147	4043	3757	3441	4062	4011	3407	4157	4428	4609	5119	7141	6382	5658
hyaA	116	124	144	162	89	162	133	147	126	164	249	188	142	201	152	123	78	192	178	171	178	123	192	159	182	158	139	140	188	214	155	125	132	132	137	171	135	135	114	150	157	100	163	165	124	206	209	224	198
hyaB	644	660	736	694	597	801	649	775	731	672	1074	1001	731	1030	771	822	620	940	967	865	664	684	973	710	841	721	827	770	832	976	744	615	567	679	695	697	738	696	595	750	691	663	735	772	740	893	1223	1226	1069
hyaC	455	420	454	448	419	478	449	486	477	424	676	593	519	643	477	478	382	586	600	492	493	442	554	491	509	484	501	495	522	663	510	439	400	517	501	507	499	455	382	470	454	411	480	431	581	574	767	692	573
hyaD	429	406	504	427	403	498	409	555	502	419	728	640	514	638	531	546	409	577	597	504	515	421	647	449	587	461	550	521	563	711	445	412	404	443	510	415	408	454	389	512	467	403	514	488	544	535	812	686	607
hyaE	731	771	785	781	661	897	733	943	822	752	1158	1068	814	1093	886	861	705	1136	1036	910	814	749	1017	800	894	790	916	814	955	1193	820	742	796	768	839	778	723	698	659	833	838	669	794	818	854	1065	1424	1304	1237
hyaF	781	805	867	862	716	930	836	925	899	773	1398	1187	1030	1221	967	938	838	1224	1181	1023	911	818	1152	939	1082	945	1064	992	1146	1231	913	778	811	934	970	959	920	909	761	988	871	675	896	931	1004	1239	1593	1421	1376
hybA	2103	2102	2235	2255	1986	2408	1945	2562	2551	2133	3088	2870	2372	3137	2255	2463	2053	3031	3215	2471	2169	1914	2799	2147	2456	2197	2616	2434	2829	3138	2167	1959	1911	2159	2201	2435	2309	2185	2046	2520	2449	2062	2135	2247	2440	2792	3930	3558	3124
hybB	1560	1461	1539	1537	1361	1707	1415	1878	1730	1566	2308	2142	1814	2347	1744	1795	1390	2256	2336	1851	1573	1456	1933	1557	1846	1756	2012	1812	2017	2412	1650	1363	1331	1466	1476	1677	1668	1635	1473	1858	1822	1437	1605	1712	1703	2185	3122	2660	2423
hybC	1736	1474	1663	1689	1325	1798	1527	2047	2002	1654	2400	2256	1757	2187	1709	1844	1613	2315	2342	1785	1762	1506	2107	1664	2004	1759	2020	1834	2156	2394	1653	1417	1458	1671	1705	1765	1825	1735	1489	1826	1707	1512	1660	1778	1804	2240	2952	2693	2561
hybD	1782	1741	1774	1883	1563	1976	1636	2185	2027	1760	2615	2490	1969	2537	2020	2133	1711	2583	2666	2177	1836	1559	2347	1863	2253	1959	2157	2127	2300	2726	1876	1660	1592	1879	1848	1995	1980	1982	1747	2143	1912	1716	1858	1951	2059	2480	3230	3122	2879
hybE	1695	1626	1604	1730	1489	1838	1550	2037	1871	1583	2299	2250	1873	2482	1899	2014	1701	2258	2530	1963	1758	1557	2208	1698	2016	1927	2135	1982	2304	2604	1666	1595	1536	1751	1788	1976	1854	1792	1622	2144	1868	1629	1757	1784	1970	2337	3198	2950	2650
hybF	685	641	695	635	585	765	623	703	756	665	1019	895	704	907	776	683	642	1011	1028	866	674	587	866	639	846	750	948	797	896	995	678	564	592	671	688	762	727	634	691	722	710	576	626	683	683	922	1348	1182	1030
hybG	1469	1496	1537	1492	1362	1708	1434	1742	1769	1447	2255	2063	1683	2231	1676	1709	1469	2117	2295	1804	1649	1341	2089	1587	1827	1698	2039	1869	2077	2453	1506	1343	1443	1572	1575	1779	1636	1742	1448	1860	1746	1484	1554	1706	1816	2210	3012	2743	2476
hybO	1432	1438	1499	1549	1305	1576	1409	1749	1712	1462	2295	2190	1583	2110	1557	1710	1447	2146	2212	1771	1449	1324	1938	1483	1871	1630	1796	1819	1967	2302	1633	1366	1397	1457	1575	1687	1682	1601	1467	1759	1743	1358	1504	1650	1706	2213	2911	2737	2494
hycA	1116	1018	1034	1159	961	1244	1041	1220	1265	1018	1521	1550	1162	1551	1249	1329	1023	1387	1557	1320	1202	989	1538	1131	1325	1206	1511	1317	1399	1735	1090	991	1032	1079	1179	1247	1249	1193	998	1280	1149	1037	1078	1239	1274	1557	2041	1887	1644
hycB	1398	1284	1389	1516	1216	1588	1236	1555	1755	1410	2000	2044	1622	2034	1587	1561	1425	1995	1967	1646	1518	1344	1934	1510	1794	1547	1774	1688	1882	2125	1393	1348	1335	1358	1425	1646	1631	1518	1342	1568	1482	1302	1433	1530	1617	1906	2672	2410	2075
hycC	1663	1590	1571	1546	1296	1743	1483	1765	1918	1602	2419	2314	1752	2325	1704	1812	1544	2287	2350	1922	1630	1516	2046	1550	1947	1721	2008	1902	2016	2404	1699	1435	1341	1577	1572	1766	1686	1691	1397	1780	1716	1487	1598	1541	1678	2062	2933	2598	2303
hycD	880	898	914	933	705	1101	839	1025	975	863	1309	1169	934	1248	889	966	820	1250	1260	1062	929	780	1118	797	1149	981	1081	993	1182	1368	938	776	752	866	878	959	947	886	797	1038	990	817	941	965	927	1135	1609	1435	1288
hycE	893	950	942	965	863	948	829	1093	949	879	1388	1132	1032	1363	1038	1087	797	1181	1309	1092	993	850	1202	964	1036	991	1153	1105	1226	1402	1001	839	786	969	956	955	1028	985	859	1034	936	836	958	1010	943	1212	1653	1516	1331
hycF	1577	1469	1569	1652	1369	1651	1472	1757	1778	1563	2317	2011	1698	2250	1624	1788	1388	2182	2279	1854	1671	1461	1971	1499	1765	1732	1862	1731	1967	2300	1649	1407	1429	1417	1603	1746	1643	1652	1370	1810	1691	1442	1524	1632	1755	2065	2932	2662	2408
hycG	1833	1697	1773	1846	1605	1969	1653	2012	2174	1729	2712	2421	2011	2473	2052	1949	1838	2490	2606	2120	1959	1734	2461	1871	2121	1937	2203	2063	2274	2708	1802	1684	1610	1876	1860	1924	2002	1823	1676	2006	1962	1784	1775	1969	2019	2481	3345	3058	2733
hycH	1431	1403	1440	1419	1199	1646	1302	1599	1638	1323	2185	2024	1646	2239	1751	1624	1473	2060	2103	1856	1586	1344	1877	1407	1835	1625	1738	1651	1924	2271	1519	1221	1321	1528	1531	1678	1463	1503	1370	1663	1523	1222	1505	1564	1562	1948	2682	2391	2200
hycI	1501	1455	1457	1486	1271	1639	1410	1766	1688	1454	2181	2058	1693	2193	1829	1701	1422	2010	2231	1721	1601	1485	2080	1470	1944	1665	1928	1819	1980	2306	1593	1403	1470	1516	1487	1729	1562	1674	1328	1824	1574	1413	1438	1678	1737	1968	2861	2576	2223
hydN	1336	1337	1432	1330	1083	1499	1162	1602	1715	1340	2128	1946	1631	2062	1611	1586	1487	2114	2093	1722	1361	1276	1778	1339	1675	1472	1674	1562	1838	2158	1299	1173	1181	1310	1365	1508	1438	1304	1210	1509	1507	1332	1325	1513	1529	2001	2706	2389	2153
hyfA	2489	2334	2521	2630	2273	2975	2285	2875	2827	2363	3574	3421	2907	3644	2841	2741	2360	3261	3488	2768	2747	2359	3213	2497	3151	2797	3131	2954	3279	3737	2539	2314	2121	2375	2512	2811	2608	2695	2124	2774	2704	2247	2431	2783	2650	3235	4459	4231	3766
hyfB	2114	1866	2068	2096	1798	2364	1845	2465	2394	2053	3059	2998	2400	2986	2366	2455	2038	2979	3203	2507	2140	1933	2615	2024	2595	2249	2535	2422	2768	3165	2151	1874	1660	1892	2004	2306	2133	2194	1825	2321	2300	1832	2153	2291	2212	2903	4020	3604	3101
hyfC	3436	3106	3374	3509	3122	3788	3309	3953	3840	3235	5044	4666	3898	4923	3897	3770	3210	4630	4944	3783	3606	3282	4348	3389	4293	3838	4321	3909	4612	5264	3720	3248	3120	3496	3665	3711	3762	3621	3088	3802	3653	3110	3606	3672	3785	4723	6421	5909	5301
hyfD	2842	2706	2923	2988	2549	3174	2666	3150	3224	2667	4384	4046	3258	4247	3301	3108	2661	3779	4191	3244	2955	2661	3687	2834	3340	2936	3425	3238	3667	4146	2813	2622	2453	2844	2897	3058	2883	2897	2465	3185	2999	2622	2870	2957	3049	3785	5007	4732	3908
hyfE	2217	2173	2308	2383	1973	2694	2090	2596	2599	2139	3329	3058	2467	3211	2589	2490	2253	2945	3095	2496	2299	2118	2925	2179	2768	2389	2639	2498	2914	3417	2259	1994	1931	2248	2327	2367	2382	2328	1993	2545	2209	2043	2226	2390	2522	2968	3842	3572	3203
hyfF	2375	2224	2389	2481	2142	2712	2347	2706	2991	2427	3449	3347	2728	3587	2740	2560	2479	3494	3394	2691	2602	2240	3085	2275	2976	2534	2924	2705	3239	3644	2325	2116	2006	2349	2468	2625	2447	2398	2152	2660	2598	2097	2409	2579	2720	3252	4277	4125	3823
hyfG	2075	2021	2344	2238	1923	2422	1969	2520	2641	2131	3570	3007	2370	2988	2509	2485	2127	3185	3091	2665	2269	2015	2703	2232	2618	2346	2690	2502	2806	3320	2191	1872	1862	2058	2128	2281	2224	2219	1795	2347	2251	1867	2317	2484	2379	3062	4040	3851	3287
hyfH	2413	2552	2939	2700	2381	2920	2316	3173	3083	2807	4478	3839	2981	3758	3064	3046	2813	3983	3737	3178	2714	2320	3433	2789	3481	2844	3258	3126	3329	3779	2977	2483	2513	2788	2986	3055	2873	2745	2572	3088	2734	2269	2525	2836	2998	3705	4898	4491	4156
hyfI	411	388	417	416	341	466	407	468	482	371	673	530	439	635	461	489	389	596	603	461	429	395	499	400	470	431	503	445	539	580	430	404	320	389	447	473	470	390	356	489	422	406	395	476	436	550	723	702	636
hyfJ	337	323	352	335	263	351	283	355	322	323	546	481	324	459	356	359	250	414	403	410	328	306	401	304	416	287	398	358	392	440	335	287	258	291	332	373	318	344	263	343	317	303	370	300	424	412	578	501	462
hyfR	205	202	227	242	223	271	185	261	248	219	308	302	233	359	230	246	179	314	320	272	227	208	309	267	274	254	248	279	323	335	200	219	197	234	234	241	233	252	214	259	236	191	236	225	250	341	393	411	364
hyi	1692	1840	1838	1887	1642	1981	1698	2258	2168	1882	2846	2393	1864	2561	1832	2048	1716	2443	2384	2154	1847	1650	2231	1933	2192	2028	2290	2041	2423	2746	1881	1765	1656	1849	1853	1869	1983	1940	1730	2063	1765	1604	1773	1907	2007	2487	3178	2956	2711
hypA	1427	1199	1274	1247	1149	1421	1197	1436	1560	1326	2038	1769	1473	1860	1491	1403	1237	1911	1971	1439	1382	1207	1626	1285	1487	1406	1668	1516	1748	1993	1497	1171	1242	1257	1295	1495	1410	1294	1280	1517	1421	1215	1259	1429	1415	1782	2438	2156	2008
hypB	2018	1903	1935	2072	1800	2336	1955	2422	2286	1969	2936	2823	2256	2845	2056	2130	1858	2787	2890	2235	2174	1906	2524	2052	2399	2236	2502	2292	2731	3134	2179	1759	1802	1939	2026	2227	2140	2062	1931	2449	2179	1869	1990	2080	2257	2662	3718	3418	3000
hypC	1505	1431	1518	1603	1371	1731	1427	1759	1808	1499	2253	2261	1767	2318	1660	1729	1484	2306	2189	1885	1666	1390	2020	1548	1895	1751	1983	1833	2038	2406	1647	1425	1408	1589	1575	1756	1599	1558	1445	1834	1647	1477	1537	1647	1715	2243	2968	2623	2400
hypD	1557	1649	1608	1713	1446	1786	1469	2029	1906	1686	2309	2221	1777	2495	1878	1883	1564	2255	2414	1970	1661	1545	2059	1638	2060	1788	2003	1885	2123	2499	1764	1498	1365	1636	1580	1829	1756	1735	1540	1873	1632	1414	1615	1790	1752	2135	2900	2805	2502
hypE	1128	1069	1072	1172	992	1259	1048	1336	1313	1089	1681	1628	1261	1771	1298	1352	1083	1549	1753	1302	1271	1017	1495	1086	1389	1198	1416	1386	1553	1694	1209	1022	1013	1233	1178	1249	1286	1176	1050	1285	1257	1131	1201	1136	1251	1508	2179	1991	1778
hypF	930	1060	1202	979	862	999	829	1236	1169	1080	1883	1424	1078	1379	1132	1188	919	1487	1380	1359	1086	892	1261	987	1196	1021	1198	1131	1285	1512	1054	850	801	875	964	1165	993	1013	984	1156	1053	886	962	984	1062	1412	1825	1665	1548
hyuA	3411	3270	3478	3387	3034	3787	3105	4159	4041	3322	5119	5018	3732	4852	3746	4002	3321	4968	5096	4158	3691	3350	4585	3468	4301	3841	4388	4058	4677	5459	3598	3055	3103	3462	3751	4020	3930	3680	3378	4156	3757	3322	3429	3760	4070	4930	6763	6087	5546
iaaA	972	948	1139	1010	857	1126	869	1264	1128	1022	1593	1339	1087	1362	1124	1174	971	1409	1384	1167	1058	972	1321	1017	1295	1045	1158	1192	1242	1434	1103	842	921	992	1032	1070	1027	980	887	1093	1038	942	977	1063	1122	1297	1738	1555	1449
iadA	1481	1456	1523	1515	1243	1595	1245	1572	1825	1433	2353	2122	1673	2123	1813	1571	1448	2126	2106	1856	1536	1406	1883	1432	1709	1604	1812	1640	1798	2176	1505	1371	1340	1433	1573	1652	1579	1535	1308	1704	1641	1391	1445	1563	1786	1944	2737	2571	2273
iap	1372	1299	1376	1421	1150	1514	1292	1653	1567	1278	2147	2052	1545	1953	1460	1571	1331	2042	2046	1573	1537	1284	1906	1382	1685	1591	1808	1643	1789	2119	1486	1251	1265	1429	1548	1571	1687	1614	1365	1707	1402	1273	1286	1482	1501	2076	2688	2458	2298
ibpA	8292	8317	8230	8057	6965	8996	7287	10255	10066	8507	12294	11308	9171	11751	9072	10076	8263	12497	12487	10209	8632	7769	10496	8200	10082	9690	10488	10231	11460	13161	8195	7324	7185	7977	8124	9391	9006	8701	7675	9640	8976	7983	8483	8966	8994	11471	15870	15074	12946
ibpB	2396	2251	2366	2255	1899	2530	2101	2875	2870	2329	3514	3229	2371	3308	2509	2771	2209	3282	3330	2924	2495	2142	2916	2214	2781	2610	2899	2804	3125	3763	2281	2129	2061	2320	2234	2744	2622	2585	2083	2774	2694	2199	2274	2392	2412	3096	4275	3869	3629
icd	114	88	73	106	74	115	75	115	109	118	128	137	132	152	96	106	74	143	168	137	99	104	143	94	151	111	163	95	155	159	116	104	96	90	106	115	82	95	91	138	123	89	116	112	132	124	182	182	154
icdC	652	672	853	786	652	848	769	811	814	656	1202	1034	814	1127	848	807	669	968	909	806	879	751	997	767	979	830	881	893	955	1089	819	716	713	755	769	803	795	705	628	798	710	708	831	821	891	930	1364	1161	1037
iclR	2121	2532	2766	2196	1881	2487	2066	3101	3003	2424	3995	2976	2372	3024	2459	3005	2426	3428	3121	3034	2191	1993	2930	2320	2783	2482	2809	2626	2994	3322	2192	2013	1977	2211	2386	2578	2521	2413	2201	2550	2398	1878	2065	2154	2302	2906	3979	3708	3197
idi	3288	3108	3326	3233	2715	3555	2945	4025	3872	3192	4936	4431	3628	4673	3512	3875	3135	4651	4551	3754	3434	3064	4287	3357	4038	3619	4113	3699	4315	5104	3450	3001	3005	3303	3313	3754	3373	3565	3096	3705	3423	2915	3170	3423	3492	4445	6052	5432	4757
idnD	1313	1082	1205	1315	1112	1311	1158	1378	1387	1137	1736	1870	1464	1847	1411	1384	1122	1667	1909	1419	1326	1163	1627	1250	1404	1355	1673	1392	1612	1914	1405	1203	1088	1253	1242	1418	1500	1398	1197	1471	1252	1037	1174	1299	1274	1640	2294	2122	1952
idnK	1728	1552	1482	1709	1500	1906	1503	1752	1740	1543	2247	2294	1934	2384	1762	1709	1559	2150	2460	1946	1795	1584	2304	1735	2050	1966	2180	2117	2368	2631	1830	1634	1588	1710	1790	2035	1908	2012	1615	2087	1920	1683	1723	1913	1848	2522	3426	3035	2827
idnO	1782	1607	1545	1722	1502	1986	1562	1936	1829	1537	2334	2535	1842	2595	1889	1929	1504	2295	2604	1867	1825	1648	2317	1810	2146	2043	2220	2059	2361	2724	1808	1672	1595	1779	1862	2010	1901	2029	1803	2255	1982	1661	1750	1960	1888	2565	3432	3084	2888
idnR	1826	1572	1581	1790	1507	1979	1582	1943	2060	1602	2415	2333	1901	2463	1932	1888	1664	2415	2569	1939	1953	1687	2327	1834	2202	2011	2332	2168	2397	2877	1923	1651	1659	1830	1902	2132	2095	1905	1701	2165	1930	1756	1772	1845	1920	2463	3374	3071	2645
idnT	2393	2146	2259	2398	1992	2621	2116	2631	2526	2222	3303	3196	2511	3381	2491	2509	2047	3138	3444	2602	2502	2264	3107	2384	2830	2653	2984	2693	3127	3611	2502	2133	2004	2317	2324	2601	2563	2637	2411	2856	2566	2217	2444	2508	2488	3270	4412	3955	3900
ihfA	0	0	0	0	0	0	0	0	0	1	0	0	0	0	0	0	0	1	0	0	0	1	1	1	0	0	0	0	1	1	0	0	0	0	0	0	0	0	0	0	0	0	1	0	0	0	0	0	1
ihfB	0	0	2	0	0	1	0	0	0	0	2	0	1	0	1	0	0	0	0	0	1	0	0	0	0	2	2	0	0	0	3	0	0	0	0	0	0	0	1	0	0	0	1	2	0	0	0	2	1
ileS	0	0	0	0	0	0	0	0	0	0	0	0	0	0	0	0	0	0	0	0	0	0	0	0	0	0	0	0	0	0	0	0	0	0	0	0	0	0	0	0	0	0	0	0	0	0	0	0	0
ilvA	1754	1679	1662	1629	1372	1879	1515	2024	1868	1701	2338	2189	1832	2287	1737	1988	1589	2421	2381	2098	1743	1398	2037	1558	1857	1935	2062	1848	2149	2486	1547	1480	1497	1550	1572	1841	1768	1739	1609	1981	1804	1511	1531	1696	1729	2158	3002	2722	2471
ilvB	6891	6260	6395	6523	5610	7192	6034	7648	7803	6335	9493	8991	7251	9189	7273	7509	6386	9014	9740	7962	6881	6014	8477	6646	7978	7348	8551	7982	9065	10507	6757	6120	6028	6414	6744	7580	7568	7121	6330	7885	7216	6518	6415	7035	7165	9035	12581	11517	10165
ilvD	3349	3191	3204	3097	2732	3539	2917	3786	3957	3228	4666	4274	3374	4709	3465	3776	3266	4576	4925	3770	3317	2804	3956	3023	3747	3473	4038	3614	4144	4781	3052	2964	2736	3110	3201	3641	3573	3489	3043	3756	3404	3129	3101	3285	3222	4590	5788	5350	4797
ilvE	5129	4764	4783	4780	4094	5141	4379	6123	5905	5178	7072	6304	5066	6914	5312	5886	4832	7089	7357	5872	4827	4291	6001	4670	5642	5211	6195	5394	6351	7311	4727	4190	4175	4661	4683	5489	5284	5171	4542	5557	5012	4485	4682	4618	4908	6341	8735	8131	7032
ilvH	5102	4683	4789	5138	4176	5370	4436	5594	5710	4972	7345	6922	5621	7394	5563	5709	4759	7332	7657	6028	5318	4624	6552	5170	6121	5771	6589	5916	6788	7819	5386	4408	4525	5075	5253	5749	5645	5444	4889	5977	5672	4816	5177	5431	5559	7173	9727	8641	7800
ilvI	1910	1627	1749	1745	1531	1877	1610	2143	2144	1899	2539	2382	1962	2551	1882	2207	1719	2631	2710	2119	1865	1667	2307	1809	1991	1987	2218	1985	2318	2820	1814	1628	1563	1705	1790	1940	2066	1912	1731	1958	1940	1753	1642	1656	1815	2308	3257	2843	2607
ilvL	5035	5034	4849	4681	4044	5217	4292	5926	6003	4933	7053	6240	5250	6826	5214	5627	4982	6955	7281	6077	4830	4390	6012	4621	5675	5311	6021	5640	6257	7434	4741	4182	4017	4591	4708	5491	5430	5028	4513	5451	5194	4479	4656	4893	5186	6555	8805	8091	7074
ilvM	3580	3443	3631	3510	3009	3788	3120	4218	4221	3520	5282	4892	3876	4887	3748	4186	3599	5184	5281	4380	3596	3114	4424	3349	4072	3865	4434	4053	4585	5406	3411	3057	2953	3292	3496	3923	3769	3571	3307	4166	3979	3286	3464	3639	3758	5138	6626	6298	5405
ilvN	14210	13344	13377	14236	12007	15126	12687	16389	16316	13501	19698	18707	15174	19656	14946	15915	13331	19024	20849	16171	14953	12961	18162	13991	16711	16036	17955	16652	19097	22058	14063	12743	12717	14165	14179	16011	15861	15345	13667	16719	15594	13261	14104	14650	15204	19152	26117	24002	21607
ilvY	1848	1913	1731	1825	1625	1996	1646	2221	2214	1905	2658	2476	1917	2600	1992	2239	1847	2702	2705	2385	1882	1553	2324	1787	2037	2032	2243	2190	2438	2825	1881	1562	1660	1730	1822	2107	2025	1951	1674	2126	2065	1628	1752	1948	1916	2640	3511	3312	3010
inaA	1618	1539	1834	1846	1536	1867	1560	1946	2068	1630	2601	2420	1939	2533	1895	1937	1749	2195	2353	1843	1860	1632	2342	1750	2168	1905	2073	1900	2163	2568	1830	1711	1569	1645	1856	1855	1903	1817	1633	2050	1848	1545	1789	1827	1925	2274	3139	2869	2589
intA	3876	4148	4364	4049	3395	4313	3635	5088	5139	4099	6709	5478	4719	5955	4687	5108	4079	6189	5846	5474	4413	3807	5105	3971	5162	4304	5025	4859	5360	5955	4112	3633	3429	3899	4034	4408	4260	3955	3507	4412	4271	3736	4269	4556	4595	5298	7450	6801	6112
intB	1648	1371	1472	1513	1279	1733	1412	1573	1730	1458	2124	2248	1849	2226	1592	1563	1355	2138	2357	1733	1669	1510	2059	1627	1871	1850	2165	1840	2186	2468	1714	1472	1586	1597	1675	1816	1763	1879	1658	2067	1806	1553	1574	1738	1798	2324	3208	2881	2561
intD	226	198	235	192	179	224	195	249	244	185	324	314	238	292	222	283	202	299	318	223	199	196	277	185	243	236	300	226	272	349	212	187	184	222	243	233	191	255	221	240	243	159	206	222	226	269	381	353	306
intE	453	451	653	514	450	557	475	513	604	450	931	759	603	689	585	542	515	660	676	554	477	428	650	521	669	528	561	515	587	694	539	475	454	541	568	515	447	410	431	520	451	402	457	476	486	612	817	741	681
intF	1217	1009	954	1238	1023	1268	1094	1366	1411	1272	1353	1132	1356	1773	1329	1317	1176	1842	1908	1231	1223	1027	1090	869	1111	1476	1626	1423	1705	1980	1205	1042	1018	1165	796	1272	1354	1266	978	1384	1268	1146	1282	1333	1350	1231	2210	2021	1869
intQ	99	110	106	111	91	113	71	89	136	87	149	169	103	140	122	90	105	120	137	127	121	83	137	128	108	102	123	119	121	115	111	89	104	114	110	128	114	95	81	140	93	102	134	135	117	153	173	187	160
intR	1833	1882	2221	1869	1584	2063	1739	2342	2355	1988	3090	2518	2026	2605	2069	2324	2009	2842	2618	2392	1983	1699	2278	1799	2133	2080	2260	2163	2511	2704	1879	1651	1647	1687	1839	2145	1860	1764	1534	2051	2169	1793	2030	2041	2179	2631	3581	3351	2913
intS	423	442	433	475	426	552	430	515	580	476	670	629	584	729	582	515	383	594	651	525	506	461	659	471	556	529	574	573	596	785	459	394	452	502	497	478	477	457	396	528	510	420	487	501	489	626	872	802	737
iscA	86	111	136	114	92	125	84	149	137	114	198	177	112	156	128	136	126	180	109	121	128	99	154	107	157	115	138	110	144	178	103	95	94	96	128	117	111	101	71	110	112	115	114	109	149	156	234	167	182
iscR	3263	3352	3712	3318	2885	3630	3004	4176	4527	3580	5436	4562	3790	4902	3895	3987	3531	4929	4544	3953	3294	3037	4199	3368	4017	3337	3843	3704	4342	4600	3613	3119	3085	3377	3430	3624	3275	3210	2636	3550	3326	2903	3151	3273	3363	4020	5421	5109	4586
iscS	0	0	0	0	0	0	0	0	0	0	0	0	0	0	0	0	0	0	0	0	0	0	0	0	0	0	1	0	0	0	0	0	1	0	0	0	0	0	0	0	0	0	0	1	0	0	1	0	0
iscU	51	56	81	84	82	89	91	72	81	68	105	92	68	114	99	59	80	103	107	83	90	75	88	90	96	75	106	78	122	121	70	75	52	67	91	74	77	66	49	70	90	64	97	106	66	94	157	156	97
ispA	0	0	0	0	0	0	0	0	0	0	0	0	0	0	0	0	0	0	0	0	0	0	0	0	0	0	0	0	0	0	0	0	0	0	0	0	0	0	0	0	0	0	0	0	0	0	0	0	0
ispU	0	0	0	0	0	0	0	0	0	0	0	0	0	0	0	0	0	0	0	0	0	0	0	0	0	0	0	0	0	0	0	0	0	0	0	0	0	0	0	0	0	0	0	0	0	0	0	0	0
ivbL	11662	11122	11171	11341	9796	12602	10352	13237	13764	11283	16578	15302	12227	16125	12517	13135	11272	15944	17064	13586	12167	10862	14806	11564	13925	13153	15163	13769	15926	17901	11826	10579	10437	11388	11838	13387	12894	12915	11265	14183	12852	11338	11689	12304	12649	15886	22042	20130	17963
ivy	2387	2290	2549	2307	1979	2511	2160	2701	2616	2499	3627	3059	2405	3326	2638	2607	2160	3451	3544	2785	2514	2221	3003	2297	2894	2585	2911	2801	3271	3519	2322	2062	2143	2350	2306	2640	2535	2355	2127	2591	2573	2212	2557	2438	2605	3039	4331	3921	3445
katE	131	112	142	146	130	159	154	176	188	162	207	220	155	205	183	147	131	193	173	150	118	152	176	194	212	159	180	176	189	241	138	131	150	131	139	151	142	157	131	158	152	131	145	151	154	207	251	242	188
katG	1981	1889	2069	2074	1756	2220	1804	2291	2483	1949	2983	2728	2138	2651	1986	2293	1977	2805	2980	2348	1968	1694	2486	2030	2439	2170	2500	2402	2676	3045	1851	1671	1612	1879	1963	2111	2062	2006	1775	2135	2170	1774	1980	2025	2134	2908	4046	3659	3202
kbaY	1626	1696	1750	1764	1363	1833	1492	2093	2100	1674	2662	2278	1973	2504	1867	1896	1755	2620	2470	2116	1724	1500	2169	1643	2174	1892	2077	2038	2230	2694	1777	1581	1572	1718	1752	1881	1868	1714	1526	1889	1843	1554	1615	1783	1861	2408	3179	2891	2628
kbaZ	1480	1508	1408	1442	1223	1547	1280	1823	1713	1464	2104	1876	1669	2129	1692	1680	1420	2126	2272	1830	1587	1352	1891	1492	1841	1644	1956	1810	1953	2181	1587	1247	1371	1360	1484	1609	1658	1540	1506	1735	1659	1368	1542	1648	1668	2135	2826	2642	2313
kbl	2233	2328	2519	2640	2150	2721	2239	2953	3006	2295	3697	3206	2554	3474	2547	2826	2474	3306	3236	2822	2764	2398	3270	2484	3147	2718	3250	3123	3467	3729	2419	2240	2270	2385	2539	2576	2568	2475	2200	2765	2547	2248	2456	2551	2534	3324	4580	4318	3716
kch	547	663	728	668	573	719	601	648	617	573	1107	990	825	993	830	627	501	877	835	763	716	564	853	654	840	671	762	722	877	933	668	656	641	609	707	668	659	651	550	727	591	535	655	707	708	958	1235	1107	989
kdgK	2169	2093	2272	2105	1807	2336	1896	2532	2445	2177	3330	2969	2179	2989	2272	2388	2114	3096	3147	2627	2181	1880	2643	2050	2412	2318	2688	2511	2914	3442	2111	1894	1765	1961	2144	2549	2488	2215	2008	2531	2429	1922	2058	2291	2330	2856	3993	3702	3299
kdgR	644	599	730	736	626	820	612	726	769	588	1008	1080	820	1014	819	754	658	851	905	782	783	676	931	719	881	728	863	795	902	1120	728	635	602	661	744	707	702	727	589	724	756	628	831	782	826	1002	1378	1212	1050
kdgT	3571	3610	3720	3366	2864	3805	3102	4284	4293	3432	5266	4654	3866	4738	3842	4236	3539	5142	5069	4557	3556	3280	4442	3411	4152	3857	4337	4098	4722	5297	3438	3135	3185	3204	3520	4007	3723	3620	3279	4020	3905	3184	3580	3718	3768	4692	6502	5996	5379
kdpA	920	964	882	981	846	1013	848	1123	1138	868	1402	1120	1039	1283	966	1108	891	1197	1244	1128	890	828	1143	916	1071	942	1033	1055	1121	1354	945	873	740	994	969	1006	938	997	853	1090	979	763	913	1036	954	1172	1650	1472	1283
kdpB	1354	1333	1538	1458	1295	1584	1334	1764	1789	1479	2151	1923	1476	2090	1621	1751	1477	1908	1895	1707	1528	1268	1870	1439	1735	1520	1841	1630	1907	2177	1535	1399	1323	1490	1460	1621	1508	1474	1360	1601	1513	1316	1454	1610	1588	1877	2753	2522	2123
kdpC	2013	1980	2166	1973	1814	2246	1827	2346	2345	1949	3245	2801	2355	2990	2331	2288	1858	2858	2984	2427	2185	1870	2567	1997	2361	2165	2422	2248	2686	3119	2024	1948	1800	2018	1920	2213	2156	2036	1768	2159	2065	1838	2005	2139	2090	2570	3543	3445	3015
kdpD	270	242	419	331	300	359	303	278	323	263	624	477	364	511	474	276	287	399	471	296	370	288	471	334	442	293	320	323	359	462	350	342	337	383	354	305	301	337	275	400	372	295	436	424	505	462	613	608	542
kdpE	509	471	498	548	445	600	465	563	566	496	727	683	625	697	578	556	445	687	788	580	547	439	718	553	584	580	606	549	700	717	512	453	462	509	511	598	565	556	442	489	494	450	547	545	578	681	827	881	788
kdpF	404	387	395	441	370	430	387	504	460	366	604	572	457	633	509	539	423	478	581	419	445	398	554	423	517	443	544	497	504	625	440	345	397	432	363	483	444	467	392	480	407	366	454	412	473	562	708	666	593
kdsC	2211	2129	2259	2143	1963	2374	1947	2581	2553	2190	3397	2985	2429	3243	2414	2472	2077	3076	3175	2588	2327	2048	2857	2285	2696	2453	2853	2608	2952	3471	2172	2000	1991	2151	2234	2549	2412	2309	1944	2536	2347	1973	2082	2385	2432	3079	4111	3694	3277
kdsD	3087	3123	3570	3268	2720	3786	2886	3897	3944	3150	5083	4303	3317	4372	3369	3801	3158	4053	4201	3614	3150	2913	3961	3242	3927	3262	3812	3501	3980	4523	3176	2923	2931	3179	3299	3651	3516	3457	3179	3641	3105	2933	3057	3326	3472	4059	5317	5104	4526
kduD	576	646	762	663	549	666	573	744	745	583	1028	887	651	816	687	710	628	858	909	826	619	548	840	658	862	791	764	814	853	970	699	599	643	702	710	727	706	683	667	761	682	581	634	720	773	971	1191	1148	1069
kduI	2743	2776	3007	2931	2609	3196	2657	3369	3378	2878	4525	4067	3176	4181	3270	3354	2795	4286	4191	3506	3132	2710	3848	2964	3534	3283	3615	3467	3948	4374	3034	2570	2605	2811	3068	3256	3170	3130	2752	3408	3334	2733	2993	3249	3240	4066	5657	5014	4423
kefB	3160	3299	3148	2948	2556	3244	2650	4047	3997	3207	4518	4143	3122	4282	3089	3785	3340	4577	4660	3990	3004	2807	4226	3472	3875	3777	4049	3589	4127	4897	3218	2853	2865	3149	3393	3972	3772	3714	3289	4060	3348	2955	2916	2967	3091	4499	5621	5224	4713
kefC	5424	5298	4950	5558	4783	6146	4999	5855	5971	4977	7340	7473	6152	7887	6283	5829	4899	7259	8103	6345	5696	5123	7268	5595	6631	6052	7075	6277	7423	8546	5793	4856	4763	5537	5334	6187	6184	5873	5100	6425	6201	5050	5678	6115	5778	7702	10334	9497	8473
kefF	4757	4214	4289	4621	3890	5049	4296	4860	5118	4408	6171	6085	5020	6621	4888	4803	4192	6262	7069	5289	4796	4226	5888	4648	5513	5172	5829	5416	6146	7167	4799	4223	4147	4589	4789	5179	5155	5065	4357	5611	4980	4438	4741	5024	5169	6426	8734	8101	7089
kefG	1810	1785	1867	1807	1523	1914	1540	2201	2105	1744	2685	2299	1995	2651	1976	2168	1798	2620	2664	2163	1829	1642	2197	1683	2116	1956	2212	2063	2407	2752	1754	1614	1433	1795	1668	1972	1878	1959	1676	2223	2081	1642	1767	1931	1912	2434	3382	3024	2768
kgtP	925	911	1058	922	815	976	861	937	1090	845	1632	1313	990	1198	1004	1039	925	1294	1493	1202	983	873	1156	954	1154	1088	1179	1085	1160	1450	984	841	799	895	982	1056	1011	1019	871	1110	1045	750	919	1062	1087	1411	1920	1670	1559
kil	7	1	2	5	1	3	4	5	6	4	7	3	4	11	4	5	7	5	9	7	6	7	9	3	4	5	14	4	5	5	2	2	2	4	4	6	6	6	8	7	7	13	9	5	5	11	6	8	10
kptA	559	556	564	509	488	571	468	673	598	521	829	656	570	743	529	635	499	794	771	720	557	501	683	498	673	613	682	628	713	812	521	463	450	528	553	628	591	546	512	617	645	486	480	600	562	742	894	898	810
ksgA	242	171	241	231	191	232	249	275	234	159	372	321	278	331	304	209	189	236	334	199	242	225	296	232	309	250	265	257	277	300	238	174	228	242	262	219	244	235	178	194	220	196	268	244	227	301	418	346	334
lacA	1256	1084	1253	1227	1060	1285	1156	1341	1427	1131	1831	1701	1365	1803	1408	1264	1121	1657	1861	1365	1441	1198	1667	1304	1534	1449	1606	1472	1710	1924	1372	1116	1116	1259	1327	1345	1474	1341	1216	1404	1408	1235	1314	1298	1371	1831	2382	2272	1960
lar	95	132	139	133	143	172	124	126	155	138	244	176	137	170	150	130	118	191	164	194	140	139	160	114	179	144	156	118	181	249	121	136	103	122	121	124	142	142	120	129	98	126	99	124	148	163	214	201	212
ldcA	23	9	35	47	40	48	56	22	15	11	46	53	41	77	49	26	7	17	26	10	35	33	36	25	46	31	39	21	36	27	37	15	16	38	17	6	14	18	11	16	31	31	76	71	57	74	101	69	66
ldcC	3505	3476	3681	3487	2974	3859	3090	4058	4018	3553	5429	5003	4005	5070	3887	3955	3335	5309	5436	4426	3662	3212	4501	3322	4359	3811	4586	4051	4732	5479	3765	3100	3259	3561	3570	3909	3801	3738	3245	3999	3800	3214	3469	3670	3903	4935	6635	6148	5443
ldhA	448	456	463	478	398	514	423	557	576	378	777	702	462	623	526	516	465	666	674	556	486	419	587	430	531	525	579	579	648	708	527	425	418	464	492	473	510	455	407	537	538	434	471	542	542	701	957	852	804
lepA	33	12	33	31	19	37	31	29	35	23	43	31	30	34	29	26	19	32	43	20	27	19	44	26	29	32	38	35	29	38	27	25	24	29	27	18	19	24	32	26	31	26	38	26	53	39	52	55	51
leuA	5691	5182	5410	5658	4867	6213	5120	6212	6229	5149	7710	7348	5874	7895	5916	6029	5134	7256	7926	6317	5826	5297	7374	5661	6694	5989	6910	6333	7415	8603	5614	5168	4883	5325	5448	6092	6191	5862	5055	6359	5828	5106	5622	5782	5797	7353	10076	9303	8191
leuB	1665	1551	1501	1572	1332	1782	1441	1801	1632	1434	2220	2113	1690	2367	1760	1663	1456	2103	2370	1870	1728	1418	2046	1541	1879	1741	2016	1835	2117	2544	1676	1432	1327	1675	1579	1775	1813	1711	1401	1944	1747	1462	1595	1651	1753	2177	3114	2725	2380
leuC	3960	3721	3767	4034	3458	4308	3635	4716	4314	3891	5535	5333	4459	5646	4423	4376	3564	5288	5786	4506	4077	3663	5178	4111	5066	4439	5076	4466	5436	6276	4146	3759	3668	4095	4186	4685	4595	4369	3846	4650	4642	3786	4062	4142	4144	5239	7307	6636	5932
leuD	1076	919	930	1009	884	1068	906	1206	1050	921	1371	1367	1087	1327	1060	1189	886	1256	1438	1068	1052	914	1180	999	1180	1028	1244	1110	1279	1508	970	884	890	962	969	1081	1056	1108	887	1077	1052	908	1032	1077	1088	1212	1752	1589	1456
leuL	2478	2285	2413	2502	2002	2606	2091	2716	2919	2327	3592	3300	2596	3372	2723	2668	2446	3348	3607	2870	2514	2301	3035	2365	3014	2743	2949	2746	3146	3711	2526	2282	2096	2404	2514	2800	2744	2669	2343	2962	2638	2322	2440	2516	2571	3328	4527	4002	3764
leuO	1997	1944	1931	2071	1727	2249	1825	2369	2401	1898	2932	2768	2236	2905	2141	2289	1941	2858	2905	2384	2137	1819	2615	2045	2370	2323	2593	2341	2777	3080	2086	1864	1825	2057	2207	2305	2231	2210	1999	2424	2108	1969	2140	2125	2219	2855	3738	3511	3256
lhr	366	356	420	492	374	457	389	456	511	392	729	620	496	606	476	441	331	511	555	422	414	389	552	462	498	451	479	441	499	606	487	406	435	415	420	444	443	395	368	443	409	350	447	447	483	535	712	703	624
ligB	4465	4505	4261	4433	3787	4702	3823	5507	5267	4323	6676	5787	4631	6121	4773	5214	4340	6515	6722	5898	4513	4060	5611	4273	5152	4889	5692	5278	5792	6935	4873	3941	3928	4386	4482	4988	4485	4549	4235	5207	4737	4305	4560	4738	4705	5934	8171	7475	6670
ligT	2482	2422	2225	2416	2160	2668	2192	2910	2890	2415	3219	3062	2581	3239	2598	2660	2243	3308	3243	2678	2417	2112	2940	2414	2885	2545	2850	2610	2996	3463	2514	2135	2060	2459	2446	2718	2579	2521	2198	2650	2521	2131	2284	2471	2472	3099	3932	3819	3520
lipA	2	0	0	0	3	1	0	1	0	0	8	2	1	1	6	0	0	0	1	0	2	2	5	1	0	1	0	1	0	1	0	0	1	3	4	3	2	1	1	1	0	2	1	2	1	1	2	4	2
lipB	35	32	30	62	44	50	45	46	35	49	73	59	43	54	60	38	27	54	68	58	45	61	68	44	51	53	71	53	65	83	42	36	42	65	50	45	46	35	40	48	54	50	57	43	50	73	98	96	81
lit	545	598	488	480	462	520	459	789	698	638	760	637	511	657	496	780	513	854	792	742	529	458	590	494	616	560	645	578	671	739	491	449	533	451	531	595	730	733	515	716	529	543	498	520	501	643	862	773	663
livF	1226	1205	1173	1222	1057	1296	1034	1372	1365	1155	1760	1742	1352	1715	1293	1371	1122	1703	1869	1447	1301	1159	1523	1190	1421	1382	1672	1527	1599	1886	1250	1093	1074	1236	1276	1374	1412	1276	1131	1424	1299	1228	1196	1245	1271	1796	2349	2179	1908
livG	1618	1514	1539	1488	1183	1509	1371	1745	1734	1479	2113	1923	1563	2059	1533	1654	1441	2096	2215	1770	1459	1391	1841	1445	1742	1603	1906	1695	1967	2347	1483	1255	1306	1458	1437	1738	1552	1458	1354	1645	1570	1412	1492	1611	1587	1920	2617	2452	2136
livH	1135	1167	1098	1194	1039	1295	1043	1339	1237	1221	1728	1666	1352	1686	1217	1367	1132	1739	1780	1430	1191	1039	1493	1101	1359	1346	1504	1375	1532	1791	1211	1033	965	1106	1181	1347	1278	1139	1198	1364	1292	1094	1117	1309	1249	1640	2268	2058	1767
livJ	1118	880	935	1100	907	1159	900	1132	1166	910	1402	1408	1109	1360	1141	1129	939	1517	1574	1136	1056	977	1393	1041	1184	1166	1342	1157	1411	1606	1104	878	933	1096	994	1164	1247	1097	944	1198	1206	994	1094	1168	1112	1560	2041	1890	1697
livK	521	479	535	504	415	583	484	655	599	563	761	725	607	709	540	648	540	720	741	613	594	486	709	574	653	615	714	704	711	826	584	474	456	565	538	628	650	638	513	585	608	509	478	569	637	815	1141	965	881
livM	1247	1161	1120	1103	1027	1247	1038	1304	1386	1158	1737	1682	1222	1721	1319	1250	1176	1684	1866	1533	1226	1058	1458	1178	1454	1369	1551	1542	1741	1868	1278	1111	1093	1149	1295	1349	1373	1391	1125	1411	1259	1173	1210	1273	1378	1719	2303	2078	2003
lldD	3880	3836	3791	4092	3556	4273	3655	4669	4594	3845	5794	5397	4358	5707	4404	4512	3785	5594	5983	4828	4340	3760	5419	4017	5037	4487	5313	4938	5646	6398	3987	3596	3682	4065	3853	4672	4635	4325	3913	4941	4551	4049	4127	4326	4587	5819	7978	7096	6311
lldP	1792	1827	1827	1788	1519	2018	1579	2222	2153	1883	3004	2676	2070	2739	2028	2130	1770	2914	2976	2401	2005	1707	2344	1793	2153	2192	2369	2199	2561	2936	2070	1680	1647	1859	2066	2074	2019	2066	1841	2259	2087	1727	1906	2109	2037	2734	3764	3539	3139
lldR	3926	3709	4001	3620	3159	4157	3252	4417	4437	3687	6087	5561	4215	5712	4083	4388	3646	5884	6045	4835	4092	3477	4788	3638	4744	4486	5225	4965	5399	6201	4035	3229	3319	4020	3957	4558	4343	4199	3638	4663	4458	3814	3879	4145	4207	5677	7949	7151	6378
lon	318	294	245	239	235	306	225	382	356	314	326	334	266	309	279	377	300	470	479	372	273	252	353	262	317	314	401	316	381	432	240	235	206	231	253	384	339	338	324	392	337	281	269	235	273	403	528	499	465
lpcA	0	0	0	0	0	1	0	0	0	0	0	0	0	0	0	0	0	0	0	0	0	0	0	0	0	0	0	0	0	0	0	0	1	0	0	0	0	0	0	0	0	0	0	0	0	0	1	0	0
lpd	0	0	0	0	0	0	0	0	0	0	0	0	0	0	0	0	0	0	0	0	0	0	0	0	0	0	0	0	0	0	0	0	0	0	0	0	0	0	0	0	0	0	0	0	0	0	0	0	0
lplA	1371	1626	1611	1357	1178	1467	1245	1807	1880	1539	2369	1969	1506	1868	1462	1788	1517	2108	2027	1854	1283	1238	1751	1498	2005	1530	1659	1810	1771	2011	1536	1367	1293	1474	1550	1653	1600	1593	1496	1731	1470	1271	1386	1551	1633	1953	2428	2300	2201
lpp	236	189	302	323	257	346	231	244	270	166	472	437	335	448	318	250	204	286	326	285	297	246	363	303	296	264	267	257	295	355	328	255	242	272	262	184	204	197	172	188	240	186	297	319	258	364	433	406	383
lpxA	266	364	309	280	259	333	272	415	412	373	370	394	323	427	343	358	343	503	431	400	320	245	372	319	361	299	390	380	399	464	259	275	229	293	332	349	376	274	287	347	312	248	297	322	345	365	533	493	478
lrp	643	610	569	670	659	834	643	714	759	603	891	770	534	807	566	687	648	960	967	770	679	668	904	657	836	788	883	924	1011	1102	492	420	448	513	473	612	552	661	530	677	759	638	629	673	673	1043	1384	1384	1208
lsrB	55	46	61	59	49	46	47	39	51	39	78	76	47	81	56	48	43	60	58	58	61	57	67	43	41	46	55	58	75	85	48	41	36	55	65	60	44	61	44	40	53	42	45	51	40	61	87	79	67
lsrC	196	250	218	172	167	217	190	208	204	160	336	281	205	292	213	191	159	263	275	275	240	176	235	196	197	187	238	226	228	276	203	152	173	216	230	183	170	171	153	223	210	163	200	235	200	253	359	314	257
lsrD	70	75	93	70	71	103	68	85	76	76	113	108	74	98	108	85	75	131	93	101	87	83	98	87	98	91	99	92	91	143	88	65	81	83	68	89	70	72	67	91	89	69	79	82	100	124	139	127	125
lsrF	502	491	522	607	412	647	493	610	592	547	836	693	563	743	648	590	480	786	728	570	559	480	706	587	588	587	630	605	659	782	573	505	442	561	540	538	551	471	428	557	604	435	532	628	639	760	1044	859	792
lsrG	213	226	273	256	223	249	221	276	252	237	353	303	263	284	247	271	225	329	324	301	241	202	303	220	254	228	245	253	290	354	253	195	173	224	223	276	253	210	187	290	261	224	249	190	279	295	455	399	336
ltaE	1761	1631	1984	1817	1553	1957	1669	1966	1995	1719	2861	2511	2079	2521	1992	1965	1639	2388	2574	2000	1920	1640	2268	1787	2261	1918	2117	1975	2350	2739	1941	1649	1616	1843	1845	1895	1736	1753	1483	1888	1886	1670	1741	1908	2094	2406	3232	2881	2597
luxS	219	264	331	230	161	242	162	237	285	230	468	329	250	318	223	255	255	346	342	360	211	220	269	287	377	265	255	280	294	354	258	223	253	275	303	305	272	270	215	282	259	205	227	212	226	358	417	440	379
lysA	2714	2727	2872	2685	2278	3127	2312	3251	3299	2770	4292	3658	2927	3746	2907	3072	2672	3989	4247	3449	2842	2640	3665	2803	3375	3206	3593	3282	3722	4400	2782	2370	2500	2713	2881	3264	3123	3024	2641	3225	3123	2642	2754	3084	3170	3930	5200	4725	4333
lysC	1772	1891	1916	1705	1453	1902	1500	2449	2305	1793	2846	2272	1863	2353	1934	2252	1811	2594	2493	2234	1800	1604	2248	1736	2165	1946	2110	2062	2307	2630	1768	1580	1500	1673	1905	1966	1938	1983	1741	1985	1799	1473	1703	1867	1916	2284	3053	2859	2559
lysP	771	720	773	812	650	865	720	997	862	740	1180	1066	911	1157	862	954	703	1055	1105	979	784	708	976	808	1013	846	854	855	964	1111	796	666	716	698	791	806	774	792	690	781	786	731	787	865	895	957	1435	1296	1191
lysR	2430	2360	2404	2572	2178	2867	2250	2778	2928	2364	3634	3433	2689	3696	2647	2748	2311	3364	3593	2895	2613	2385	3118	2529	3004	2747	3168	2935	3409	3865	2473	2196	2246	2442	2568	2863	2649	2576	2278	2974	2779	2339	2579	2630	2854	3653	4854	4366	4021
lysS	371	367	462	501	403	526	442	435	407	382	741	719	535	722	550	467	386	535	601	453	555	460	694	512	600	482	532	519	559	701	515	427	454	474	487	438	458	427	385	456	496	372	521	491	529	652	861	736	655
lysU	1447	1315	1289	1350	1205	1529	1211	1489	1720	1424	2153	1948	1533	2020	1507	1543	1380	2116	2192	1746	1496	1329	1848	1329	1644	1624	1824	1698	1870	2245	1487	1269	1114	1346	1337	1513	1555	1476	1415	1722	1544	1465	1389	1514	1507	1983	2632	2572	2270
lyxK	3437	3188	3323	3230	2932	3707	3040	3589	3458	3237	4533	4749	3541	5021	3720	3619	3068	4779	5199	4080	3574	3160	4401	3410	4008	4081	4459	3977	4762	5610	3669	3032	3251	3599	3568	4254	4112	4068	3570	4436	3940	3360	3497	3720	3856	4859	6868	6150	5656
maa	1066	956	1266	1148	1008	1271	982	1258	1258	1203	1760	1481	1209	1549	1206	1235	1032	1649	1531	1182	1164	1045	1457	1137	1297	1177	1447	1241	1466	1704	1192	907	1066	1063	1073	1207	1181	1159	913	1156	1123	1043	1080	1107	1167	1399	1986	1741	1501
macA	717	735	840	734	620	838	632	834	902	728	1308	1048	829	1069	791	837	734	1082	1081	963	739	682	959	828	961	763	861	865	927	1085	806	691	742	749	841	853	798	742	649	846	795	676	731	853	892	1025	1373	1322	1190
macB	2985	2855	3386	3341	2800	3700	3130	3689	3705	2983	5000	4541	3648	4723	3585	3674	2966	4323	4252	3509	3381	3071	4329	3372	4001	3409	3893	3604	4088	4674	3434	3035	2830	3215	3291	3457	3249	3173	2851	3591	3461	3027	3394	3648	3605	4111	5805	5200	4696
maeB	2410	2140	2410	2412	2101	2640	2313	2836	2732	2449	3664	3378	2850	3509	2798	2775	2242	3729	3575	2924	2589	2193	3073	2454	2914	2604	3007	2882	3193	3738	2528	2120	2147	2502	2432	2570	2499	2452	2165	2727	2600	2257	2577	2568	2714	3416	4710	4255	3778
mak	2738	2796	2911	2796	2400	3046	2605	3391	3180	2897	4212	3684	3141	4012	2941	3368	2630	3948	4034	3413	2943	2592	3682	2886	3306	3102	3520	3227	3670	4320	2798	2478	2566	2870	3077	3041	3130	2820	2557	3100	3065	2519	2873	2953	3052	3606	5088	4639	4182
malE	4261	4403	4245	4136	3580	4686	3734	5405	5279	4299	6635	5654	4673	6071	4634	5262	4346	6430	6695	5927	4311	3741	5253	4114	4931	4808	5724	5272	6041	6799	4160	3692	3776	3970	4199	4756	4622	4440	3976	5038	4644	4101	4248	4498	4769	6205	8134	7549	6737
malG	2068	2016	2270	1956	1687	2124	1822	2556	2626	2180	3167	2592	2054	2787	2028	2616	2170	2978	2848	2465	2142	1865	2576	2042	2469	2252	2564	2400	2656	3206	1938	1774	1787	2058	1937	2394	2073	2103	1878	2478	2136	1840	1935	2144	2181	2668	3668	3298	3061
malI	206	179	183	191	178	204	179	188	180	165	250	271	228	319	180	200	174	250	274	214	213	162	256	200	253	208	241	186	203	255	181	175	147	200	201	217	179	213	193	182	157	160	232	213	209	261	321	324	255
malK	4869	4992	4813	4689	3954	5194	4140	5923	5983	4871	7108	6370	5211	6781	5331	5865	4902	7054	6973	6171	4974	4523	6149	4717	5893	5305	5796	5667	6263	7448	4905	4359	4143	4542	4913	5445	5195	5235	4674	5764	5276	4391	4828	4893	5105	6586	8780	8068	7222
malM	3327	3485	3437	3180	2754	3466	2813	4293	4130	3262	5412	4702	3639	4870	3702	4239	3489	5172	5160	4447	3578	3098	4324	3286	4085	3833	4265	4171	4595	5248	3521	3001	2955	3298	3537	3864	3749	3621	3234	4021	3684	3069	3410	3562	3773	4895	6690	6054	5253
malP	1099	1219	1225	1177	1014	1274	1093	1416	1336	1194	1821	1742	1313	1592	1351	1371	1111	1737	1592	1492	1197	1121	1488	1184	1450	1353	1493	1417	1518	1858	1228	1140	990	1293	1141	1263	1316	1280	1112	1537	1320	1137	1164	1245	1284	1629	2163	2072	1793
malQ	1169	1127	1189	1155	938	1296	975	1489	1438	1156	1759	1515	1217	1549	1114	1432	1152	1638	1621	1304	1148	988	1432	1198	1333	1323	1377	1340	1482	1740	1116	1081	1035	1134	1164	1336	1368	1206	1059	1348	1240	1083	1133	1130	1225	1562	1991	1874	1741
malS	5297	5193	4887	5270	4584	5635	4770	6174	6141	5386	7185	6908	5384	6999	5315	5944	4876	7280	7605	6034	5295	4783	6612	5235	6116	5644	6719	5824	6935	8062	5130	4568	4393	5163	5078	6079	6037	5607	5198	5947	5779	5072	5237	5415	5575	6925	9518	8639	8046
malT	1591	1520	1724	1592	1266	1704	1514	2158	1975	1691	2529	2127	1676	2103	1841	2111	1607	2457	2376	1863	1619	1454	2044	1590	1871	1809	1984	1895	2096	2541	1560	1407	1330	1576	1618	1714	1813	1668	1506	1892	1874	1578	1600	1671	1794	2128	3014	2744	2461
malX	283	323	352	347	295	380	349	363	384	272	488	546	385	502	384	319	290	421	503	376	333	325	472	329	440	349	415	392	417	522	348	301	335	321	344	359	285	338	275	387	369	303	316	399	395	449	640	525	502
malY	623	544	589	710	546	782	585	675	721	616	843	872	775	945	718	592	538	823	824	602	734	600	901	760	874	596	787	696	811	829	735	658	625	596	608	642	570	637	541	680	679	636	736	696	761	800	1087	1014	940
malZ	2088	1799	2260	2195	1903	2358	1965	2270	2466	2029	3103	2915	2352	3122	2383	2141	2048	2830	2929	2317	2281	2065	2869	2333	2749	2321	2674	2513	2832	3169	2141	1965	2054	2138	2103	2497	2240	2186	1923	2363	2306	1971	2267	2228	2357	2830	3797	3679	3225
manA	443	426	436	454	392	526	419	541	510	394	728	594	467	686	481	504	410	539	584	501	452	431	613	472	534	454	536	505	560	672	454	354	369	471	430	444	439	478	381	461	465	415	524	470	602	616	793	720	644
manX	294	328	356	336	324	391	346	373	358	277	556	478	366	502	368	380	306	436	459	389	366	329	476	368	484	382	445	382	475	530	387	330	314	359	408	364	369	338	346	448	346	362	397	394	404	474	617	605	552
manY	163	205	151	185	170	185	178	251	202	140	246	226	207	325	216	205	154	231	230	190	207	195	242	186	268	179	221	194	222	279	153	176	177	193	178	209	184	170	148	198	207	195	220	257	196	256	336	292	244
manZ	1102	1058	1252	1319	1110	1328	1165	1309	1315	1062	1995	1676	1360	1787	1488	1337	1079	1632	1661	1306	1318	1185	1628	1340	1563	1325	1463	1400	1584	1825	1181	1136	1037	1228	1300	1251	1231	1241	983	1374	1293	1064	1203	1380	1414	1670	2258	2097	1828
maoC	988	877	971	970	911	1107	846	1129	1152	905	1401	1384	1077	1423	1029	1065	910	1377	1420	1118	1070	907	1252	1029	1183	1011	1181	1146	1286	1519	1008	848	906	930	1000	1031	1054	976	849	1156	1054	892	1013	1057	1055	1341	1898	1768	1514
marA	132	166	176	188	125	192	139	166	190	139	241	234	174	222	181	140	153	227	227	173	194	169	199	149	231	180	195	168	182	252	167	141	147	166	158	210	150	137	115	167	143	163	151	158	172	222	282	279	253
marC	133	122	108	117	107	122	117	141	134	102	164	150	105	193	138	145	100	136	181	126	127	125	163	116	139	123	132	139	144	184	124	110	98	102	123	109	119	106	117	113	93	108	102	94	151	147	238	197	162
marR	377	352	400	362	305	425	351	423	406	317	516	444	332	517	420	417	334	522	569	430	357	340	468	391	447	387	464	358	504	527	365	282	295	362	384	407	350	367	302	399	395	298	366	399	461	485	666	627	526
mazG	2299	2496	2595	2377	1976	2564	2096	2887	2930	2454	3890	3314	2550	3422	2746	2920	2344	3483	3474	3142	2459	2121	3020	2484	2812	2578	2863	2773	3175	3591	2488	2065	1909	2285	2274	2632	2502	2411	2139	2593	2402	2130	2404	2508	2561	3237	4438	4088	3587
mbhA	1347	1376	1421	1293	1125	1375	1184	1487	1627	1325	2103	1782	1552	1886	1396	1494	1399	1885	1986	1660	1426	1149	1565	1191	1529	1524	1709	1503	1750	2043	1356	1246	1064	1330	1228	1415	1492	1348	1241	1427	1358	1190	1311	1348	1384	1775	2442	2223	1966
mcrA	475	489	430	442	391	501	396	410	584	423	697	565	482	665	508	424	542	519	715	627	438	475	583	470	580	529	503	518	567	741	482	458	393	478	462	607	479	484	449	510	598	429	481	516	491	563	769	735	610
mcrB	281	315	312	293	257	323	293	351	374	333	519	390	320	465	359	330	321	490	431	397	355	270	380	271	376	306	375	383	404	469	317	276	276	277	311	378	342	320	300	371	341	322	355	317	342	453	637	545	514
mcrC	1096	1092	1157	1075	938	1185	971	1488	1402	1093	1863	1497	1063	1571	1156	1349	1151	1483	1516	1305	1113	997	1320	1120	1259	1217	1311	1264	1459	1534	1218	960	999	1034	1092	1250	1316	1110	979	1281	1146	1009	1032	1135	1168	1581	1997	1832	1723
mdaB	2092	1979	1984	2053	1835	2282	1846	2327	2428	1996	2991	2888	2248	2786	2353	2345	2036	2845	2898	2388	2175	1796	2573	2061	2415	2278	2699	2331	2725	3106	2163	1799	1842	1868	2012	2492	2324	2099	1980	2417	2270	1922	2163	2303	2197	2883	3900	3546	3192
mdh	990	960	991	944	820	988	904	1177	1153	994	1348	1275	1019	1301	984	1145	928	1437	1420	1258	1008	832	1206	899	1139	1094	1166	1102	1191	1423	959	890	843	928	866	1163	1182	1090	1002	1114	1070	911	1002	942	1050	1269	1782	1611	1489
mdlA	3242	3048	3289	3372	2882	3581	3078	3770	3819	3204	4867	4463	3609	4686	3672	3749	3128	4338	4449	3613	3431	3111	4403	3411	3901	3504	3872	3688	4007	4894	3353	2959	2944	3106	3271	3636	3473	3469	2933	3691	3484	2962	3413	3471	3577	4305	5948	5345	4880
mdlB	1585	1572	1780	1788	1476	1909	1546	2030	1763	1809	2688	2306	1811	2470	1788	1888	1438	2311	2279	1853	1844	1636	2168	1799	2107	1814	2167	1998	2209	2440	1788	1546	1515	1634	1726	1799	1895	1848	1465	1948	1704	1545	1734	1913	1817	2226	3048	2863	2595
mdoB	1937	1894	2016	1837	1591	2085	1688	2490	2435	1854	3110	2727	2127	2797	2089	2540	2114	2884	2923	2474	2106	1768	2403	1889	2346	2189	2529	2339	2588	3018	1951	1614	1624	1890	2094	2231	2221	2077	1732	2186	2126	1854	1961	2035	2157	2749	3791	3583	3016
mdoC	1136	1169	1381	1386	1153	1505	1257	1413	1436	1187	2052	1839	1658	2023	1545	1427	1086	1782	1822	1526	1433	1280	1808	1370	1701	1471	1646	1540	1774	2026	1547	1224	1297	1420	1467	1437	1415	1330	1181	1449	1494	1283	1457	1554	1519	1898	2637	2419	2096
mdoD	458	463	524	460	400	540	457	572	592	444	776	688	480	630	439	516	463	653	591	526	517	450	658	507	580	526	566	537	645	671	466	392	435	440	524	513	485	472	435	528	482	441	455	528	481	667	860	787	675
mdoG	2571	2497	2620	2719	2364	3014	2382	3001	3049	2542	3857	3445	2845	3718	2805	2809	2549	3604	3890	2981	2822	2455	3412	2612	3191	2888	3295	3190	3535	4136	2675	2413	2260	2457	2593	3075	2842	2803	2377	2900	2820	2317	2712	2949	2826	3652	4955	4388	4003
mdoH	2508	2540	2463	2729	2276	3048	2442	3204	3072	2736	3604	3369	2797	3396	2627	3071	2590	3861	3550	3121	2551	2377	3320	2699	3182	2863	3296	3158	3445	4030	2497	2383	2346	2441	2512	3074	2759	2782	2380	3130	2863	2278	2606	2767	2880	3646	4739	4501	4167
mdtA	1894	1975	2187	2224	1757	2305	1856	2497	2569	2143	3338	2873	2237	2826	2280	2442	2040	3101	2891	2437	2081	1871	2816	2095	2554	2232	2572	2261	2539	3153	2060	1864	1912	2174	2172	2233	2171	2147	1896	2306	2188	1781	2095	2286	2353	2787	3803	3485	3145
mdtB	2185	2257	2398	2256	1930	2326	2081	2966	2824	2425	3643	2964	2471	3106	2465	2695	2363	3407	3220	2748	2335	2044	2929	2214	2610	2500	2734	2514	2913	3347	2354	1951	1879	2188	2275	2569	2382	2328	2108	2515	2333	2048	2270	2269	2480	3013	4125	3642	3427
mdtC	1539	1591	1819	1668	1342	1786	1393	1943	1936	1669	2632	2276	1905	2278	1810	1936	1555	2341	2253	1935	1690	1549	2126	1561	1995	1708	1922	1847	2122	2433	1668	1403	1416	1513	1607	1768	1735	1659	1421	1803	1814	1527	1674	1831	1921	2235	2952	2750	2378
mdtD	438	368	362	384	379	447	355	464	442	381	586	591	420	635	433	425	354	576	561	463	429	365	536	371	453	422	516	451	561	650	407	331	355	357	423	409	395	392	364	417	416	351	370	424	498	619	787	735	702
mdtE	1097	1061	1183	1184	1109	1442	1121	1281	1342	1092	1815	1757	1351	1856	1442	1254	1069	1592	1737	1497	1353	1196	1622	1207	1528	1327	1444	1331	1510	1811	1280	1149	1096	1202	1268	1210	1194	1232	970	1239	1405	1105	1300	1429	1418	1636	2294	2099	1910
mdtF	2270	2024	2658	2450	2131	2710	2182	2525	2567	2151	4095	3331	2699	3434	2786	2609	2139	3120	3305	2649	2611	2284	3190	2470	2995	2454	2707	2650	2871	3408	2386	2178	2198	2364	2436	2280	2328	2223	1940	2534	2646	2175	2563	2635	2766	3164	4157	3892	3515
mdtG	818	784	815	887	756	956	792	914	861	763	1295	1210	916	1275	981	898	655	1109	1151	986	931	911	1226	909	1096	894	1067	919	1139	1259	891	863	793	812	888	913	896	789	657	975	957	728	938	1006	974	1114	1527	1371	1260
mdtH	681	664	897	810	688	891	731	795	843	762	1266	1167	947	1223	952	803	619	1090	1103	823	859	767	1077	780	982	841	1031	889	1027	1199	780	803	683	761	831	826	801	746	666	890	918	737	905	914	973	1135	1521	1377	1258
mdtI	451	433	541	506	425	610	453	555	523	450	785	741	613	729	528	531	418	733	671	583	500	476	688	510	656	518	626	539	585	691	550	507	438	494	507	517	498	511	419	506	542	400	499	609	643	725	905	904	794
mdtJ	405	368	452	421	359	488	424	457	457	398	596	611	480	631	493	449	352	506	627	485	467	410	601	417	488	474	480	460	538	665	436	396	391	451	443	421	383	423	357	456	417	446	442	486	501	547	773	686	597
mdtK	557	553	686	664	576	736	632	715	671	559	1058	902	762	941	726	684	588	799	805	694	660	624	889	627	779	663	742	691	813	940	730	613	620	656	736	645	605	642	512	685	656	559	693	684	798	851	1011	1006	947
melA	1946	1840	1834	1889	1639	2001	1733	2161	2150	1865	2807	2636	1963	2644	2020	2210	1800	2779	2941	2359	1920	1719	2339	1925	2361	2113	2525	2296	2561	2999	1942	1730	1675	1935	1931	2137	2204	2159	1938	2336	2268	1889	1938	2113	2080	2676	3781	3435	3325
melB	1659	1547	1536	1637	1402	1813	1497	1834	1971	1542	2343	2416	1879	2454	1846	1869	1557	2458	2588	2070	1797	1542	2093	1636	2029	1899	2161	2077	2431	2703	1732	1406	1479	1626	1685	1949	1874	1852	1661	2072	1873	1572	1853	1831	1827	2482	3374	3118	2720
melR	1043	924	958	1046	851	1059	922	1187	1176	1030	1450	1296	1041	1556	1084	1225	957	1509	1588	1177	1041	951	1306	947	1153	1122	1386	1264	1458	1606	1030	959	916	1006	898	1145	1048	1109	1017	1197	1243	1040	1016	1061	1099	1452	2000	1782	1660
menA	1976	1885	2159	1977	1684	2120	1869	2326	2252	1876	3204	2653	2125	2763	2206	2243	1938	2855	2977	2447	2089	1802	2521	2071	2386	1902	2247	2239	2452	2837	1943	1802	1840	1919	2053	2075	2208	1894	1741	2152	2008	1677	2074	2212	2316	2591	3507	3179	2835
menB	1788	1690	1737	1833	1611	2030	1635	2144	2104	1864	2693	2437	1886	2524	2068	2078	1735	2617	2630	2220	1832	1698	2366	1797	2153	1865	2208	2052	2424	2698	1911	1642	1531	1629	1964	1958	1950	1889	1584	2036	1875	1573	1811	1962	1940	2375	3307	3000	2602
menD	1718	1686	1765	1751	1587	1969	1731	1936	1964	1838	2635	2423	2033	2533	1957	1939	1710	2570	2513	2060	1876	1634	2266	1807	2185	1986	2249	2071	2324	2794	1854	1639	1603	1789	1942	1989	1923	1885	1630	2066	1933	1663	1746	1995	2048	2365	3356	3039	2737
menE	1117	980	1066	1126	1005	1269	1054	1304	1274	1076	1534	1515	1163	1586	1272	1259	1056	1555	1570	1243	1161	995	1404	1144	1319	1247	1443	1327	1511	1600	1196	1093	951	1018	1126	1268	1190	1132	950	1208	1174	999	1218	1161	1266	1525	2036	1886	1678
menF	916	915	952	951	812	1058	885	1128	1136	895	1519	1293	1069	1436	1025	1015	975	1395	1270	1086	1006	929	1215	937	1125	1021	1157	1099	1155	1424	923	817	841	952	937	983	956	970	816	997	1038	862	1003	1034	1154	1233	1852	1565	1436
mepA	552	525	555	581	474	653	469	613	601	567	816	718	624	809	646	620	561	740	779	572	554	548	733	558	639	587	695	613	744	820	612	528	486	546	570	655	648	566	514	601	557	575	571	623	581	731	967	864	824
metA	3437	3500	3606	3344	2843	3578	2941	4456	4332	3555	5545	4510	3552	4737	3722	4409	3586	5311	4973	4294	3568	3086	4336	3428	4047	3713	4227	4096	4495	5365	3426	3105	3045	3376	3471	4021	3720	3676	3241	4119	3815	3095	3247	3511	3661	4538	6351	5867	5142
metB	3082	2868	3136	2895	2653	3188	2765	3697	3863	2998	4860	4202	3360	4251	3341	3649	3215	4498	4544	3883	3146	2781	3944	3001	3671	3269	3887	3607	4163	4776	3233	2785	2669	3018	3118	3434	3393	3419	2832	3611	3340	2788	2989	3280	3393	4365	5890	5369	4919
metC	2032	2062	2001	2213	1759	2435	1836	2394	2449	2009	3052	2888	2215	3057	2216	2377	2004	2949	3216	2507	2143	1904	2658	2037	2397	2288	2781	2492	2824	3143	2248	1929	1902	2144	2121	2385	2303	2235	1952	2480	2316	1962	2163	2325	2386	3100	3955	3771	3340
metE	3702	3477	3405	3601	2989	3815	3136	4048	4056	3454	5245	4942	3803	4904	3774	3835	3483	5112	5487	4323	3651	3153	4352	3446	4295	3857	4521	4162	4811	5538	3350	3082	2880	3408	3492	4022	3755	3624	3375	3929	3934	3236	3668	3720	3757	5035	6844	6380	5581
metF	1467	1534	1833	1337	1234	1458	1258	2059	2114	1610	2592	2026	1762	2212	1885	1929	1703	2339	2142	1889	1482	1182	1751	1442	1551	1565	1738	1505	1799	2130	1454	1332	1341	1481	1499	1520	1451	1447	1326	1597	1354	1106	1191	1280	1329	1581	2206	2023	1857
metH	3439	3590	3589	3284	2808	3585	3007	4484	4135	3485	5452	4436	3665	4446	3654	4179	3453	4988	4951	4323	3460	3047	4260	3443	4174	3790	4301	3929	4728	5199	3325	2911	3135	3233	3551	3823	3670	3610	3345	3960	3764	3065	3290	3573	3650	4643	6318	5751	5346
metI	999	962	1121	873	791	953	847	914	986	877	1634	1448	1069	1566	1187	1014	907	1372	1583	1221	1083	907	1232	904	1205	1088	1343	1186	1340	1622	1138	936	977	1242	1244	1255	1166	1118	1057	1243	1107	901	1025	1126	1065	1425	2053	1768	1650
metJ	6	3	14	16	13	10	17	9	6	11	15	27	16	26	13	3	6	10	12	11	19	18	18	12	18	18	9	21	17	15	14	10	14	15	13	9	12	3	1	6	6	9	16	16	13	10	12	19	24
metL	146	161	274	739	788	828	777	188	163	151	461	593	422	818	547	208	120	215	233	205	368	266	342	305	251	284	326	290	297	297	338	186	197	248	201	129	101	101	104	99	410	318	1282	1307	1200	901	1280	1200	1105
metN	2338	2157	2331	2510	2026	2663	2087	2691	2672	2349	3411	3196	2607	3409	2748	2591	2192	3384	3390	2796	2424	2180	2928	2327	2907	2610	2852	2640	3015	3631	2515	2032	2044	2321	2298	2506	2535	2242	2095	2668	2551	2071	2407	2550	2577	3151	4222	3885	3554
metQ	0	0	0	0	0	0	0	0	0	0	0	0	0	0	0	0	0	0	0	0	0	0	0	0	0	0	0	0	0	0	0	0	0	0	0	0	0	0	0	0	0	0	0	0	0	0	0	0	0
metR	2655	2441	2567	2442	2115	2782	2261	3148	3068	2542	3983	3544	2747	3470	2793	3087	2543	3778	3853	3194	2614	2269	3111	2480	2958	2822	3307	2983	3468	3939	2469	2204	2164	2315	2553	2829	2683	2741	2380	2999	2833	2278	2486	2623	2723	3623	4908	4566	3995
mfd	2687	2810	3112	3415	2791	3572	3020	3107	3138	2671	4701	4705	3727	4826	3728	3023	2699	4024	3957	3311	3479	3082	4316	3385	3902	3359	3721	3400	3887	4659	3466	2913	3159	3329	3301	3158	3004	2979	2619	3167	3173	2666	3328	3562	3587	4133	5722	5318	4532
mglA	349	299	326	345	304	394	335	378	405	321	506	551	438	518	371	375	363	504	516	464	365	328	455	343	441	420	435	398	507	556	377	294	326	330	349	400	390	349	384	394	413	356	352	408	383	502	706	649	533
mglB	246	226	263	229	214	281	219	260	290	194	367	312	266	335	290	252	206	248	319	258	243	242	315	256	301	254	270	242	298	383	268	209	246	298	237	295	237	264	175	261	274	228	237	281	280	331	462	436	371
mglC	563	517	601	603	517	632	545	629	681	533	889	851	609	938	656	668	552	860	830	749	621	525	742	599	699	707	816	731	786	958	603	587	522	560	639	628	643	607	559	649	666	577	630	742	685	901	1218	1115	985
mgsA	2611	2721	3067	3025	2577	3353	2645	3335	3274	2646	4906	4312	3259	4190	3255	3215	2715	4018	4047	3390	3167	2796	4010	3000	3532	3177	3575	3319	3810	4436	3283	2708	2732	3055	3151	3103	3127	3025	2591	3489	3011	2530	3021	3242	3273	4208	5690	5196	4593
mgtA	367	381	440	410	366	385	392	487	554	375	632	617	488	643	434	522	432	606	578	495	452	337	546	398	502	449	522	456	551	653	440	417	373	369	436	474	409	441	419	520	438	389	443	428	457	607	800	741	661
mhpA	2722	2500	2540	2834	2403	3109	2538	3121	3074	2630	3751	3639	2798	3783	2942	2998	2626	3617	3917	2914	2893	2539	3612	2786	3342	3126	3626	3143	3721	4295	3024	2575	2702	2993	2809	3162	3125	3249	2776	3400	3027	2601	2849	2748	3018	3779	4887	4475	4333
mhpB	969	908	903	954	852	1099	928	1165	1077	876	1244	1266	1092	1346	1067	1049	939	1198	1417	1081	1062	940	1320	936	1240	1073	1205	1048	1283	1420	1046	909	910	1020	993	1125	1067	1068	931	1163	1016	949	991	977	1064	1313	1671	1638	1453
mhpC	762	659	702	731	669	868	693	775	717	673	1124	1113	877	1098	779	743	737	1012	1151	872	819	734	1000	766	882	938	922	873	990	1188	807	713	751	754	796	827	811	859	801	938	844	713	789	899	924	1213	1621	1473	1260
mhpD	2156	1975	1813	2277	1865	2499	1955	2349	2475	2115	2717	2815	2314	3083	2306	2316	1943	2943	3018	2307	2258	2068	2695	2211	2553	2278	2690	2350	2816	3318	2155	1963	1884	2167	2159	2499	2339	2281	1966	2457	2275	2065	2388	2317	2292	2754	3889	3463	3122
mhpE	2259	1988	2038	2249	1862	2504	1945	2308	2255	1961	3111	3022	2444	3357	2414	2210	2000	3041	3473	2636	2344	2004	2897	2261	2666	2615	2862	2694	2998	3410	2131	2016	1913	2098	2304	2434	2409	2278	1985	2539	2404	2045	2339	2478	2565	3240	4377	4190	3558
mhpF	1476	1335	1327	1561	1328	1702	1334	1702	1790	1354	2068	2094	1643	2038	1623	1560	1361	2012	2274	1706	1499	1292	1883	1578	1873	1694	1982	1804	1975	2267	1581	1479	1493	1520	1639	1712	1756	1684	1492	1884	1612	1461	1645	1600	1671	2233	2851	2635	2382
mhpR	1592	1592	1526	1655	1419	1858	1480	1937	1844	1626	2251	2253	1763	2218	1824	1889	1551	2286	2477	1802	1760	1563	2121	1586	1907	1866	2029	1919	2214	2685	1640	1469	1463	1625	1648	2056	1855	1788	1541	1928	1670	1674	1738	1687	1737	2193	3056	2828	2434
mhpT	1745	1601	1645	1778	1614	1980	1601	1905	1987	1578	2466	2276	1832	2456	1914	1875	1644	2339	2505	1897	1813	1688	2254	1806	2063	1977	2301	2077	2379	2724	1765	1587	1585	1734	1655	1957	2021	1841	1636	2051	1938	1681	1779	1909	1914	2381	3234	2996	2670
miaA	51	50	71	62	53	80	64	53	87	54	91	90	75	95	67	55	61	80	70	46	80	77	100	72	107	78	85	61	96	115	70	64	50	59	64	53	40	81	51	65	71	57	74	81	91	82	121	108	84
miaB	2619	2422	2766	2928	2487	3151	2571	2968	3073	2534	4248	3848	3234	4120	3246	2895	2526	3624	3814	3009	3005	2720	3835	2899	3369	3037	3429	3112	3655	4367	2897	2629	2645	2836	2907	3038	2907	2978	2447	3059	2894	2489	2826	3213	3108	3918	5213	4756	4174
minC	554	544	528	484	488	615	458	648	633	532	808	660	559	741	529	646	499	831	789	693	582	486	680	558	713	638	758	670	794	864	515	477	421	501	522	594	603	588	506	603	666	565	595	659	617	903	1169	1071	937
minD	1241	1244	1223	1253	1090	1384	1212	1511	1570	1318	1893	1676	1353	1782	1376	1583	1325	1871	1931	1559	1285	1236	1597	1283	1535	1541	1808	1661	1919	2227	1193	1057	1107	1139	1284	1468	1500	1406	1231	1591	1528	1310	1514	1595	1573	2100	2813	2491	2266
minE	983	929	893	993	836	1009	931	1338	1162	1033	1290	1324	1000	1260	1073	1191	946	1548	1501	1193	1032	897	1258	1013	1140	1226	1285	1342	1441	1792	926	844	804	952	1016	1226	1263	1166	962	1229	1190	1062	1152	1059	1175	1615	2114	2002	1715
mioC	1910	1868	1711	1762	1479	1949	1527	2219	2219	1809	2485	2412	1929	2676	1994	2225	1922	2627	2724	2268	1859	1562	2344	1679	2175	1992	2357	2249	2494	2927	1758	1611	1546	1774	1851	2167	2116	1966	1776	2268	2093	1743	1721	1949	2032	2593	3568	3026	2905
mipA	867	940	1140	1016	856	1080	917	1237	1331	989	1753	1344	1195	1502	1218	1140	1043	1423	1330	1147	1167	970	1322	980	1213	1076	1160	1184	1311	1374	1078	1007	918	1070	1064	1116	991	938	913	1084	1075	936	1083	1083	1187	1334	1873	1614	1477
mlrA	596	549	638	664	632	747	610	671	674	561	1035	899	744	915	704	681	580	815	947	729	699	562	840	646	793	675	749	748	841	951	714	563	661	644	665	698	632	710	624	784	643	678	693	728	806	934	1218	1077	1010
mltB	1251	1265	1486	1272	1114	1384	1222	1648	1565	1284	2191	1746	1267	1747	1415	1547	1269	1905	1784	1535	1298	1141	1696	1332	1588	1429	1686	1436	1722	2039	1482	1211	1272	1290	1536	1465	1477	1340	1264	1580	1437	1199	1281	1394	1455	1877	2384	2299	2134
mltC	1306	1201	1394	1396	1142	1511	1145	1439	1604	1304	1986	1757	1522	1843	1448	1395	1310	1843	1831	1485	1324	1261	1708	1334	1631	1429	1644	1510	1707	2034	1299	1179	1171	1293	1450	1471	1464	1421	1182	1525	1426	1228	1389	1389	1459	1780	2449	2297	2022
mltD	517	439	549	509	428	561	468	598	664	482	927	746	564	752	639	539	484	793	696	578	486	460	646	496	583	540	653	569	705	804	505	463	426	504	517	596	504	509	462	562	557	485	490	535	511	652	967	794	716
mmuM	1559	1234	984	1616	1435	1724	1483	1901	1790	1573	1452	1436	1877	2274	1782	1966	1567	2439	2437	1603	1614	1414	1328	920	1478	1945	2262	1872	2157	2592	1639	1335	1346	1500	914	1729	1742	1653	1549	1890	1753	1584	1642	1885	1838	1460	2952	2956	2593
mmuP	1351	1134	861	1373	1173	1533	1211	1548	1642	1352	1287	1176	1454	2024	1561	1480	1390	1975	2099	1406	1387	1120	1129	823	1318	1557	1825	1609	1802	2054	1473	1156	1037	1234	857	1396	1391	1466	1186	1529	1403	1247	1420	1451	1459	1144	2385	2308	2029
mngA	1225	1167	1287	1406	1104	1511	1190	1487	1452	1222	1914	1918	1433	1904	1486	1415	1222	1841	1917	1416	1428	1275	1770	1407	1654	1459	1625	1441	1816	1952	1587	1169	1144	1282	1376	1403	1340	1346	1138	1430	1434	1222	1390	1494	1507	1861	2512	2353	2034
mngB	386	334	439	397	331	467	337	419	458	354	590	586	427	522	406	397	346	503	527	452	439	407	524	355	495	463	492	461	552	591	381	424	369	347	415	420	459	398	335	420	396	381	406	472	454	570	733	655	619
mngR	450	365	446	509	377	532	418	480	549	403	647	668	504	628	518	516	443	535	627	461	463	408	600	467	541	444	531	459	572	655	457	427	407	464	442	493	505	429	375	469	434	401	374	492	551	625	832	688	657
mntH	1023	922	1117	1188	990	1238	1081	1069	1107	917	1788	1714	1289	1793	1341	1027	931	1348	1518	1172	1320	1078	1420	1194	1410	1141	1457	1193	1322	1621	1208	1087	962	1079	1279	1174	1157	1100	894	1116	1124	909	1159	1287	1310	1516	2027	1923	1644
mntR	824	803	948	922	706	1009	757	1025	1104	850	1426	1177	1052	1230	967	980	846	1154	1176	900	971	760	1079	819	1093	992	1025	959	1181	1330	888	758	785	880	949	946	923	955	764	851	983	808	906	912	973	1236	1601	1492	1326
moaA	803	877	935	941	752	1012	815	983	980	781	1423	1187	925	1288	1035	1001	759	1179	1269	1125	928	831	1126	875	1033	944	1134	1028	1157	1260	926	847	814	871	913	980	941	873	802	1003	977	786	1006	972	936	1211	1631	1519	1365
moaB	742	677	868	755	633	817	709	976	872	736	1182	950	731	1046	889	877	757	1011	1023	820	759	687	1020	723	915	782	832	800	935	1059	783	675	630	710	670	830	735	769	644	819	724	632	734	772	825	899	1316	1157	1073
moaC	743	675	845	790	642	839	654	882	865	688	1207	1019	808	1126	761	901	684	1037	1014	817	809	722	982	778	888	799	904	803	947	1148	855	750	747	785	796	930	768	747	747	812	790	622	706	827	810	1016	1292	1250	1070
moaD	606	645	750	668	553	751	606	864	771	666	1150	877	758	920	728	781	594	935	918	849	708	591	899	673	782	724	848	715	879	938	782	626	599	650	723	666	701	674	661	749	743	603	651	736	702	874	1230	1117	967
moaE	489	540	588	544	477	575	504	606	720	450	999	743	611	813	579	637	581	749	783	717	638	539	774	559	674	625	757	692	747	835	575	493	505	557	530	616	562	555	529	653	581	518	560	644	642	790	1085	967	869
mobB	3258	3130	3258	3107	2734	3411	2944	3895	4034	3378	4779	4326	3546	4427	3533	3863	3152	4666	4721	3896	3251	2875	4078	3121	3868	3433	4038	3764	4223	5078	3131	2945	2826	3023	3355	3676	3373	3426	3059	3907	3525	2900	3168	3394	3434	4421	5866	5452	4848
modA	358	363	331	379	310	395	351	393	387	311	528	478	447	580	399	399	316	511	564	403	384	326	455	358	418	354	484	436	506	504	390	337	356	365	416	421	353	346	351	452	379	350	380	422	453	515	675	630	530
modB	641	559	619	662	550	713	596	696	770	585	913	847	771	991	726	661	616	802	953	676	715	568	858	667	761	720	792	783	816	956	733	598	652	648	675	730	653	678	613	775	701	642	693	639	727	852	1182	1056	1049
modC	485	416	454	468	357	530	410	432	533	416	651	629	565	661	442	466	379	570	642	506	440	421	598	444	520	437	552	510	588	690	471	398	389	455	453	494	466	459	394	506	444	444	443	465	480	626	840	743	670
modE	509	455	550	500	434	546	490	574	560	458	795	744	586	738	486	549	471	674	737	603	539	481	625	510	637	555	658	576	669	736	490	444	503	533	485	576	521	546	438	556	542	413	492	624	561	671	866	884	778
modF	921	869	888	899	789	998	805	1009	1024	866	1394	1322	1023	1338	1009	983	835	1332	1365	1071	924	839	1186	865	1092	963	1136	994	1186	1420	828	829	815	906	912	968	934	910	875	1092	947	935	1014	1027	937	1278	1735	1595	1425
moeA	588	538	549	569	471	586	488	614	704	580	803	746	585	756	581	671	527	752	753	598	605	530	723	539	670	615	674	639	716	797	625	567	543	604	586	641	625	567	531	645	518	510	563	574	569	787	919	890	865
moeB	456	413	489	554	416	590	476	595	561	450	733	692	515	733	550	543	497	680	631	569	520	481	664	498	604	564	573	541	656	762	567	488	514	468	578	565	528	535	479	475	474	430	521	505	579	706	903	844	718
mog	1134	1131	1207	1058	917	1200	982	1585	1470	1196	1795	1507	1145	1610	1182	1546	1219	1652	1639	1390	1166	1019	1461	1070	1318	1236	1397	1317	1498	1674	1100	1136	991	1097	1166	1259	1283	1264	1115	1304	1063	969	1092	1096	1141	1444	1895	1823	1605
motA	309	305	379	374	323	402	326	422	443	396	605	541	400	514	405	441	343	533	495	469	359	376	523	399	458	423	468	404	488	530	381	318	336	404	368	416	382	378	312	373	421	348	378	424	424	456	719	679	561
motB	575	606	686	639	548	720	592	722	791	657	1006	874	740	940	699	746	667	898	791	765	713	615	806	655	734	657	712	723	813	921	653	582	543	693	597	676	671	591	505	652	643	525	663	676	689	850	1116	971	950
mpaA	457	427	575	540	471	589	495	578	579	467	843	779	608	763	569	557	450	681	674	535	551	491	679	517	724	554	590	649	636	802	546	453	471	535	609	597	604	542	461	592	557	495	548	510	643	726	953	861	796
mpl	2231	2198	2299	2201	1914	2462	2096	2792	2648	2142	3466	2845	2263	3172	2459	2585	2220	3076	3224	2461	2264	2022	2838	2210	2718	2501	2703	2535	2895	3367	2298	2112	2013	2151	2298	2533	2489	2379	2088	2666	2435	2124	2220	2459	2483	2992	4074	3794	3470
mppA	142	113	117	134	141	134	165	156	143	119	166	225	150	192	209	139	115	182	214	161	155	158	203	152	182	134	166	156	195	212	188	125	115	143	126	185	160	156	112	166	154	128	150	183	156	220	270	263	203
mprA	3286	3380	3058	3155	2700	3419	2830	4148	3961	3388	4751	4396	3351	4406	3540	3990	3293	4869	4667	4074	3234	2758	3897	3011	3689	3150	3674	3471	3985	4645	3150	2918	2826	3071	3104	3603	3207	3122	2797	3334	3542	3077	3012	3184	3139	3785	5109	4743	4428
mqo	1884	1831	2042	2066	1853	2267	1865	2400	2314	1941	2895	2734	2232	2797	2136	2362	1802	2693	2577	2229	2093	1864	2619	2082	2388	2073	2407	2255	2588	2903	2017	1849	1733	1962	2023	2146	2029	1997	1850	2214	2063	1793	2037	2127	2239	2609	3416	3313	2863
mraW	296	266	350	354	293	391	304	385	354	329	515	467	382	461	359	330	319	416	429	324	348	312	545	342	418	377	434	389	427	542	370	332	293	346	329	368	324	325	264	399	340	292	318	332	365	463	589	561	425
mraZ	2875	2821	3029	3069	2747	3325	2747	3488	3398	2942	4594	4282	3347	4262	3257	3494	2691	4249	4219	3417	3251	2783	3840	3146	3675	3322	3761	3521	3900	4519	3201	2669	2768	3083	3099	3393	3274	3125	2735	3581	3112	2787	2921	3234	3234	4050	5328	4810	4511
mrcA	1790	1612	1860	1793	1603	1908	1704	2057	2113	1717	2653	2470	1945	2594	2037	2033	1700	2366	2560	2149	1962	1657	2279	1828	2180	2135	2209	2065	2432	2748	1849	1703	1640	1850	1810	1846	1983	1819	1686	2062	1938	1747	1784	1840	1993	2465	3477	3230	2856
mrcB	237	209	264	303	241	349	255	211	231	194	410	382	341	408	303	211	166	327	338	283	263	275	354	261	301	276	323	246	326	391	264	247	236	232	288	204	218	222	201	261	255	194	240	280	291	344	474	450	381
mreD	0	0	0	0	0	0	0	0	0	0	0	0	0	0	0	0	0	0	0	0	0	0	0	0	0	0	0	0	0	0	0	0	0	0	0	0	0	0	0	0	0	0	0	0	0	0	0	0	0
mrp	472	401	520	503	452	534	458	521	548	499	672	730	521	794	527	498	512	697	725	577	534	445	643	474	586	526	592	551	671	695	515	427	385	477	484	532	533	485	459	519	496	468	462	507	556	651	978	805	691
mrr	1701	1830	1876	1618	1435	1816	1429	2077	2077	1725	2778	2273	1810	2218	1865	1964	1679	2439	2383	2148	1749	1432	2097	1673	1906	1766	2098	1891	2251	2618	1686	1499	1546	1695	1795	1859	1746	1835	1579	1984	1627	1568	1701	1718	1834	2194	3142	2827	2498
mscL	4210	3871	4006	4024	3385	4270	3643	4878	4777	4050	6067	5659	4484	5775	4459	4908	4010	6282	6208	4945	4291	3796	5207	4082	4947	4579	5276	4682	5573	6406	4130	3732	3600	4140	4299	4602	4387	4412	3809	4702	4365	3660	4007	4133	4250	5644	7760	6850	6324
msrA	2475	2457	2463	2518	2079	2753	2290	3026	2855	2580	3432	3187	2674	3371	2641	2911	2270	3589	3459	2917	2571	2247	3226	2441	2973	2601	3082	2786	3181	3881	2416	2177	2043	2331	2274	2759	2709	2560	2246	2783	2619	2307	2438	2630	2471	3112	4343	3928	3563
msyB	1931	1748	2157	2283	1842	2448	1923	2202	2160	1893	3297	3025	2383	3119	2308	2165	1731	2729	2890	2151	2341	2018	2787	2244	2729	2244	2468	2339	2628	3034	2283	1955	2060	2183	2320	2150	2128	2029	1771	2214	2137	1823	2175	2315	2389	2711	3724	3323	3115
mtgA	2808	2897	3004	2803	2456	3080	2559	3335	3288	2856	4280	3980	3006	3913	3002	3295	2690	3819	4255	3571	2971	2531	3602	2791	3505	3037	3565	3368	3860	4335	2861	2682	2619	2725	2967	3258	3071	3064	2687	3519	3010	2612	2751	3018	3112	3799	5207	4866	4242
mtlA	2623	2358	2522	2556	2196	2748	2260	2842	3128	2434	3720	3478	2712	3555	2855	2849	2567	3591	3857	2971	2820	2368	3189	2447	2962	2902	3340	2982	3552	4112	2523	2283	2317	2643	2491	2951	2804	2654	2511	3140	2945	2566	2589	2735	2693	3589	5048	4537	3975
mtlD	5458	5280	5712	5177	4550	5532	4810	6499	6438	5538	8697	7767	6099	7744	6270	6429	5358	7993	8168	6462	5373	4761	6396	5094	5953	5780	6563	5885	7022	8216	5212	4606	4727	5297	5422	5835	5415	5346	4632	5932	5312	4640	4521	4942	5147	6690	9084	8330	7368
mtlR	2341	2286	2318	2291	2028	2509	2064	2979	2783	2227	3361	2991	2358	3201	2550	2769	2172	3139	3325	2665	2370	2218	3090	2396	2916	2621	2963	2684	3091	3535	2314	2124	1979	2232	2370	2822	2634	2508	2230	2796	2506	2147	2245	2418	2428	2735	4242	3785	3413
mtr	908	942	922	935	753	1025	809	1118	1172	960	1445	1195	989	1199	963	1062	993	1407	1283	1086	969	765	1163	932	1066	978	1167	1073	1138	1402	901	817	855	846	941	1038	949	963	854	1002	918	856	924	995	967	1331	1725	1572	1457
murP	1863	1897	1915	1947	1604	2049	1653	2253	2111	1857	2997	2637	2076	2636	1965	2212	1694	2760	2870	2427	1971	1673	2252	1725	2151	1966	2312	2113	2379	2816	1836	1544	1541	1758	1851	1920	1819	1831	1623	2030	2108	1629	1790	2016	2136	2446	3650	3279	2971
mutH	3	9	10	6	7	4	6	5	9	5	22	11	7	5	5	5	6	7	5	8	7	8	8	7	5	8	4	11	11	11	12	6	9	11	5	4	6	10	3	8	5	6	11	15	8	8	10	11	21
mutL	0	0	0	0	0	0	0	0	0	0	0	0	0	0	0	0	0	0	0	0	0	0	0	0	0	0	0	0	0	0	0	0	0	0	0	0	0	0	0	0	0	0	0	0	0	0	0	0	0
mutM	5583	5789	5879	5328	4544	5822	4772	7310	7107	5807	8675	7157	5973	7860	5863	7112	5673	8471	8067	7114	5800	5087	7189	5447	6570	6215	6829	6518	7324	8485	5393	4901	4811	5443	5482	6152	5952	5730	5200	6536	5857	5128	5620	5809	6099	7453	9926	9492	8194
mutS	0	0	0	0	0	0	0	0	0	0	0	0	0	0	0	0	0	0	0	0	0	0	0	0	0	0	0	0	0	0	0	0	0	0	0	0	0	0	0	0	0	0	0	0	0	0	0	0	0
mutT	0	0	0	0	0	0	0	0	0	0	0	0	0	0	0	0	0	0	0	0	0	0	0	0	0	0	0	0	0	0	0	0	0	0	0	0	0	0	0	0	0	0	0	0	0	0	0	0	0
mutY	1493	1534	1573	1506	1322	1627	1383	1658	1807	1454	2495	2221	1700	2213	1707	1703	1477	2220	2387	1858	1663	1470	1935	1551	1845	1710	1911	1852	2032	2461	1553	1415	1317	1449	1592	1688	1600	1568	1439	1779	1830	1466	1484	1686	1730	2190	3092	2732	2477
mviM	2470	2453	3052	2954	2385	3268	2612	3017	3067	2554	4308	3758	3084	3872	3004	2854	2370	3541	3588	2958	2864	2638	3706	2964	3459	2852	3176	3035	3308	3880	2976	2535	2644	2783	2857	2835	2830	2710	2597	3063	2749	2444	2802	2870	3064	3639	4778	4516	4024
nac	1007	1077	1131	1287	1011	1356	1048	1220	1172	1085	1647	1634	1205	1682	1212	1140	932	1404	1522	1290	1211	1092	1493	1207	1328	1265	1440	1154	1462	1692	1176	1063	995	1121	1200	1148	1193	1151	1080	1282	1205	1032	1167	1236	1252	1527	2047	1837	1701
nadA	46	43	84	83	81	113	83	56	59	47	140	96	81	120	86	61	60	82	81	56	106	80	107	99	109	99	128	113	114	158	96	79	75	75	84	57	58	66	70	71	69	38	78	57	74	142	175	202	136
nadB	294	344	443	564	439	586	506	348	401	303	671	613	478	630	458	327	318	444	419	384	621	495	697	553	643	530	581	550	611	756	434	386	394	382	444	355	364	336	268	365	311	258	412	413	437	729	863	821	714
nadC	450	409	597	841	668	801	768	557	528	417	855	754	644	857	618	542	454	666	622	553	834	689	968	731	868	789	892	893	968	1196	645	505	522	572	579	494	521	488	401	563	429	376	581	565	577	1014	1295	1139	1071
nadR	1572	1499	1623	1379	1208	1483	1307	1977	1987	1559	2230	1937	1591	2056	1653	1844	1614	2122	2269	1868	1494	1285	1815	1410	1799	1683	1855	1726	1905	2201	1415	1296	1225	1393	1487	1751	1679	1596	1467	1775	1609	1452	1435	1536	1581	1827	2602	2517	2185
nagA	51	29	40	39	38	39	26	48	56	34	56	45	53	43	45	45	39	38	59	39	53	36	59	39	48	43	60	42	62	63	44	49	32	47	39	69	47	49	37	66	43	53	47	51	35	54	87	79	57
nagB	2764	2751	3424	3122	2794	3290	2879	3465	3246	2712	5036	4357	3581	4684	3392	3285	2710	3980	4070	3397	3364	2977	4131	3156	3799	3309	3684	3461	3879	4538	3333	2936	2861	3151	3146	3108	3059	2996	2572	3170	3182	2688	3254	3443	3376	4156	5429	5072	4485
nagC	2	0	1	1	0	0	0	1	1	0	2	2	0	1	1	1	0	0	0	2	2	2	2	3	0	0	2	1	0	0	0	0	0	3	1	1	1	2	1	0	0	0	0	2	1	2	0	1	1
nagD	1832	1605	1971	1809	1647	2099	1751	2075	2246	1650	2693	2597	2041	2726	1986	2098	1755	2325	2644	2042	2024	1726	2464	1907	2317	2073	2300	2135	2404	2809	1917	1808	1810	2046	1870	2003	1941	1888	1741	2108	1861	1636	1922	2027	1938	2487	3304	3099	2672
nagE	2011	2111	2264	2203	1887	2443	1953	2544	2467	2192	3169	2773	2383	3022	2289	2541	1947	2986	2773	2368	2393	1959	2818	2163	2638	2231	2497	2384	2860	3222	2176	2036	1811	2169	2216	2228	2284	2029	1910	2356	2328	2059	2144	2260	2407	2559	3639	3366	2939
nagZ	563	539	676	627	604	747	594	628	652	606	943	903	766	937	723	606	513	809	856	688	647	630	808	714	770	643	729	709	792	917	693	527	578	652	705	694	556	604	577	675	620	500	653	668	672	758	1006	920	930
nanA	1336	1236	1277	1457	1133	1486	1237	1359	1565	1310	1932	1842	1454	1907	1391	1376	1341	1853	1908	1564	1372	1217	1642	1320	1624	1483	1646	1601	1705	1978	1358	1228	1142	1358	1330	1597	1473	1420	1189	1625	1464	1215	1330	1356	1425	1760	2469	2337	2033
nanE	2566	2366	2355	2627	2190	2930	2282	2762	2789	2428	3597	3514	2742	3613	2828	2713	2310	3449	3679	2794	2721	2321	3197	2523	2989	2875	3340	3151	3379	4091	2521	2244	2245	2393	2477	2821	2673	2737	2396	2985	2780	2466	2541	2697	2729	3645	4947	4622	4054
nanR	2072	1838	1993	2140	1803	2314	1908	2190	2245	1945	3100	2908	2233	3142	2301	2173	1959	2651	3030	2219	2192	1926	2711	2053	2583	2287	2551	2363	2674	3182	2033	1893	1812	2020	2059	2289	2300	2192	1840	2304	2310	2026	2168	2122	2292	2789	3856	3508	3160
nanT	3649	3408	3555	3743	3271	4002	3397	4132	4037	3444	5159	5072	3992	5183	3897	3965	3267	5158	5449	4295	3905	3567	4756	3724	4488	4167	4765	4458	5123	5605	3695	3135	3423	3660	3731	4133	4058	4027	3464	4126	4134	3411	3806	3896	4010	5209	7037	6523	5877
napA	2550	2369	2555	2632	2295	2953	2369	2949	2913	2367	3718	3649	2986	3977	3023	2846	2294	3508	3644	2942	2850	2584	3481	2732	3164	2862	3283	2964	3523	4034	2776	2314	2408	2609	2674	2745	2846	2678	2356	2921	2864	2423	2718	2936	2918	3595	4992	4616	4064
napB	2199	1894	2071	2212	1881	2386	2014	2369	2326	1911	3227	2987	2329	3169	2358	2326	1961	2789	3063	2380	2248	2027	2777	2142	2506	2283	2702	2433	2769	3390	2305	2023	1882	2068	2070	2309	2210	2194	1824	2407	2431	2062	2322	2295	2428	2915	4196	3705	3269
napC	1768	1670	1508	1817	1543	2003	1661	2008	2019	1634	2412	2445	2025	2450	1900	1919	1587	2327	2497	2090	1883	1751	2367	1804	2101	1920	2138	1884	2301	2742	1825	1508	1693	1794	1838	1953	1849	1859	1653	2026	1883	1695	1924	1924	1967	2327	3286	3009	2634
napD	1691	1537	1664	1727	1500	1894	1623	1909	1822	1558	2380	2281	1943	2272	1937	1801	1524	2329	2414	1876	1828	1625	2194	1743	1976	1832	2103	1869	2242	2492	1836	1649	1515	1678	1745	1772	1902	1638	1614	1901	1865	1559	1774	1837	2011	2299	3079	2886	2549
napF	860	926	960	1036	893	1045	853	999	1105	874	1527	1413	1124	1396	1110	947	907	1399	1469	1170	1056	919	1283	993	1121	1136	1254	1136	1319	1606	1078	885	840	1039	989	1001	992	997	881	1186	1128	935	1072	1168	1116	1448	1962	1859	1606
napG	1589	1339	1555	1545	1327	1748	1451	1732	1725	1447	2360	2261	1730	2217	1747	1726	1484	2052	2338	1681	1693	1488	2014	1633	1844	1683	1939	1836	2044	2348	1643	1472	1322	1541	1551	1694	1625	1708	1443	1839	1730	1443	1633	1735	1664	2153	2928	2679	2415
napH	1973	1732	1879	2041	1799	2188	1858	2152	2231	1783	2761	2736	2279	2999	2225	2177	1897	2609	2917	2210	2188	1891	2693	2036	2402	2212	2494	2288	2555	3067	2038	1798	1706	2034	1976	2166	2188	2108	1856	2199	2314	1967	2119	2193	2144	2762	3800	3451	3191
narG	615	568	700	671	560	753	635	788	772	573	1137	895	787	988	747	715	600	914	873	695	670	641	819	665	814	727	754	757	820	886	716	605	564	670	689	630	612	702	565	690	730	570	692	809	706	928	1251	1073	1009
narH	1290	1244	1458	1533	1360	1633	1387	1591	1561	1263	2247	2074	1787	2323	1762	1607	1302	2081	1920	1580	1538	1380	1877	1437	1780	1504	1694	1573	1749	2108	1489	1312	1347	1383	1461	1438	1348	1346	1148	1532	1439	1232	1446	1655	1801	1957	2629	2477	2144
narJ	736	709	791	862	756	990	737	858	932	747	1190	1199	1015	1288	957	924	715	1135	1103	878	848	696	1089	845	994	848	967	860	998	1152	830	789	729	822	824	813	782	803	641	874	822	776	905	922	940	1058	1544	1281	1217
narK	394	363	380	403	371	453	336	443	462	348	617	598	451	571	462	394	365	553	573	408	439	339	599	384	491	462	478	398	464	582	431	363	420	400	416	400	377	401	357	405	395	355	429	427	427	545	705	703	637
narL	633	644	688	744	642	803	646	726	835	714	1122	1037	857	1032	864	749	701	885	1005	820	770	674	968	737	948	729	805	774	890	1035	725	658	656	745	746	744	670	663	599	776	673	615	750	810	849	929	1237	1186	1027
narQ	1718	1483	1723	1869	1533	2026	1577	1870	1743	1580	2563	2592	2034	2652	2009	1758	1443	2324	2545	1929	1921	1689	2408	1748	2254	1933	2229	2059	2274	2784	1994	1531	1665	1816	1890	1966	1847	1727	1655	2015	1989	1571	1809	1992	2042	2503	3524	3152	2845
narU	99	110	133	110	129	121	110	133	134	115	216	160	136	213	127	135	131	192	150	154	137	102	185	116	160	139	145	118	162	189	126	84	121	135	109	120	144	145	129	122	150	124	107	137	120	161	223	244	185
narV	415	403	407	402	358	446	359	415	503	410	646	513	480	557	485	438	394	613	646	535	427	369	535	398	458	457	558	463	538	647	439	330	379	374	444	426	439	455	382	454	464	405	476	472	449	659	829	767	643
narW	276	284	313	309	248	335	298	338	387	257	435	380	328	323	307	337	301	394	363	287	303	297	366	316	359	329	379	325	364	438	294	275	259	295	242	307	305	297	266	307	337	271	312	325	297	373	524	447	404
narX	618	653	752	753	644	861	698	783	844	669	1175	1084	889	1146	872	751	657	1010	1019	855	785	700	1031	767	887	768	917	815	989	1096	853	635	658	857	774	791	678	725	573	752	788	697	796	865	864	1060	1390	1238	1147
narY	253	314	330	285	249	314	258	300	340	280	500	399	313	406	337	311	253	399	346	337	274	264	336	281	331	321	341	301	358	409	272	249	216	264	298	360	297	302	239	326	298	275	275	278	314	350	517	462	393
narZ	337	281	337	304	288	346	267	309	367	299	445	440	329	467	363	320	291	442	477	388	330	282	429	332	347	351	404	387	415	486	300	312	310	310	303	321	343	333	302	344	351	290	321	370	417	470	562	545	518
ndh	242	209	283	256	248	273	232	261	249	228	376	310	274	405	269	279	202	331	314	238	287	244	306	282	326	253	290	296	310	377	292	243	226	234	229	221	263	250	251	260	241	202	296	273	339	337	489	408	377
ndk	175	163	198	156	156	192	152	244	208	195	300	230	211	262	165	247	188	261	249	204	165	175	213	158	207	170	182	165	228	245	138	154	174	148	163	142	198	142	163	166	146	109	141	164	148	215	278	247	221
nemA	208	232	270	248	210	255	228	294	273	199	353	363	269	375	251	275	210	357	327	258	220	240	351	238	303	217	287	303	297	366	271	213	236	253	247	250	240	233	170	276	281	190	257	272	238	310	431	375	373
nfi	1591	1341	1469	1132	1035	1379	1202	1238	1237	1133	2205	2122	1367	1955	1621	1186	1093	1591	2353	1725	1487	1278	1848	1220	1715	1656	2068	1773	2089	2548	1565	1263	1366	1635	1577	1818	1861	1672	1433	1826	1578	1249	1157	1300	1664	2121	3134	2616	2414
nfo	1400	1480	1512	1630	1248	1725	1379	1860	1854	1575	2388	2151	1659	2145	1780	1830	1515	2275	2187	1813	1616	1395	2029	1612	1890	1682	1891	1842	1936	2354	1517	1409	1236	1546	1559	1679	1641	1429	1286	1666	1690	1491	1724	1665	1713	1954	2687	2672	2203
nfrA	359	384	370	413	382	463	364	524	503	408	556	480	461	601	453	484	393	492	558	484	442	352	618	420	584	472	493	476	568	637	446	397	354	389	431	479	428	459	396	452	412	393	431	440	446	503	780	702	611
nfrB	734	661	563	667	618	718	594	761	726	586	885	897	754	937	683	711	569	857	991	752	712	622	849	669	798	715	841	723	872	1042	686	592	648	636	711	755	738	753	637	820	689	550	625	673	745	917	1244	1112	1038
nfsA	3147	3181	3786	3537	2972	3785	3167	3863	3790	3146	5499	4611	3709	5104	3842	3731	3099	4499	4537	3909	3694	3240	4503	3571	4235	3419	3991	3938	4299	4753	3393	3078	2976	3379	3374	3397	3498	3181	2777	3385	3577	2887	3563	3702	3864	4432	5979	5457	4999
nhaA	91	106	77	92	82	112	82	137	74	87	120	114	85	141	103	128	56	105	114	115	93	83	105	91	111	97	122	124	108	121	94	73	86	76	85	127	100	108	73	105	89	65	106	72	115	121	161	155	128
nhaB	749	776	935	971	884	1074	906	931	891	820	1517	1278	1067	1407	1122	960	765	1178	1161	932	1015	955	1381	1124	1299	928	1120	1052	1118	1251	1104	903	921	1047	1135	1032	940	993	784	1045	854	825	952	1016	1101	1281	1683	1524	1372
nhaR	2856	2670	2741	2650	2360	3169	2554	3169	3196	2748	3907	3528	2861	3885	3030	3177	2532	3574	3876	3141	2927	2496	3552	2768	3196	3039	3338	3230	3455	4041	2706	2353	2565	2755	2839	3005	2950	2769	2486	2846	3091	2570	2645	3009	3040	3531	4812	4550	3959
nhoA	464	446	516	490	412	514	427	602	529	370	809	663	602	724	547	611	434	609	703	529	471	445	599	503	563	533	616	536	604	747	505	463	407	492	454	522	504	450	441	502	500	434	546	511	510	658	921	804	750
nikA	1224	1190	1250	1296	1100	1423	1167	1481	1555	1264	1686	1628	1436	1757	1333	1362	1221	1759	1868	1442	1384	1131	1650	1240	1544	1418	1655	1441	1693	1894	1269	1056	1076	1250	1323	1429	1466	1354	1146	1509	1416	1228	1315	1304	1439	1698	2357	2212	2044
nikB	1781	1756	1812	1736	1539	2002	1684	1993	2190	1688	2633	2365	1978	2511	2090	2112	1818	2432	2641	2100	1956	1686	2356	1804	2253	2049	2339	2074	2331	2848	1845	1554	1585	1805	1839	1960	2003	2040	1812	2120	2052	1754	1835	1897	2006	2476	3528	3117	2820
nikC	1553	1503	1487	1549	1348	1757	1462	1864	1840	1581	2127	2151	1629	2336	1767	1752	1577	2113	2326	1893	1653	1431	2020	1519	1859	1749	2014	1804	2101	2464	1694	1340	1546	1501	1616	1870	1807	1722	1503	1945	1633	1522	1533	1629	1782	2100	2897	2776	2439
nikD	440	401	427	454	325	448	361	474	501	377	622	565	422	536	444	463	397	555	569	518	396	371	489	460	543	475	498	502	548	620	459	380	323	420	394	497	499	501	448	523	448	371	405	417	429	542	743	676	760
nikE	1399	1283	1360	1358	1206	1509	1280	1523	1605	1326	1958	1885	1590	2077	1513	1531	1248	1875	2019	1591	1432	1286	1712	1359	1601	1605	1773	1615	1851	2195	1470	1267	1187	1432	1462	1613	1554	1477	1237	1656	1539	1308	1494	1513	1554	1910	2782	2442	2106
nikR	1472	1422	1275	1435	1215	1529	1332	1585	1576	1412	1880	1955	1561	2032	1539	1512	1332	2166	2069	1738	1559	1324	1778	1462	1758	1639	1838	1639	2028	2215	1514	1286	1376	1419	1478	1741	1762	1669	1512	1858	1631	1375	1425	1515	1654	2013	2782	2538	2237
ninE	102	104	88	84	82	97	85	93	115	93	122	131	104	106	97	83	119	132	148	97	94	87	114	92	83	92	123	119	115	143	82	89	72	74	82	93	106	84	78	115	99	99	91	96	82	138	185	171	121
nirB	3252	3077	3110	3084	2615	3369	2634	3788	3910	2981	4481	4147	3204	4368	3352	3618	3121	4465	4735	3891	3170	2929	3973	3069	3804	3369	3887	3646	4090	4731	3148	2727	2698	3084	3135	3589	3404	3092	2807	3461	3253	2893	3115	3129	3314	4107	5389	5218	4700
nirC	4513	4175	4246	4093	3654	4514	3725	5324	5337	4416	6476	5760	4477	6224	4667	5163	4417	6403	6384	5083	4542	3980	5441	4137	5165	4761	5287	4995	5847	6532	4369	3842	3817	4345	4216	4962	4818	4656	4020	4930	4735	3961	4173	4624	4489	5942	8058	7353	6443
nirD	2888	2666	3092	3009	2476	3152	2679	3797	3315	2894	4428	3906	3081	3926	3142	3518	2826	4152	4195	3419	3008	2585	3730	3012	3590	3202	3597	3459	3863	4448	3122	2728	2630	2911	3070	3447	3312	3256	2876	3703	3110	2789	2861	3050	3238	3966	5320	4974	4503
nlpA	6512	5952	6253	6015	5349	6636	5595	7501	7616	6212	9254	8840	6849	8864	6763	7235	6240	8947	9545	7414	6624	5899	8462	6637	7637	7294	8027	7483	8318	9759	6570	5679	6008	6302	6743	7339	7278	7161	6144	7602	6914	5928	6347	6515	6782	9033	11853	10928	9906
nlpB	4224	3832	4228	4278	3716	4714	3719	4420	4607	3922	6460	6361	5018	6390	4857	4394	3914	5856	6290	4741	4632	3982	5632	4260	5234	4671	5282	4838	5604	6550	4531	3934	3852	4339	4454	4755	4594	4381	4092	5036	4954	3821	4358	4690	4894	5965	8105	7442	6684
nlpC	166	213	209	205	189	226	182	261	226	187	327	292	208	300	218	251	187	234	276	262	190	183	270	204	272	205	221	234	261	298	209	199	188	209	230	184	189	194	204	202	221	158	199	220	258	285	351	306	292
nlpD	1794	1592	2090	1881	1724	2145	1824	1767	1661	1564	3030	2956	2330	3017	2359	1708	1418	2193	2706	1997	2182	1889	2530	1994	2501	1889	2229	2117	2435	2893	2081	1818	1917	2178	2190	2029	1960	1874	1521	1961	1920	1727	1810	2029	2149	2424	3420	3093	2737
nlpE	1057	1024	1109	1135	845	1206	949	1222	1257	1089	1632	1423	1150	1331	1070	1247	1077	1497	1516	1156	946	909	1268	1021	1217	1035	1180	1222	1257	1482	981	865	829	903	971	1012	1057	994	824	1022	989	914	949	1055	1103	1389	1892	1748	1631
nlpI	127	114	162	167	142	167	173	131	155	122	244	235	171	189	177	128	155	190	174	163	171	141	200	139	188	127	157	164	167	214	131	153	135	159	156	132	121	111	98	117	150	156	120	142	168	165	223	214	194
nmpC	1053	1112	881	953	801	1019	858	1286	1225	1016	1332	1239	1015	1378	937	1144	981	1496	1445	1232	973	885	1234	951	1073	1143	1360	1227	1360	1576	953	797	809	973	911	1129	1137	1201	958	1186	1154	1016	989	1030	992	1404	1873	1722	1516
norR	1308	1296	1448	1292	1162	1409	1162	1612	1616	1254	2173	1727	1459	1888	1467	1555	1322	1894	1970	1703	1430	1239	1664	1327	1583	1413	1679	1490	1773	2001	1321	1186	1155	1262	1363	1410	1287	1300	1118	1393	1459	1214	1293	1357	1424	1841	2452	2286	1994
norV	720	673	708	600	597	726	612	838	768	641	1052	953	748	1023	772	817	587	954	981	820	722	640	858	624	800	750	803	769	880	967	663	621	636	622	707	752	769	649	547	743	629	585	619	662	771	890	1103	1077	988
norW	2371	2331	2566	2426	2005	2829	2127	2933	2878	2289	3815	3215	2498	3395	2540	2867	2401	3115	3319	2785	2456	2183	3125	2467	2943	2613	2836	2787	2980	3547	2454	2218	2124	2382	2340	2752	2701	2507	2180	2642	2535	2126	2343	2594	2638	3048	4245	3824	3423
npr	2411	2374	2892	2648	2189	2861	2374	2814	2842	2361	4066	3601	2789	3397	2859	2828	2303	3357	3468	2963	2616	2342	3284	2690	3277	2761	3121	2932	3226	3714	2693	2293	2308	2550	2576	2625	2472	2410	2232	2783	2707	2417	2623	2758	2849	3351	4574	4239	3752
nrdD	870	915	976	969	831	1070	814	1049	934	843	1498	1325	1060	1381	1104	1096	825	1355	1333	1130	990	892	1265	970	1231	892	1050	1070	1150	1426	948	862	844	980	1003	979	1047	933	842	1009	959	805	960	1107	1036	1236	1675	1532	1446
nrdE	898	971	1010	828	806	857	781	1171	1093	848	1464	1145	834	1166	952	1129	933	1221	1283	1176	926	764	1111	877	1091	922	1027	1016	1134	1359	892	739	789	862	878	977	940	797	847	984	919	763	872	945	1023	1176	1681	1491	1269
nrdF	1498	1609	1590	1530	1373	1756	1396	1916	1968	1549	2191	2073	1627	2119	1668	1817	1478	2172	2106	1886	1616	1470	2005	1575	1955	1675	1757	1774	1976	2311	1586	1518	1369	1523	1587	1751	1667	1564	1315	1809	1648	1366	1521	1661	1696	1977	2669	2442	2190
nrdG	1172	1087	1318	1232	1115	1321	1217	1454	1511	1118	1907	1658	1354	1787	1358	1328	1193	1449	1680	1347	1359	1217	1663	1218	1558	1218	1350	1321	1475	1774	1238	1100	1127	1201	1274	1304	1248	1225	1085	1254	1217	1042	1181	1258	1351	1641	2063	1881	1696
nrdH	3144	3410	3547	3206	2680	3416	2895	4405	4215	3309	5209	4249	3353	4548	3503	4356	3518	4773	4540	4288	3401	2894	4184	3197	3961	3549	3962	3795	4238	4952	3131	2855	2788	2993	3151	3667	3526	3289	2962	3624	3539	3034	2977	3246	3522	4127	5688	5274	4862
nrdI	1912	2069	2181	1910	1701	2220	1723	2412	2428	2006	3328	2579	2178	2972	2269	2358	2073	2779	2642	2568	2105	1785	2619	1860	2474	2150	2344	2293	2613	2951	1962	1847	1779	1816	1975	2010	1976	2137	1639	2127	2018	1690	1847	2061	2107	2455	3455	3335	2811
nrfA	4882	4408	4724	4729	4093	5127	4214	5321	5586	4518	6715	6104	5082	6732	4985	5170	4526	6459	6941	5516	4838	4179	5755	4498	5638	5128	5855	5515	6200	7209	4674	4226	4072	4522	4608	5361	5095	5034	4656	5651	5031	4538	4713	4995	5229	6248	8724	8110	7146
nrfB	4102	3806	3907	3990	3373	4253	3539	4753	4845	3877	5746	5299	4089	5360	4118	4576	3891	5444	5683	4686	4102	3585	4934	3882	4722	4340	4973	4784	5232	6044	4042	3705	3501	3790	3850	4477	4566	4397	3846	4685	4338	3655	3826	4199	4367	5229	7107	6734	5983
nrfC	4249	4040	4206	4210	3488	4397	3641	4992	4677	4005	5802	5423	4328	5780	4387	4699	3862	5747	5996	4996	4140	3711	5094	4025	4878	4617	5209	4732	5483	6224	4031	3605	3552	3915	3951	4636	4619	4334	3854	4878	4448	3905	4090	4471	4474	5358	7726	7201	6066
nrfD	5433	5389	5343	5424	4684	6060	4858	6340	6428	5068	7983	7392	6040	7768	5756	6242	5189	7388	7905	6645	5762	5117	7027	5329	6378	6281	7052	6275	7533	8624	5534	4910	4941	5363	5352	6328	6104	5965	5396	6795	6039	5234	5447	5838	6065	7301	10376	9579	8514
nrfE	3315	3069	3089	3314	2842	3597	2968	3570	3790	3174	4415	4236	3457	4380	3551	3527	3002	4367	4586	3594	3404	3068	4173	3186	3948	3688	4132	3903	4405	5158	3327	3183	2952	3253	3159	3836	3853	3578	3231	4144	3531	3142	3263	3415	3574	4335	6022	5598	5129
nrfF	3212	3004	2989	3136	2593	3379	2797	3663	3750	3117	4343	4214	3377	4155	3411	3630	3027	4443	4684	3790	3075	2785	3809	2945	3659	3499	3949	3799	4143	4829	3169	2851	2694	2952	3022	3533	3568	3310	2956	3797	3409	2908	3046	3301	3359	4127	5862	5451	4779
nrfG	5191	4970	4933	5015	4283	5598	4411	5818	5860	5091	7387	6659	5511	7350	5490	5775	4864	7403	7788	6310	5344	4563	6169	4640	6112	5644	6523	6010	6962	8078	5238	4511	4551	4892	4806	5820	5755	5604	4785	5957	5572	5033	5239	5412	5677	6860	9816	8908	7915
nth	172	179	178	221	182	258	188	224	178	161	276	311	245	279	222	232	146	232	254	193	188	202	255	217	258	194	213	205	215	278	196	189	168	214	176	213	203	198	191	170	178	174	181	230	233	240	351	320	260
nudB	5	4	7	8	2	12	7	14	11	13	22	8	8	9	10	7	5	8	16	5	8	6	11	8	8	13	8	6	15	11	6	4	10	6	8	11	3	8	2	8	6	8	12	9	6	13	15	13	15
nudC	4460	4316	4432	4264	3670	4586	3871	5426	5132	4253	6607	5828	4838	6221	4778	5224	4203	6358	6559	5152	4453	3962	5444	4254	5190	4840	5290	4915	5790	6589	4276	3895	3963	4158	4361	4943	4705	4549	4065	5202	4393	3883	4090	4279	4388	5733	7792	6919	6530
nudD	4650	4512	4617	5030	4322	5566	4633	5529	5532	4526	6661	6500	5397	6975	5645	5294	4470	6055	6517	5285	5297	4719	6397	4971	6114	5200	5942	5619	6455	7259	4893	4600	4354	4807	5019	5364	5181	4648	4479	5432	5058	4447	5016	5114	5375	6162	8679	8127	7167
nudF	2428	2282	2303	2247	2018	2540	2104	2715	2741	2289	3671	3347	2558	3470	2512	2573	2288	3378	3619	2974	2466	2130	3067	2378	2879	2631	2980	2808	3150	3667	2275	2008	2012	2304	2534	2611	2443	2520	2211	2707	2604	2435	2491	2664	2653	3351	4657	4231	3599
nudG	413	394	395	424	345	416	392	421	414	361	559	513	440	596	444	409	355	531	564	502	452	356	546	390	486	410	470	454	483	589	407	335	325	413	409	399	390	348	317	421	481	364	443	507	508	564	658	704	597
nudH	14	18	13	17	8	17	6	11	5	14	21	15	21	11	13	5	9	22	21	20	19	11	23	8	21	17	23	8	17	19	13	6	13	15	8	11	11	11	7	14	15	9	8	21	10	21	25	24	16
nuoA	389	378	513	484	390	542	424	567	517	429	734	617	520	671	482	514	362	683	641	496	512	435	554	487	640	496	613	534	575	744	483	376	421	488	501	495	467	487	370	510	460	387	502	462	482	637	910	811	680
nuoB	455	433	521	506	360	571	451	568	598	492	817	655	558	674	497	534	497	731	712	620	502	458	635	483	604	515	589	631	622	710	476	403	438	388	451	550	534	438	406	511	560	360	544	534	518	723	963	958	799
nuoC	480	475	466	530	445	541	474	536	569	474	694	696	623	789	575	508	457	646	693	659	522	494	604	528	619	611	654	569	682	777	548	479	468	535	517	514	539	523	524	563	523	512	505	555	540	761	987	911	841
nuoE	151	143	179	178	132	158	144	192	194	146	288	209	185	215	188	162	165	235	201	180	164	140	204	190	226	173	194	204	206	252	184	130	157	156	161	189	170	188	154	202	147	137	155	182	213	223	324	286	239
nuoG	884	834	961	996	764	1086	872	1035	1105	924	1314	1259	1105	1324	1076	1033	959	1259	1248	1036	1033	934	1226	981	1158	1028	1103	1120	1275	1345	895	909	868	865	918	1038	1069	921	848	963	1000	809	881	1005	993	1285	1649	1532	1381
nuoH	486	518	528	529	478	597	510	565	616	467	720	701	583	736	565	529	486	646	676	618	531	528	665	522	635	545	654	595	656	812	567	458	409	493	502	545	556	506	463	625	549	424	594	582	518	680	984	862	745
nuoI	0	0	0	0	0	0	0	0	0	0	0	0	0	0	0	0	0	0	0	0	0	0	0	0	0	0	0	0	0	0	0	0	0	0	0	0	0	0	0	0	0	0	0	0	0	0	0	0	0
nuoJ	103	101	130	117	76	121	108	118	127	89	174	129	110	135	74	146	102	137	153	128	122	96	134	110	127	110	103	122	127	140	121	112	89	105	100	123	125	124	110	136	105	83	108	82	97	140	190	166	154
nuoM	121	121	128	167	135	180	121	172	206	128	218	198	176	181	182	172	156	200	231	169	169	123	199	155	195	173	159	184	190	191	153	134	149	143	149	136	157	150	115	150	143	180	126	147	157	203	268	268	234
nuoN	601	659	650	645	530	652	565	757	706	639	980	905	717	885	623	693	567	900	816	771	688	557	837	665	716	701	816	720	795	959	625	549	496	633	667	631	689	631	547	668	652	548	624	687	644	803	1148	1007	907
nupC	1635	1480	1601	1637	1435	1744	1488	1666	1796	1515	2401	2248	1796	2393	1860	1709	1408	2138	2374	1829	1615	1503	2019	1570	1983	1760	2021	1918	2070	2357	1619	1390	1405	1517	1653	1695	1634	1542	1397	1789	1847	1440	1612	1710	1792	2249	3035	2833	2507
nupG	904	807	866	921	757	995	774	1013	949	879	1312	1174	966	1233	947	1024	789	1240	1226	996	938	763	1054	861	1062	898	1179	1039	1201	1359	824	713	730	854	903	912	985	967	812	895	946	846	908	930	939	1104	1553	1494	1256
nusB	20	7	6	9	12	12	17	12	10	6	7	13	8	12	11	16	12	9	18	13	14	10	15	13	18	11	6	11	16	18	9	2	7	10	18	11	13	8	4	6	18	5	11	6	7	9	25	21	17
ogrK	2486	2539	2778	2787	2383	2985	2321	3083	3080	2505	4183	3762	2969	3828	2862	3140	2580	3592	3860	3220	2785	2435	3267	2701	3201	2942	3262	2975	3415	3918	2769	2455	2499	2619	2798	2828	2671	2641	2380	2956	2904	2448	2766	3001	3086	3790	5180	4819	4249
ogt	357	384	317	387	338	421	299	455	414	353	521	536	404	554	437	409	352	494	552	456	399	355	477	419	485	439	463	433	502	560	387	338	336	400	374	382	398	384	316	381	435	391	431	373	433	513	724	658	525
ompA	34	27	51	50	41	53	46	34	31	24	103	61	64	84	57	33	35	22	52	23	42	53	62	46	58	40	35	34	45	31	42	53	32	33	34	31	33	30	18	26	30	36	56	88	92	60	91	84	80
ompC	4	6	8	9	7	15	14	4	8	3	10	12	15	11	13	11	8	3	9	18	10	4	15	4	11	13	10	12	11	13	16	7	11	5	6	10	4	4	14	18	17	8	12	17	21	12	24	23	17
ompF	1076	1108	965	1000	811	1042	878	1497	1289	1128	1455	1288	1009	1329	1003	1423	1125	1737	1548	1374	982	850	1225	948	1178	1082	1263	1261	1341	1556	997	848	810	954	944	1068	1095	1032	1008	1131	1139	960	993	1072	1054	1406	1903	1740	1622
ompG	154	169	207	175	148	204	160	212	186	181	295	263	179	278	170	219	147	268	233	199	171	154	240	195	203	174	173	219	225	242	206	178	163	179	196	180	167	172	163	184	163	185	171	199	216	252	357	320	285
ompL	3380	3204	3288	3269	2802	3446	3002	3783	3884	3275	4832	4415	3580	4370	3506	3702	3222	4626	5024	3852	3377	2962	4120	3333	4058	3562	4257	3888	4272	5089	3263	2850	2960	3327	3271	3766	3656	3520	3003	3739	3450	3116	3241	3453	3498	4561	6148	5799	4968
ompN	200	162	208	201	192	235	216	287	227	207	319	251	250	300	283	218	190	304	312	169	207	183	259	245	281	234	244	244	237	318	264	180	187	224	225	233	195	227	166	202	237	184	165	222	224	304	382	336	299
ompR	0	1	0	0	0	1	3	0	0	3	0	2	0	0	1	2	0	2	1	0	1	1	0	0	3	1	1	0	0	3	3	0	0	0	0	4	0	0	3	1	0	0	1	1	0	0	2	3	1
ompT	887	725	937	935	730	943	774	943	994	846	1389	1281	899	1199	897	898	823	1146	1309	924	937	833	1124	890	1030	977	1127	972	1186	1197	943	767	758	908	886	993	999	900	900	1062	922	869	939	967	977	1142	1538	1424	1239
ompW	800	735	979	902	741	958	818	977	896	782	1334	1161	923	1219	901	865	764	1121	1112	928	865	816	1119	873	1065	876	963	946	1017	1146	812	814	860	854	870	847	830	723	703	870	855	710	881	846	997	1098	1533	1352	1113
ompX	624	673	710	721	619	843	668	716	776	655	1076	1111	748	1057	834	667	699	946	999	865	872	681	971	679	966	765	962	823	970	1137	745	678	676	705	805	740	723	778	629	789	812	601	766	805	854	984	1425	1273	1134
oppB	715	667	857	792	709	847	745	836	880	689	1246	1151	874	1132	852	853	720	1009	1054	906	832	730	999	756	989	811	920	831	934	1158	767	676	745	841	760	847	791	777	684	850	815	624	907	922	872	1056	1447	1352	1162
oppC	618	590	658	733	600	712	598	755	706	599	886	860	771	974	713	769	635	906	826	761	656	562	772	601	764	695	735	740	784	948	696	612	585	659	679	725	582	623	585	728	650	546	659	648	658	849	1051	1029	917
oppD	1026	1045	1266	1263	1003	1363	1102	1362	1253	1087	1846	1679	1293	1774	1383	1269	1005	1563	1538	1299	1302	1074	1514	1136	1435	1176	1374	1334	1496	1709	1213	1079	1020	1182	1239	1231	1092	1065	1008	1242	1214	1162	1308	1238	1252	1543	2054	1893	1758
oppF	643	648	754	808	710	805	695	944	787	739	1153	1017	951	1222	968	806	609	1038	985	897	751	738	960	812	930	792	905	835	947	1131	701	698	610	692	741	777	769	732	703	776	758	688	830	804	943	975	1364	1275	1096
osmB	142	183	187	170	159	199	167	211	172	176	238	237	182	230	184	193	164	217	214	227	174	138	203	167	202	155	176	174	198	258	164	159	155	181	165	176	173	167	155	159	157	189	168	180	181	232	263	272	234
osmC	310	281	319	278	227	272	247	314	296	258	418	352	349	386	301	345	216	378	344	318	290	250	345	298	357	291	303	323	375	389	270	286	248	281	282	288	335	284	256	316	310	226	278	310	298	397	498	476	411
osmE	270	236	281	257	223	303	256	304	312	233	401	413	308	391	289	268	251	337	400	325	284	240	353	269	378	299	307	366	353	400	263	293	254	311	287	284	283	312	234	303	304	269	335	287	318	356	485	440	415
osmY	2752	2634	2766	2866	2333	3006	2595	3427	3247	2728	4044	3508	2919	3961	2967	3241	2584	3652	3751	3169	2814	2594	3461	2829	3382	3014	3395	3367	3676	4223	2722	2466	2287	2537	2760	3004	2837	2949	2485	3128	2868	2737	2912	2996	2966	3543	5029	4802	4043
otsA	371	353	349	398	319	457	311	448	415	347	498	554	415	558	451	459	344	546	518	411	382	383	522	377	428	384	432	428	469	579	406	345	333	429	422	429	372	370	344	424	355	345	365	397	400	540	635	580	485
otsB	823	869	966	895	760	962	811	1054	985	901	1354	1127	988	1282	965	1008	814	1284	1133	1042	896	786	1184	929	1129	962	1032	1029	1152	1297	951	819	819	974	963	1003	965	958	847	1036	945	819	831	912	1006	1217	1618	1441	1384
oxc	321	268	308	321	280	349	290	387	362	308	453	474	338	494	342	369	294	418	442	342	342	286	400	316	407	331	381	341	401	473	377	309	319	295	335	367	355	289	319	328	363	317	323	362	347	374	566	559	505
oxyR	27	30	23	16	26	29	24	24	39	33	43	60	31	45	37	20	33	50	46	36	34	22	38	23	28	38	36	30	35	61	28	36	23	34	33	47	35	28	31	38	39	28	17	34	28	44	54	45	43
paaA	1595	1552	1599	1690	1445	1953	1516	1865	1981	1440	2306	2260	1904	2530	1862	1808	1592	2110	2355	1895	1766	1599	2217	1724	1970	1786	2059	1888	2145	2535	1697	1603	1523	1740	1700	1815	1718	1733	1477	1904	1806	1528	1666	1844	1823	2194	3178	2872	2510
paaB	904	759	888	911	787	1020	873	943	993	845	1365	1294	1000	1422	1032	942	795	1214	1358	971	1012	852	1162	868	1127	992	1110	1069	1230	1415	943	820	816	959	966	1043	1012	928	840	1030	1009	894	987	1034	993	1379	1828	1613	1426
paaC	964	901	914	1008	801	1049	956	1056	1030	860	1307	1323	1045	1426	1090	998	847	1225	1362	1111	1062	917	1271	1003	1154	1038	1220	1129	1218	1406	932	828	898	1032	1049	1042	1040	1054	961	1120	1111	948	1037	1106	1092	1305	1787	1626	1475
paaD	1107	1018	1183	1275	1044	1460	1086	1163	1337	1103	1736	1738	1358	1781	1460	1216	1115	1612	1709	1354	1278	1141	1593	1220	1472	1332	1600	1439	1603	1873	1346	1122	1073	1268	1423	1317	1384	1203	1102	1369	1391	1189	1307	1380	1376	1769	2376	2080	1973
paaE	130	149	150	132	113	172	134	154	201	136	207	207	169	186	131	155	145	193	185	204	151	134	181	120	194	171	190	164	199	233	160	152	135	153	159	180	166	169	136	189	180	149	163	178	167	198	276	257	253
paaF	2399	2293	2343	2508	2138	2709	2288	2705	2700	2148	3502	3448	2795	3656	2780	2672	2211	3204	3647	2880	2649	2364	3240	2482	3082	2706	3096	2856	3265	3759	2476	2251	2246	2501	2571	2731	2636	2440	2291	2825	2779	2534	2677	2750	2811	3408	4776	4540	3857
paaG	623	468	521	556	486	598	511	555	551	442	737	789	555	807	580	533	478	667	783	577	546	501	650	497	671	613	615	594	649	853	499	496	490	500	507	543	570	507	457	597	569	532	550	596	632	723	999	901	785
paaH	965	906	939	1008	857	1141	931	1105	1140	937	1436	1477	1232	1564	1189	1058	949	1416	1509	1119	1173	964	1375	1047	1152	1135	1348	1160	1492	1622	1044	943	927	1082	1044	1171	1110	1065	900	1158	1183	1032	1090	1173	1221	1545	2177	1900	1733
paaI	662	584	593	676	577	703	582	640	742	642	946	842	759	935	717	589	611	921	1002	731	733	599	817	678	803	702	781	772	782	1000	714	614	614	601	622	673	663	746	569	685	728	637	712	639	715	853	1165	1033	972
paaJ	526	403	434	485	406	538	423	517	624	440	700	672	512	671	470	546	486	709	737	524	446	414	589	506	570	593	600	591	622	778	451	441	427	421	493	536	471	587	459	571	503	483	445	486	570	652	868	826	760
paaK	329	368	350	396	329	454	350	423	415	356	564	607	476	590	449	395	345	510	506	410	395	363	549	412	496	435	491	443	507	634	404	332	360	428	396	402	415	387	360	523	463	342	401	415	444	555	808	701	599
paaX	305	287	287	297	270	344	274	328	348	301	448	451	350	427	344	308	290	467	509	420	339	336	424	334	405	370	468	360	426	499	283	307	266	321	329	375	348	360	281	348	399	362	297	343	389	433	649	591	508
paaY	116	102	106	157	102	145	98	134	130	106	233	216	159	209	123	144	119	181	178	155	139	116	142	119	162	152	160	162	185	184	132	136	143	149	93	148	149	143	103	181	136	124	143	134	140	188	274	252	208
pabA	2797	2716	2719	2688	2320	2898	2390	3297	3253	2775	3992	3644	2941	3666	2850	3191	2671	3980	4003	3245	2752	2550	3472	2832	3162	3136	3551	3351	3844	4318	2612	2436	2435	2600	2631	3165	2928	2980	2502	3100	3017	2531	2588	2816	2887	3659	5179	4895	4332
pabB	1733	1662	1786	1842	1706	2056	1701	2071	2044	1754	2603	2631	1992	2726	2109	2006	1583	2520	2532	1914	2004	1704	2380	1949	2217	1894	2228	2076	2461	2701	1866	1658	1687	1747	1919	1941	1849	1793	1610	1990	1905	1632	1860	1985	2169	2542	3216	3111	2775
pabC	1130	988	1208	1215	1032	1301	1101	1183	1211	1049	1820	1697	1267	1620	1369	1230	1003	1477	1702	1253	1172	1070	1642	1183	1336	1305	1490	1342	1551	1879	1135	1084	962	1187	1197	1248	1128	1174	1070	1210	1118	994	1142	1332	1312	1620	2268	1940	1799
pal	18	27	11	25	23	29	18	27	22	29	24	42	29	26	26	32	20	30	36	34	22	28	38	18	36	25	26	18	31	37	20	26	27	26	22	10	15	21	13	21	21	19	34	29	19	43	55	50	39
panB	809	757	893	946	789	1023	835	931	965	736	1330	1186	936	1224	984	853	784	1048	1239	985	838	783	1128	854	1065	912	1060	939	1114	1221	860	725	615	730	833	737	762	752	555	826	843	691	722	745	805	1094	1535	1439	1319
panC	1237	1017	1220	1400	1278	1496	1281	1228	1209	1060	1865	1780	1569	1936	1424	1162	1008	1672	1851	1200	1437	1267	1783	1365	1595	1536	1744	1661	1806	2208	1399	1182	1145	1338	1288	1254	1255	1284	1056	1287	1307	1189	1277	1450	1386	1926	2648	2575	2238
panD	3800	3437	3949	4384	3584	4869	3680	4224	3955	3783	5621	5400	4516	5639	4243	3923	3229	5078	5227	4090	4326	3834	5488	4434	4832	4585	5181	4697	5511	6315	4013	3692	3587	3871	3942	3842	3726	3759	3203	4010	3804	3304	3603	3974	3981	5171	7229	6751	6221
panE	2860	2816	3323	3411	2930	3757	2974	3390	3485	2990	4734	4227	3317	4511	3362	3430	2845	4026	4091	3467	3488	3182	4245	3383	3856	3699	4098	3763	4274	4937	3247	2827	2846	3056	3107	2983	2981	3081	2541	3334	3204	2757	3102	3388	3439	4397	6048	5634	4859
panF	2185	2072	2032	2052	1768	2314	1834	2254	2460	1979	2972	2907	2259	2809	2175	2251	1985	2829	3123	2520	2180	2026	2684	2146	2593	2306	2639	2363	2845	3136	2194	1910	1879	2202	2112	2411	2355	2319	2025	2508	2194	1926	2040	2188	2091	2899	3990	3564	3218
pbl	793	879	883	899	669	881	753	1043	993	791	1443	1118	869	1146	912	1024	840	1175	1197	1122	898	820	1059	783	1051	932	953	927	1117	1293	904	824	791	867	827	863	860	865	739	967	926	695	873	811	926	1102	1568	1425	1276
pbpC	2425	2318	2598	2615	2202	2825	2432	3101	3026	2409	3901	3408	2875	3886	2913	2922	2380	3685	3656	3026	2714	2390	3327	2518	3090	2760	3142	2984	3395	3927	2554	2256	2229	2483	2568	2754	2681	2484	2119	2811	2703	2409	2761	2786	2861	3295	4694	4425	3896
pbpG	1329	1331	1455	1381	1227	1499	1250	1515	1554	1317	2024	1868	1557	1944	1551	1534	1276	1845	1937	1602	1387	1238	1823	1347	1676	1546	1692	1559	1873	2027	1335	1167	1169	1417	1465	1507	1490	1503	1251	1556	1582	1257	1411	1474	1474	1780	2542	2288	2082
pck	2279	2243	2418	2299	1861	2420	1983	2809	2843	2437	3695	3020	2367	3262	2553	2807	2342	3525	3502	2864	2377	2013	2757	2188	2622	2499	2846	2628	3048	3554	2341	2108	2075	2302	2300	2633	2642	2623	2286	2714	2455	2228	2271	2446	2478	3279	4307	3923	3596
pcm	808	762	797	802	670	835	699	869	903	735	1203	1099	831	1153	832	848	742	1021	1101	895	779	745	954	868	1020	867	971	888	970	1119	869	771	727	803	887	956	908	816	761	914	763	667	771	778	842	1071	1307	1262	1178
pcnB	515	541	482	499	385	534	400	621	558	509	747	714	526	733	537	582	480	777	748	650	530	455	627	485	559	543	605	538	632	764	546	431	481	495	529	537	550	553	425	578	573	454	473	526	569	713	895	891	763
pdhR	611	577	677	640	539	662	587	814	740	555	963	881	742	875	676	727	616	894	866	754	643	572	823	679	804	671	774	731	801	883	685	555	520	677	672	633	706	705	558	685	571	537	581	623	622	812	1068	980	893
pdxA	107	117	174	280	217	303	250	148	122	133	322	306	239	320	254	121	117	184	180	151	312	275	421	271	341	215	269	267	284	344	238	241	183	243	229	143	140	136	114	172	130	103	261	290	288	308	447	370	337
pdxB	6	7	9	13	10	5	11	8	2	3	7	15	6	10	11	7	1	10	10	12	10	6	12	12	15	8	4	10	8	4	9	8	11	7	10	4	11	6	4	8	3	2	6	7	7	6	12	11	9
pdxJ	31	18	76	46	51	78	59	19	19	19	79	57	42	53	55	23	24	25	53	27	51	53	60	53	71	36	51	41	42	76	29	45	36	56	52	24	30	39	19	30	22	23	47	62	71	66	68	62	78
pdxK	3481	3641	3867	3889	3147	4162	3372	4413	4367	3788	5836	5056	4059	5375	4135	4310	3645	5444	5242	4427	3831	3460	4694	3620	4442	3879	4451	4198	4561	5451	3697	3223	3125	3583	3655	3824	3746	3668	3270	4088	3841	3338	3587	3791	4145	4887	6749	6177	5556
pdxY	48	29	57	61	42	54	49	51	55	31	66	81	55	51	54	42	36	50	84	68	60	53	60	45	49	49	68	61	80	69	64	49	47	58	57	54	41	48	43	56	42	56	54	69	45	64	91	79	84
pepA	2087	2095	2139	2292	1889	2554	1946	2363	2448	2228	3052	3053	2298	3096	2389	2286	2017	3169	2959	2452	2382	2154	2806	2273	2706	2362	2724	2489	2819	3185	2182	2000	1855	2141	2262	2365	2275	2208	1951	2514	2264	2047	2219	2307	2407	2863	3939	3579	3248
pepB	625	672	745	661	613	809	627	847	845	739	1159	955	803	1015	824	892	725	978	1051	874	753	618	843	662	803	803	872	833	917	1079	691	613	602	689	638	748	813	695	651	746	727	681	645	773	809	955	1332	1253	1041
pepD	698	712	715	725	572	721	617	830	841	668	1203	871	682	921	761	823	665	972	1028	794	734	648	876	591	767	803	887	810	918	1168	669	607	644	620	663	774	757	764	656	750	706	694	652	793	802	917	1301	1175	1020
pepE	4784	5169	5079	4710	4000	5045	4099	6619	5971	5057	7645	6037	5112	6319	5177	6456	4930	7362	6880	6113	5054	4364	6041	4610	5642	5257	5948	5742	6452	7361	4811	4253	4201	4552	4539	5710	5382	5172	4550	5603	5136	4457	4522	4791	4780	6275	8379	7953	6863
pepN	494	487	502	538	442	557	438	552	566	455	809	732	540	711	556	546	451	676	742	573	515	491	622	541	630	520	550	552	633	731	561	416	446	481	520	539	453	451	439	509	531	399	477	552	575	736	966	893	756
pepP	1152	1167	1182	1200	1044	1318	1093	1420	1479	1157	1759	1650	1406	1802	1313	1300	1159	1672	1712	1534	1311	1173	1530	1244	1493	1219	1496	1406	1596	1814	1241	1083	1104	1137	1212	1357	1366	1254	1070	1382	1295	1195	1339	1300	1354	1734	2415	2164	1867
pepQ	3774	3698	3857	3884	3227	4240	3444	4635	4458	3898	5475	4797	3981	5226	3863	4510	3716	5248	5432	4234	3964	3388	4964	3869	4646	4068	4625	4435	5076	5594	3772	3375	3201	3596	3770	4387	4102	4078	3500	4483	4074	3551	3776	3907	4067	4920	6568	6076	5496
pepT	1247	1147	1772	1539	1361	1811	1464	1534	1459	1204	2588	2203	1836	2278	1710	1425	1191	1767	1882	1429	1692	1512	2126	1599	2007	1477	1607	1473	1723	2026	1670	1444	1493	1671	1677	1398	1406	1316	1139	1397	1433	1287	1584	1624	1785	1889	2737	2421	2116
perR	0	0	0	0	0	0	0	0	0	0	0	1	0	0	0	0	0	0	0	0	1	0	0	0	0	0	0	0	0	0	0	0	0	0	0	0	0	1	0	0	1	0	0	0	0	0	0	1	0
pfkA	106	114	206	226	154	205	207	140	139	112	280	234	172	201	194	121	109	153	146	152	238	197	273	222	276	150	189	187	228	300	185	160	183	208	243	122	134	106	93	140	93	87	156	167	139	204	266	225	219
pfkB	523	453	573	578	444	641	450	605	621	547	853	765	655	817	626	568	535	799	725	550	555	498	691	519	645	563	648	634	662	770	571	485	508	606	618	569	551	541	479	631	493	442	576	621	603	718	964	886	816
pflA	750	701	1020	1087	992	1206	942	920	907	795	1458	1311	1109	1453	1110	852	716	1124	1124	862	1160	1017	1376	1091	1371	1017	1156	1062	1190	1453	985	874	937	991	1097	958	838	792	760	941	868	668	932	1028	1011	1212	1770	1542	1437
pflB	1069	1097	1512	1529	1345	1686	1418	1302	1296	1142	2200	2024	1563	2119	1679	1328	1040	1627	1663	1315	1688	1473	2091	1464	1939	1522	1655	1674	1774	2170	1519	1306	1349	1548	1551	1250	1325	1200	1065	1306	1214	1037	1383	1430	1588	1723	2440	2262	2011
pflC	3988	3546	3664	3758	3226	4254	3443	4484	4555	3622	5412	5054	4214	5328	4185	4417	3576	5482	5881	4434	4007	3479	4963	3712	4502	4199	5048	4471	5147	6063	3845	3476	3349	3751	3766	4392	4035	4165	3542	4628	4183	3438	3718	4092	3941	5331	7319	6493	5869
pflD	3349	3093	3376	3357	2850	3708	2930	3957	4104	3293	5084	4406	3588	4694	3660	3850	3468	4996	4897	3865	3504	2966	4281	3435	4243	3860	4406	4045	4413	5340	3608	3195	3054	3408	3634	4063	3787	3747	3332	4224	3559	3219	3247	3573	3843	4719	6419	5770	5365
pfs	0	1	0	2	4	2	2	2	0	2	4	0	3	0	1	1	0	5	0	0	4	1	2	0	2	2	1	1	0	1	0	0	3	0	6	3	1	2	0	1	0	2	0	0	1	0	2	1	3
pgi	53	23	153	142	142	170	138	48	56	51	216	196	163	198	179	52	38	75	100	26	132	133	174	146	220	69	73	57	57	88	144	124	98	145	158	26	32	75	33	53	57	45	136	174	162	171	192	174	138
pgm	94	125	125	116	100	118	84	180	139	147	191	155	131	141	117	152	112	192	138	135	170	148	211	158	156	149	178	181	144	176	132	119	108	137	174	142	127	129	125	127	125	111	114	148	165	151	229	218	212
pgpA	8	10	9	15	14	11	7	11	12	7	9	26	12	16	8	14	7	22	18	11	9	7	14	15	12	9	12	16	15	21	11	11	6	11	16	13	20	13	6	19	14	8	14	23	10	27	22	15	24
pgpB	29	53	49	47	42	45	31	42	43	38	74	52	45	68	50	47	33	60	33	69	36	42	44	48	47	45	52	44	40	49	47	35	32	32	40	47	41	36	14	32	35	30	23	49	56	46	69	54	40
pheA	644	676	630	634	559	692	617	703	644	564	1099	934	665	980	742	669	545	891	976	843	722	630	846	653	813	732	917	804	944	1044	692	609	635	730	692	801	742	734	697	820	721	626	613	685	802	985	1422	1281	1203
pheL	863	766	846	892	759	979	823	1001	970	761	1226	1137	908	1142	874	1009	785	1190	1284	1019	889	799	1073	879	1040	868	1024	948	1060	1220	852	718	745	821	864	971	924	867	723	983	839	720	899	819	927	1084	1510	1477	1240
pheP	1884	1704	1977	1793	1616	2058	1663	2175	2121	1793	2743	2499	1846	2602	2050	2104	1710	2546	2582	2117	1963	1745	2362	1947	2261	1926	2345	2063	2478	2799	1992	1801	1656	1885	1963	2032	2032	1891	1670	2129	1754	1621	1886	1885	2019	2417	3363	3044	2722
phnB	3176	3134	2891	3217	2865	3573	2942	3980	4098	3171	4148	4087	3643	4608	3433	3810	3295	4601	4658	3885	3446	2965	3790	2981	3811	3725	4145	3741	4455	5153	3344	3045	2842	3139	3113	3648	3490	3549	3259	3756	3549	3015	3338	3318	3468	4049	6014	5711	4851
phnC	3454	3384	3411	3297	2816	3690	2943	4147	4024	3383	4982	4356	3709	4721	3722	4111	3365	5113	5138	4279	3508	3082	4019	3125	3936	3869	4370	3882	4517	5356	3399	3011	2983	3221	2906	3791	3810	3650	3134	3928	3667	3243	3330	3442	3660	4133	6183	5747	5075
phnD	5218	5017	4876	4964	4383	5620	4641	6155	6343	5235	7334	6951	5739	7505	5618	6126	5050	7514	7743	6349	5520	5026	6442	4838	6101	6087	6921	6208	7024	8317	5446	4710	4714	5000	5115	6216	6172	5734	5295	6552	5835	5296	5118	5369	5534	6649	9973	9101	8164
phnE	4191	3930	4097	4160	3592	4438	3740	5250	4941	4319	5799	5304	4210	5674	4258	5115	4038	5871	5823	4773	4145	3666	4777	3846	4556	4605	5201	4940	5377	6259	4223	3937	3685	3956	3893	4832	4736	4534	3914	4998	4357	3870	3973	4351	4439	5099	7288	6947	6269
phnF	4119	3787	3704	3883	3323	4307	3546	4839	4690	4006	5266	5018	4294	5575	4306	4618	3916	5221	5460	4323	3985	3586	4633	3867	4614	4518	5021	4376	5234	5994	3881	3477	3296	3874	3634	4539	4637	4285	3678	4346	4117	3581	3873	3990	4125	4538	6832	6224	5490
phnG	3653	3520	3428	3702	3111	3977	3248	4504	4464	3666	4925	4625	3652	5072	3749	4137	3596	5034	5076	4221	3590	3307	4140	3400	4107	3807	4522	4103	4796	5371	3554	3201	3143	3470	3072	4025	4011	3834	3401	4128	3731	3129	3441	3738	3780	4015	6139	5745	5203
phnH	4313	3945	3805	3892	3466	4360	3644	5078	4773	4117	5704	5269	4284	5754	4463	4869	4025	5910	6076	5019	4227	3710	4767	3658	4527	4575	5188	4668	5681	6317	4127	3636	3644	3865	3927	4364	4499	4461	3931	4672	4355	3910	4138	4337	4412	4959	7528	6943	6379
phnI	3576	3459	3387	3642	2931	3782	3117	4405	4332	3411	4858	4781	3780	4913	3690	4345	3473	4850	5050	4153	3510	3219	4093	3284	4073	3933	4550	4141	4663	5443	3590	3224	3087	3385	3155	3997	3986	3772	3302	4122	3768	3289	3559	3841	3775	4245	6343	5929	5448
phnJ	2234	2088	1980	2136	1708	2286	1797	2472	2514	2130	3052	2523	2215	2794	2205	2410	2043	2994	3162	2517	2138	1801	2354	1820	2427	2223	2578	2558	2638	3251	2067	1803	1733	1983	1841	2422	2229	2089	1859	2428	2185	1996	2060	2117	2222	2520	3926	3489	3129
phnK	4393	4348	4121	4437	3766	4751	3966	5399	5452	4431	5872	5440	4516	6049	4654	5334	4444	6207	6019	5207	4281	4068	5043	4039	4973	4776	5377	5175	5900	6763	4363	4081	3740	4232	4076	4982	5018	4637	4117	5171	4541	4118	4366	4448	4612	5147	7647	7273	6394
phnL	5067	4996	4746	5187	4432	5541	4800	6404	6253	5390	7025	6548	5330	7086	5343	6213	5073	7532	7521	6076	5355	4907	5947	4755	5929	5775	6486	6092	6743	7968	5212	4634	4471	5090	4642	5732	5722	5525	4720	6010	5669	4928	5076	5293	5308	6345	9619	8973	7749
phnM	2706	2722	2783	2882	2345	3069	2397	3174	3266	2902	4239	3561	3186	3802	2954	3182	2880	4375	4167	3640	2967	2559	3220	2457	3174	3239	3761	3523	3844	4344	2885	2257	2526	2639	2595	3038	3040	2864	2546	3330	3233	2532	2754	3121	3040	3792	5917	5459	4867
phnN	3845	3475	3621	3377	3026	3895	3100	3936	3930	3551	5526	5038	3879	5256	4028	4034	3297	5230	5778	4509	3933	3259	4443	3245	4295	4191	5097	4304	5276	6123	3855	3227	3344	3984	3685	4390	4468	4475	3571	4546	4071	3474	3566	3710	4167	4758	7591	6815	6196
phnO	5511	5257	5513	5463	4605	5968	4745	6747	6586	5606	8128	7121	5986	7759	5828	6651	5546	8125	8079	6568	5647	4986	6340	5071	6241	6161	6873	6380	7272	8751	5406	4877	4926	5228	5066	6023	5774	5853	5212	6455	6008	5190	5719	5827	5849	6692	10284	9583	8676
phnP	2060	2137	2218	2064	1863	2300	1915	2575	2664	2225	3373	2885	2443	3097	2417	2660	2201	3463	3339	2718	2295	1954	2763	2016	2562	2469	2764	2583	2776	3450	2298	1938	1856	2004	2144	2445	2372	2425	1957	2565	2399	2204	2253	2384	2382	3054	4325	3939	3322
phoA	2338	2189	2537	2409	2074	2562	2257	2751	2743	2403	3577	3252	2599	3363	2560	2666	2273	3324	3437	2607	2381	2108	3070	2393	2752	2469	3041	2649	3125	3563	2308	2108	2081	2255	2417	2499	2533	2260	2020	2553	2401	1954	2149	2324	2436	3033	4015	3812	3389
phoB	5212	4946	5080	5372	4515	5869	4734	6066	6143	4838	7809	7337	5868	7482	5962	6108	5153	7109	7573	6255	5338	4841	6918	5291	6496	5887	6500	6127	6862	8111	5702	5060	4664	5448	5464	5870	5918	5716	5204	6270	5926	4934	5596	5839	5881	7413	9820	8938	8288
phoE	1407	1333	1333	1419	1183	1511	1320	1619	1568	1285	2005	1891	1455	1883	1596	1683	1372	1976	2067	1620	1450	1270	1646	1266	1497	1554	1764	1602	1820	2117	1447	1307	1260	1439	1213	1449	1551	1432	1259	1510	1540	1258	1374	1634	1555	1841	2604	2438	2273
phoH	2352	2174	2499	2522	2183	2806	2289	2575	2658	2347	3627	3564	2723	3543	2694	2512	2237	3399	3579	2753	2726	2362	3260	2597	3072	2739	3204	2816	3343	3837	2606	2193	2310	2482	2557	2650	2674	2419	2218	2706	2557	2247	2626	2768	2706	3486	4765	4322	3825
phoP	3	4	2	2	1	2	5	6	3	1	1	2	1	2	5	2	0	3	4	3	2	2	2	2	2	3	4	0	6	4	2	2	5	6	3	0	3	1	1	3	2	4	1	4	1	1	5	2	2
phoQ	0	0	0	0	0	0	0	0	0	0	0	0	0	0	2	0	0	0	0	0	1	0	0	0	0	0	0	0	0	0	1	0	0	0	0	0	0	0	0	0	0	0	0	0	2	0	0	0	0
phoR	2409	2333	2516	2489	2170	2758	2350	2738	2695	2303	4039	3655	3044	3668	2961	2627	2289	3698	3806	3092	2690	2332	3390	2490	3087	2849	3229	2968	3364	4050	2728	2297	2340	2610	2595	2691	2804	2565	2274	2973	2971	2396	2635	2802	2906	3716	5144	4672	4163
phoU	13179	11899	11828	12575	10582	13971	11310	13979	13896	12106	17722	17129	13431	17548	13416	14051	11683	17563	19107	14955	13045	11429	16308	12425	14940	14501	16792	15139	17666	20107	12560	11357	11050	12560	12831	14421	14336	13506	11802	14917	14308	12026	12598	13552	13832	18157	24799	22945	20632
php	3519	3324	3542	3424	2785	3708	2870	4059	4004	3504	5669	4654	3957	5055	4049	3998	3503	5220	5315	4488	3683	3090	4572	3284	4369	3860	4647	4253	4764	5425	3506	2957	3219	3496	3394	4196	3936	3571	3173	3964	4153	3291	3672	3780	3737	5025	6868	6216	5355
phr	1567	1395	1513	1472	1249	1632	1333	1568	1696	1361	2426	2020	1584	2146	1620	1559	1339	2089	2257	1739	1557	1416	1936	1511	1916	1579	1816	1716	1952	2242	1587	1354	1431	1458	1420	1654	1505	1533	1396	1731	1650	1406	1613	1657	1682	2137	2859	2719	2193
pin	558	565	528	486	465	539	507	662	725	547	788	772	573	735	548	660	596	823	910	716	574	501	693	504	672	636	710	649	717	803	519	521	474	524	513	607	648	652	443	677	560	552	528	594	619	745	1016	942	810
pinH	304	300	327	333	251	339	291	325	358	278	456	408	327	419	327	339	276	360	411	349	362	285	391	292	354	330	356	301	383	428	325	284	303	314	286	307	292	293	291	343	319	334	326	273	359	338	552	535	481
pinQ	78	83	68	65	44	80	51	92	60	46	94	92	64	90	65	85	52	83	98	69	74	78	104	70	94	62	72	69	80	97	56	33	55	55	60	61	60	52	48	55	69	79	57	62	95	73	118	102	92
pioO	2374	2493	2619	2366	2158	2651	2189	3194	3182	2596	3810	3288	2580	3521	2708	2954	2661	3518	3547	3048	2485	2242	3072	2359	3071	2607	3086	2680	3311	3754	2496	2105	2170	2349	2480	2770	2828	2564	2364	2859	2588	2233	2392	2527	2658	3156	4355	4016	3604
pitA	1552	1333	1600	1700	1370	1935	1600	1862	1736	1491	2230	2239	1722	2374	1828	1713	1367	2080	2174	1761	1824	1520	2224	1757	2040	1857	2062	1828	2200	2479	1707	1619	1463	1592	1784	1798	1708	1717	1438	1769	1600	1506	1520	1696	1710	2154	3096	2786	2541
pitB	1724	1602	1872	1786	1417	1901	1488	2075	1970	1799	2573	2344	1858	2409	1890	1960	1674	2502	2467	1966	1767	1542	2273	1766	2032	1930	2206	2051	2238	2627	1760	1465	1520	1684	1765	1811	1909	1809	1669	2155	1841	1581	1851	1923	2056	2336	3296	2938	2729
pldA	1026	1122	1107	1021	865	1097	899	1253	1360	1054	1681	1417	1163	1374	1097	1219	1142	1517	1510	1381	1093	874	1297	948	1253	1165	1278	1217	1367	1630	1046	894	942	1040	1095	1203	1123	1096	1007	1288	1109	956	988	1115	1221	1582	1989	1858	1671
pldB	1441	1409	1397	1358	1070	1406	1166	1677	1769	1345	1960	1655	1419	1752	1493	1634	1392	1839	1981	1647	1293	1205	1681	1283	1521	1392	1744	1578	1776	2033	1338	1217	1156	1310	1298	1543	1529	1404	1144	1521	1362	1250	1261	1377	1480	1846	2407	2225	1993
plsB	169	157	129	142	95	145	109	190	158	159	189	153	152	185	143	189	132	246	226	172	125	101	167	131	135	159	187	173	214	238	150	131	114	144	109	160	148	158	132	163	150	100	126	135	124	217	276	232	230
plsX	2899	2925	3255	3265	2684	3525	2981	3499	3364	2858	4807	4319	3639	4467	3477	3469	2822	4290	4400	3648	3313	2998	4331	3233	3794	3461	3711	3585	4155	4741	3294	2980	2918	3173	3146	3189	3310	3146	2766	3438	3115	2772	3355	3466	3708	4194	5653	5397	4701
pmbA	1836	1593	1970	1749	1452	1879	1499	2083	1955	1771	2700	2338	1803	2360	1908	2007	1584	2418	2499	1973	1744	1610	2220	1712	1941	1762	2185	1924	2245	2747	1690	1571	1504	1660	1697	2036	1885	1832	1614	2023	1863	1586	1731	1897	1807	2237	3141	2784	2503
pmrD	1667	1554	1781	1664	1456	1916	1590	1942	1691	1504	2649	2306	1965	2447	1870	1847	1464	2266	2573	1965	1837	1519	2258	1781	2096	1778	2180	1835	2209	2605	1909	1583	1578	1781	1829	1862	1807	1891	1686	1970	1719	1671	1784	1920	1993	2395	3143	2957	2730
pncA	1009	1045	1145	1185	966	1200	982	1214	1219	970	1757	1587	1189	1618	1244	1186	1019	1512	1454	1335	1178	1030	1467	1186	1433	1166	1378	1287	1518	1647	1210	960	1027	1094	1225	1156	1180	1126	1015	1281	1162	1070	1194	1177	1304	1616	2099	1892	1706
pncB	697	786	819	713	669	790	747	882	848	678	1260	982	788	1117	925	830	658	909	1097	1003	837	689	922	756	918	844	961	856	907	1068	769	733	680	776	772	768	757	804	629	841	814	652	770	862	915	1039	1468	1294	1195
pnp	741	680	818	784	579	819	691	929	947	732	1190	998	860	1118	821	920	770	1120	1086	902	842	638	945	786	1002	751	849	850	916	1058	760	703	697	786	808	819	759	725	679	761	776	656	709	729	784	924	1334	1214	1056
pntA	402	363	409	448	380	462	382	415	510	361	549	579	420	588	447	398	417	558	540	419	417	405	552	473	580	394	491	438	518	700	431	379	405	469	464	424	466	406	360	478	470	364	461	482	492	557	802	687	577
pntB	301	378	360	394	335	462	342	414	451	323	477	490	462	609	450	404	380	437	471	463	437	390	512	395	482	380	436	463	514	572	424	350	341	412	449	425	404	367	351	410	392	332	361	437	448	477	623	640	500
pnuC	684	605	652	721	620	754	656	761	736	680	1008	1030	780	1007	828	786	620	951	1049	798	725	672	871	723	790	776	880	809	924	1113	770	612	564	682	723	769	739	761	630	752	784	681	771	739	759	1019	1359	1219	1103
polA	782	886	901	841	727	900	736	1120	1161	979	1281	1162	966	1221	887	1081	897	1361	1143	1054	852	762	1039	900	1068	953	1086	1053	1112	1351	869	759	753	735	883	1020	999	866	841	987	897	738	793	880	896	1195	1621	1426	1292
polB	1336	1226	1189	1255	1080	1438	1125	1353	1429	1198	1668	1770	1384	1795	1375	1331	1173	1718	1847	1387	1350	1206	1694	1320	1522	1405	1680	1622	1739	2045	1382	1172	1115	1272	1307	1488	1539	1434	1290	1537	1368	1263	1256	1347	1402	1736	2402	2222	2068
potA	403	410	518	484	411	530	407	533	583	463	784	695	549	722	578	516	460	637	650	564	540	462	632	525	595	518	557	508	601	708	506	467	442	467	475	521	459	465	407	453	482	436	521	532	583	669	934	775	736
potB	2115	2062	2368	2514	2068	2726	2213	2637	2507	2123	3500	3383	2606	3358	2619	2575	1956	3044	3033	2582	2527	2179	3144	2349	2848	2439	2716	2543	3014	3495	2417	2161	2136	2379	2477	2361	2327	2344	2076	2587	2320	1961	2492	2628	2705	2949	4069	3704	3397
potC	1179	1080	1294	1325	1119	1409	1164	1365	1300	1218	1911	1755	1380	1954	1451	1291	1089	1582	1756	1269	1384	1184	1672	1294	1552	1321	1501	1426	1576	1860	1293	1264	1228	1329	1311	1318	1271	1252	1087	1274	1283	1135	1322	1370	1423	1560	2191	2007	1789
potD	1764	1741	2240	2104	1693	2201	1798	1953	2148	1770	3222	2811	2107	2972	2165	2046	1729	2360	2461	2191	2056	1915	2674	2001	2350	1958	2277	2172	2374	2855	2098	1796	1670	1940	2037	2112	1892	1978	1572	2054	1919	1690	1942	2143	2157	2426	3397	3230	2716
potE	1072	1215	1257	1146	966	1216	999	1472	1302	1137	1818	1484	1283	1559	1296	1368	1078	1684	1629	1464	1174	1010	1375	1056	1350	1240	1375	1254	1397	1655	1135	983	1025	1084	1100	1210	1075	1112	959	1168	1102	1011	1066	1206	1276	1432	1982	1953	1667
potF	736	765	922	827	637	942	669	951	981	765	1297	1065	779	976	823	885	844	997	1092	965	801	712	1035	795	993	764	912	917	912	1055	737	681	725	725	806	753	733	726	628	786	784	648	790	825	885	1057	1340	1331	1165
potG	1550	1640	1764	1758	1496	1936	1554	1987	1909	1702	2560	2252	1804	2341	1803	1953	1582	2357	2204	2030	1730	1584	2176	1689	2143	1749	1980	1824	2126	2357	1781	1589	1459	1667	1740	1738	1668	1615	1433	1783	1688	1483	1682	1689	1858	2113	2751	2589	2452
potH	1029	997	1149	1100	987	1221	1038	1348	1362	1031	1664	1414	1210	1557	1215	1184	1100	1411	1497	1171	1112	1012	1444	1080	1337	1099	1313	1245	1420	1493	1162	927	976	1089	1081	1176	1068	1115	919	1129	1102	952	1156	1164	1222	1376	1938	1682	1564
potI	1114	1027	1241	1249	1104	1314	1157	1346	1270	1106	1787	1525	1328	1751	1440	1277	1056	1619	1649	1260	1306	1146	1587	1239	1545	1234	1410	1344	1495	1748	1185	1116	1060	1137	1200	1198	1107	1195	994	1322	1181	1061	1290	1347	1384	1578	2078	1917	1771
poxA	522	446	621	593	502	682	559	535	526	477	885	808	717	850	632	527	436	743	797	543	679	611	772	565	814	641	691	611	685	842	557	546	487	589	624	541	545	539	406	551	583	467	657	576	632	715	998	874	798
poxB	2127	2200	2407	2279	1990	2397	2065	2565	2552	2204	3864	3239	2590	3150	2561	2494	2162	3248	3241	2728	2425	2127	2955	2297	2743	2412	2672	2590	2950	3407	2299	2030	2078	2294	2389	2475	2387	2252	1893	2496	2412	2090	2353	2486	2617	3228	4467	3919	3392
ppc	534	443	773	846	783	976	725	606	585	503	1146	1044	892	1080	815	524	476	749	734	586	884	760	1147	806	1017	778	832	900	971	1117	803	786	711	757	793	529	668	524	486	593	464	443	710	692	748	915	1224	1054	956
ppdA	3044	3055	3384	3401	2803	3692	3030	3593	3869	3167	4956	4743	3744	5081	3836	3660	3110	4520	4620	3749	3566	3054	4271	3508	3951	3475	3965	3680	4224	4906	3463	2965	2899	3294	3494	3352	3417	3288	2784	3535	3603	3164	3378	3582	3686	4524	6316	5846	5097
ppdB	3024	3015	3617	3472	2962	3802	3061	3677	3686	3021	5444	4752	3712	4771	3652	3704	3095	4423	4353	3673	3640	3289	4554	3504	4223	3498	4078	3681	4089	5048	3664	3129	3133	3497	3594	3579	3366	3326	2866	3635	3709	3175	3579	3660	3680	4835	6259	5783	5151
ppdC	3404	3354	3537	3552	3075	3852	3111	4170	4143	3280	5071	4804	3678	5192	3959	3945	3319	4606	4730	4102	3477	3295	4479	3404	4174	3629	4213	3768	4400	5071	3480	3194	3143	3587	3533	3814	3653	3378	3096	3864	3528	3147	3500	3772	3627	4487	6113	5597	5046
ppdD	830	975	934	939	724	1001	782	1085	1098	963	1373	1292	957	1317	994	1055	945	1286	1287	1082	906	767	1190	899	1093	996	1165	1097	1140	1407	933	790	842	903	960	1024	1021	972	863	1111	946	875	985	908	942	1292	1734	1447	1465
pphA	532	501	531	603	530	626	516	630	690	539	782	732	645	752	660	612	516	795	800	651	571	483	763	587	664	599	683	614	692	760	569	483	535	552	553	645	545	515	514	564	570	476	551	582	648	761	972	922	840
pphB	1331	1226	1250	1312	1171	1392	1161	1389	1440	1252	1896	1821	1437	1932	1395	1390	1158	1835	1928	1543	1373	1221	1751	1404	1630	1460	1609	1396	1695	2054	1344	1130	1102	1337	1284	1345	1440	1407	1183	1389	1478	1149	1374	1387	1418	1782	2403	2212	2125
ppiA	4370	3929	4051	4184	3437	4538	3825	4908	5087	4024	5905	5391	4261	5603	4397	4792	3998	5758	6130	4708	4195	3752	5286	4075	4992	4484	5156	5068	5506	6380	4055	3541	3507	4008	4246	4746	4596	4314	3731	4715	4566	3941	4179	4506	4531	5563	7643	7084	6291
ppiB	1024	937	1090	1056	811	1054	881	1127	1189	937	1586	1331	1138	1378	1144	1139	1008	1404	1531	1159	1060	936	1340	1029	1311	1118	1237	1139	1340	1637	1050	985	913	899	1051	1108	1188	1055	919	1218	1072	994	1080	1164	1215	1421	1922	1704	1634
ppiD	1556	1491	1500	1693	1437	1812	1484	1687	1778	1467	2288	2221	1885	2664	1943	1654	1485	2107	2310	1889	1823	1503	2120	1708	2003	1819	1972	1868	2126	2543	1757	1524	1520	1656	1768	1834	1745	1736	1458	1915	1787	1470	1609	1640	1815	2332	3133	2972	2479
ppk	21	15	6	22	12	18	19	18	15	8	20	22	8	19	14	18	7	14	19	21	18	15	13	11	26	21	25	25	19	23	9	8	22	10	20	14	7	25	12	19	14	17	18	20	14	20	30	20	24
pppA	1481	1291	1306	1398	1185	1520	1291	1532	1590	1370	2036	1999	1534	2097	1593	1538	1354	2089	2153	1651	1460	1343	1717	1367	1683	1545	1799	1635	1865	2071	1414	1321	1279	1380	1410	1561	1474	1429	1339	1611	1605	1378	1525	1568	1587	2025	2733	2503	2209
pps	375	310	394	372	284	389	303	416	423	296	583	572	411	552	394	326	337	515	527	444	385	342	504	366	447	400	435	435	442	544	355	304	302	375	342	337	398	306	281	402	369	323	340	393	432	511	682	586	571
ppx	294	251	312	306	270	374	336	366	371	367	526	440	357	439	359	388	293	565	484	321	320	315	436	343	403	345	388	376	404	514	337	303	314	332	331	354	371	308	277	324	379	290	303	351	352	443	651	534	502
pqiA	337	394	476	441	333	442	339	486	436	360	674	502	443	528	415	519	345	550	478	488	426	378	528	405	495	447	439	442	527	574	386	390	330	372	364	411	417	324	322	352	396	384	411	413	432	491	663	646	599
pqiB	499	559	699	617	538	663	541	643	655	502	990	765	651	818	669	636	571	740	740	633	690	647	811	559	822	571	694	655	787	856	577	610	522	642	579	656	654	559	492	641	600	480	597	598	668	850	1057	997	889
pqqL	603	538	587	683	585	689	580	672	670	594	810	816	798	825	640	720	577	847	834	686	621	593	803	660	787	602	764	700	815	908	634	557	532	716	564	670	633	620	556	716	712	571	620	733	694	863	1173	1144	1011
prc	130	101	311	278	259	282	241	158	138	104	449	386	362	430	319	142	95	157	198	119	230	254	310	202	244	162	209	189	180	246	206	189	180	220	197	128	124	107	105	144	163	127	237	272	271	247	343	364	282
prfC	756	657	998	939	821	968	808	810	866	587	1527	1353	1006	1317	1062	837	708	949	1129	807	919	818	1215	932	1090	801	826	895	893	1144	964	803	781	883	944	768	728	739	636	833	952	759	886	913	979	1027	1362	1263	1125
prfH	1495	1396	1456	1427	1245	1611	1297	1750	1606	1444	2049	1758	1441	1926	1557	1661	1325	1923	2041	1600	1529	1287	1776	1426	1654	1677	1857	1599	1859	2232	1499	1355	1309	1376	1332	1627	1549	1500	1315	1662	1457	1406	1502	1679	1518	1898	2591	2453	2095
priA	1179	1159	1034	1100	881	1152	923	1467	1503	1226	1669	1442	1159	1499	1193	1394	1226	1857	1710	1521	1161	972	1405	1093	1345	1386	1509	1444	1536	1772	1097	981	996	1051	1160	1286	1314	1271	1150	1519	1324	1019	1079	1141	1139	1641	2203	1977	1791
priB	0	0	0	0	0	0	0	0	0	0	0	0	0	0	0	0	0	0	0	0	0	0	0	0	0	0	0	0	0	0	0	0	0	0	0	0	0	0	0	0	0	0	0	0	0	0	0	0	0
priC	3257	3297	3584	3454	3043	3759	3201	4136	4004	3439	5373	4636	3765	4896	3621	3945	3228	4772	4734	3994	3592	3320	4450	3562	3975	3626	4157	3718	4546	5367	3583	3360	3242	3477	3501	3827	3716	3537	3126	3995	3540	3130	3475	3531	3712	4451	6198	5635	5062
prkB	1930	1831	1872	1829	1583	2048	1651	2246	2115	1810	2947	2594	2246	2816	2130	2132	1823	2764	2973	2436	2110	1707	2392	1864	2349	2050	2418	2333	2584	3034	2040	1677	1790	1931	1815	2123	2071	1966	1715	2151	2021	1858	1890	1947	1998	2710	3671	3442	2942
prlC	2541	2274	2334	2457	2104	2735	2139	2782	2636	2398	3332	3445	2772	3535	2693	2670	2051	3330	3616	2789	2623	2378	3051	2509	2810	2884	3100	3051	3432	3873	2485	2233	2214	2381	2498	2830	2770	2689	2274	2908	2719	2373	2584	2724	2765	3444	4640	4247	3768
prmA	3837	3553	3902	3875	3212	4119	3267	4088	3841	3545	5768	5200	4051	5175	3869	4130	3197	5065	5615	4498	3890	3335	4834	3560	4469	4139	4972	4360	5106	5877	3724	3076	3331	3678	3891	4119	4089	3904	3437	4307	4094	3206	3549	3948	4018	5712	7545	7002	6058
prmB	2	5	8	8	6	5	4	12	3	5	17	11	5	7	2	14	4	2	4	10	9	4	4	6	16	6	7	4	8	6	5	6	4	2	6	2	0	2	0	8	6	3	10	5	7	7	8	8	4
prmC	0	0	0	0	0	0	0	0	0	0	0	0	0	0	0	0	0	0	0	0	0	0	0	0	0	0	0	0	0	0	0	0	0	0	0	0	0	0	0	0	0	0	0	0	0	0	0	0	0
proA	883	781	832	914	777	939	813	1010	987	816	1280	1130	968	1201	946	945	858	1304	1306	980	875	738	962	726	960	987	1207	992	1170	1396	923	743	838	917	779	873	906	862	767	1027	954	812	916	957	970	1127	1712	1612	1294
proB	1123	946	1095	1080	935	1261	992	1331	1366	1058	1618	1254	1270	1700	1229	1367	1082	1483	1570	1187	1091	1019	1305	896	1242	1218	1390	1231	1447	1653	1060	996	920	1083	917	1198	1124	1111	973	1221	1187	1033	1158	1165	1133	1248	1958	1926	1630
proC	33	57	59	39	30	48	45	60	81	40	86	64	56	64	62	57	48	58	49	64	44	39	89	54	48	42	62	37	68	73	44	35	44	55	48	43	60	45	50	46	47	26	54	34	43	58	101	61	55
proP	1635	1539	1421	1707	1372	1723	1298	1825	1723	1564	2166	2041	1654	2167	1693	1729	1473	2068	2270	1772	1698	1488	1852	1499	1747	1717	1996	1814	2000	2436	1452	1376	1459	1534	1364	1726	1714	1572	1382	1855	1733	1506	1591	1685	1697	2076	2832	2658	2303
proQ	1511	1525	2607	2503	2053	2831	2325	2024	1848	1657	3816	3735	2950	3700	2832	1927	1519	2182	2139	1953	2484	2214	3174	2496	2929	1886	2058	1982	2303	2605	2518	2211	2006	2434	2511	1783	1642	1653	1385	1727	1783	1603	2283	2475	2478	2417	3342	3077	2669
proV	1644	1626	1897	1680	1545	1841	1613	2066	2000	1588	3040	2475	1993	2507	1943	1972	1641	2325	2526	2106	1880	1699	2230	1774	2104	1779	2054	2062	2192	2583	1666	1585	1510	1776	1774	1826	1777	1755	1460	1920	1736	1488	1782	1937	1920	2318	3194	2856	2605
proW	1190	1310	1422	1308	1122	1321	1111	1640	1517	1206	2104	1740	1374	1880	1419	1549	1273	1854	1712	1581	1336	1169	1676	1258	1509	1439	1530	1522	1664	1979	1372	1248	1197	1250	1242	1439	1358	1255	1173	1438	1293	1202	1270	1332	1413	1765	2390	2164	1976
proX	987	943	1106	926	777	1023	838	1242	1114	1024	1564	1250	1045	1290	1003	1115	936	1329	1390	1155	995	909	1202	935	1158	1054	1162	1064	1245	1427	947	909	991	928	950	1091	1130	948	870	1044	965	912	986	981	1028	1172	1698	1548	1420
proY	4055	3753	4180	4138	3611	4553	3730	4786	4666	4031	5995	5250	4465	5960	4428	4673	3748	5513	5658	4496	4269	3856	5303	4078	4929	4414	5086	4595	5311	6240	4068	3600	3641	4122	4263	4581	4455	4304	3685	4801	4413	3769	4250	4618	4581	5466	7233	6771	6081
prpB	797	770	1015	613	620	664	672	946	1059	804	1474	1180	1061	1259	1055	928	838	1312	1147	991	661	503	784	660	690	664	781	684	824	993	728	653	666	805	803	666	655	547	494	634	491	366	490	415	442	592	832	717	672
prpC	459	415	550	372	380	443	381	497	595	448	899	647	549	750	507	531	482	635	662	523	387	362	480	353	458	383	494	435	489	629	390	351	411	466	392	417	407	398	363	388	354	285	306	334	320	429	556	532	525
prpD	1176	1125	1289	1172	1043	1280	1119	1554	1541	1170	1986	1669	1366	1641	1295	1450	1239	1827	1861	1448	1164	1023	1286	1098	1218	1206	1386	1276	1458	1784	1066	1017	982	1267	1182	1302	1150	1123	960	1152	1150	948	903	1034	980	1438	1877	1602	1467
prpE	3812	3680	4556	3488	3219	3661	3399	4720	4545	3982	6396	5757	4599	5759	4867	4786	3753	5662	5358	4542	3476	3053	4347	3525	3913	3605	4160	3780	4397	5324	3308	3254	3295	3986	3758	3572	3459	3258	2857	3457	3070	2662	2639	2647	2819	3643	5001	4624	4346
prpR	1151	1035	1471	808	812	911	848	1338	1324	1050	2202	1710	1244	1720	1407	1324	1092	1608	1603	1413	920	851	1180	995	1065	937	1207	1063	1246	1463	1020	907	1045	1094	1174	900	894	957	782	939	750	703	597	707	759	995	1327	1212	1126
psiF	1265	1152	1358	1344	1055	1398	1044	1444	1564	1265	1964	1731	1324	1761	1390	1366	1237	1814	1727	1336	1278	1213	1694	1260	1537	1436	1499	1361	1617	1821	1316	1184	1176	1234	1287	1479	1349	1342	1171	1558	1372	1214	1216	1350	1414	1672	2218	2138	1843
pspA	3473	3399	3524	3494	3003	3812	3254	4411	4220	3631	5342	4516	3681	4718	3822	4119	3499	5105	4838	4280	3787	3226	4399	3246	4288	3724	4262	3902	4681	5212	3630	3193	3009	3362	3249	3749	3725	3526	3143	4019	3729	3190	3653	3597	3939	4414	6316	5593	5072
pspB	811	918	952	961	869	1066	874	1209	1168	997	1545	1284	1074	1462	1084	1210	1005	1371	1302	1120	1046	936	1211	961	1171	1018	1199	1073	1239	1418	986	847	869	869	1020	1009	947	948	852	973	1014	861	1054	1044	1115	1310	1729	1535	1536
pspC	1173	1266	1402	1319	1130	1418	1209	1522	1467	1222	2011	1735	1514	1863	1394	1438	1175	1730	1763	1532	1367	1192	1632	1256	1593	1294	1530	1440	1559	1857	1322	1174	1135	1303	1279	1396	1357	1232	1066	1347	1411	1069	1338	1367	1485	1683	2251	2119	1848
pspD	244	263	257	251	234	299	232	361	300	264	404	306	265	311	269	329	254	361	436	292	251	240	335	258	315	269	332	302	355	384	229	243	228	253	242	264	269	275	211	288	308	249	246	286	246	332	518	440	403
pspE	784	775	903	867	705	956	698	980	1047	805	1366	1104	924	1221	886	1040	878	1196	1051	1021	879	753	1083	857	1013	874	1008	944	1062	1283	846	718	715	849	814	828	867	838	724	941	852	734	818	960	913	1112	1512	1335	1240
pspF	879	1028	1126	1045	964	1142	973	1162	1222	1029	1698	1396	1164	1547	1119	1177	951	1530	1336	1254	1104	951	1286	980	1202	1075	1191	1105	1289	1507	1072	1005	929	997	1059	1074	1054	999	757	1110	1032	941	1040	1151	1115	1264	1791	1685	1450
pstA	11	25	26	11	15	15	15	18	14	23	40	45	24	31	34	16	17	17	23	24	14	21	16	14	27	21	15	18	26	30	18	9	28	18	23	29	29	25	22	23	15	13	28	16	30	22	34	18	13
pstB	1560	1372	1416	1519	1207	1570	1274	1692	1726	1519	2173	2010	1558	2054	1520	1681	1493	2132	2200	1685	1504	1371	1866	1439	1766	1624	1874	1793	1987	2245	1447	1317	1208	1385	1387	1637	1562	1585	1384	1765	1651	1515	1538	1594	1535	1982	2762	2602	2217
pstS	331	264	276	304	237	343	259	320	292	280	425	404	266	415	307	365	257	371	396	294	293	269	364	285	384	274	345	353	428	460	279	253	272	273	335	321	321	302	265	342	303	254	270	312	293	429	552	458	424
pta	13	2	11	16	9	14	8	14	9	12	16	17	6	10	16	18	16	11	11	6	7	11	13	9	13	9	9	9	15	13	15	12	8	10	9	12	4	8	7	8	6	7	11	12	11	16	20	15	14
ptr	2860	2806	3016	2950	2469	3258	2677	3490	3515	2879	4595	4092	3142	4350	3282	3383	2816	4251	4060	3638	2957	2814	3837	3010	3515	3347	3651	3364	3902	4569	3118	2661	2687	2971	3004	3233	3005	3059	2811	3376	3422	2933	3072	3316	3298	4049	5759	5307	4633
ptrB	0	0	0	0	0	0	0	0	0	0	0	0	0	0	0	0	0	0	0	0	0	0	0	0	0	0	0	0	0	0	0	0	0	0	0	0	0	0	0	0	0	0	0	0	0	0	0	0	0
ptsA	4401	4140	4086	4030	3598	4452	3747	5057	5059	4308	6054	5454	4437	5680	4509	4794	4078	5939	6209	5030	4287	3875	5182	4053	4997	4635	5023	4836	5422	6458	4123	3734	3600	3830	3915	4798	4760	4438	3868	4972	4431	3899	3972	4053	4376	5434	7307	6807	6056
ptsG	1548	1563	2484	2591	2372	2811	2309	1789	1743	1573	3603	3417	2727	3468	2744	1705	1427	2101	2414	1902	2816	2409	3228	2603	3138	1918	2208	2093	2477	2783	2539	2261	2237	2543	2417	1769	1702	1607	1384	1748	1799	1555	2287	2297	2442	2543	3347	3134	2898
ptsI	3	3	9	7	7	4	12	6	2	3	10	8	4	9	6	3	5	3	3	4	5	8	13	6	9	5	5	6	9	9	10	0	6	6	6	1	2	7	3	4	0	4	2	4	5	5	13	11	8
ptsN	2953	2878	2732	2824	2483	3145	2611	3589	3485	3036	4060	3682	3008	3835	3002	3507	2990	4415	4301	3598	3064	2587	3628	2942	3571	3399	3809	3563	4262	4775	2821	2395	2521	2823	2769	3541	3278	3227	2808	3491	3061	2452	2634	2798	2891	4130	5676	5057	4423
ptsP	1478	1373	1734	1740	1466	1902	1590	1776	1805	1536	2774	2631	1932	2406	2037	1753	1439	2270	2321	1871	1838	1667	2260	1715	2052	1782	1990	1890	2140	2565	1860	1585	1605	1703	1840	1806	1727	1734	1495	1908	1851	1613	1965	2090	2069	2394	3135	3051	2678
purA	0	0	4	2	5	5	2	2	0	0	0	7	3	9	3	0	0	2	5	3	5	1	6	5	2	1	1	0	2	2	2	2	4	4	2	0	0	1	2	0	0	0	6	4	6	1	3	1	0
purB	0	0	0	0	0	0	0	0	0	0	0	0	0	0	0	0	0	0	0	0	0	0	0	0	0	0	0	0	0	0	0	0	0	0	0	0	0	0	0	0	0	0	0	0	0	0	0	0	0
purC	9	7	13	31	21	17	18	6	1	4	32	21	16	31	10	3	3	9	13	13	19	13	16	17	28	14	12	14	10	18	12	8	8	9	20	3	3	7	4	5	5	9	17	12	15	12	23	18	14
purD	13	9	14	29	22	25	33	13	7	8	16	29	25	24	17	12	3	9	12	11	26	27	42	31	32	20	26	16	28	23	28	28	17	32	22	2	13	13	6	9	8	12	28	25	20	26	36	33	24
purE	3	2	6	10	6	12	9	5	1	2	13	6	8	4	7	6	1	4	2	0	5	3	10	7	8	5	2	3	3	2	5	9	6	1	7	2	1	1	2	1	10	3	3	11	6	6	3	9	9
purF	1	0	7	6	4	9	5	0	0	0	9	5	4	8	6	1	0	1	2	0	8	6	12	4	5	7	6	5	2	3	4	4	5	5	4	2	0	0	2	2	1	1	3	8	8	6	6	4	4
purH	4	3	13	23	19	20	11	11	2	14	20	19	15	22	14	8	0	11	12	4	21	11	22	15	24	9	7	12	15	9	26	15	17	9	9	8	7	3	3	9	6	9	13	20	17	14	13	18	15
purK	6	8	8	22	22	24	19	10	3	8	13	20	14	19	17	13	2	10	7	12	20	21	36	28	34	19	19	16	18	17	18	12	7	20	12	4	5	4	5	7	10	2	16	16	21	15	23	19	17
purL	4	6	6	7	11	10	8	4	4	4	12	11	20	11	11	3	2	4	2	5	19	9	20	15	19	4	6	10	5	14	11	6	7	14	11	2	6	2	6	2	4	5	7	14	9	11	13	15	11
purM	0	2	2	8	6	9	6	1	3	1	4	9	5	2	5	1	5	1	0	4	6	8	6	14	3	7	1	7	8	4	4	2	5	5	9	6	1	3	1	5	4	4	3	5	8	9	4	3	6
purN	90	89	124	113	106	139	120	98	108	97	187	146	121	143	113	76	72	128	129	102	121	104	163	105	161	114	123	124	144	184	100	96	93	127	104	74	81	88	86	96	107	89	100	133	135	159	189	192	161
purR	644	625	751	850	649	872	679	767	725	598	1198	1165	979	1264	928	746	658	893	883	791	854	773	1061	856	1018	751	902	850	935	1000	800	709	796	812	726	747	770	705	627	778	734	609	802	879	849	955	1340	1295	1111
purT	298	277	346	300	299	341	282	390	374	306	483	394	387	416	323	382	310	406	424	359	317	328	441	313	363	324	405	399	456	448	271	313	287	258	307	274	279	329	327	330	359	292	343	350	335	393	589	539	474
purU	174	138	259	226	179	218	197	212	238	187	375	330	193	325	228	212	170	283	266	164	212	203	281	215	242	200	244	210	239	286	251	185	213	198	216	211	203	181	171	198	210	195	269	224	230	261	372	314	298
puuA	1160	1137	1304	1241	909	1274	1125	1376	1460	1120	2046	1622	1397	1625	1308	1315	1183	1684	1717	1409	1349	1172	1560	1202	1463	1261	1469	1372	1523	1773	1365	1081	1094	1226	1223	1237	1270	1114	1032	1295	1149	1140	1302	1286	1398	1560	2257	1976	1787
puuB	1023	1112	1237	1168	933	1291	1006	1517	1373	1173	1795	1456	1198	1605	1172	1374	1207	1641	1493	1426	1084	994	1345	1117	1368	1124	1247	1264	1341	1590	1140	971	1065	1034	1073	1159	1034	1051	928	1119	1002	935	1169	1260	1157	1369	1931	1702	1634
puuC	288	358	356	323	271	337	258	358	376	283	501	384	343	449	305	315	309	434	447	445	312	303	393	295	412	342	361	348	412	431	338	233	265	304	292	318	357	292	271	371	334	247	295	324	372	428	588	498	442
puuD	1545	1634	1911	1731	1482	1838	1563	2054	2118	1693	2542	2191	1729	2312	1849	1924	1668	2233	2101	1950	1756	1578	2122	1732	2083	1700	1866	1777	1972	2278	1593	1475	1426	1623	1590	1684	1630	1647	1426	1796	1669	1447	1804	1630	1775	1932	2798	2510	2329
puuE	840	844	950	871	761	1003	872	1092	1016	912	1319	1150	989	1289	1016	1085	867	1292	1200	1085	952	799	1224	953	1053	885	1000	943	1134	1248	925	878	792	882	916	948	958	870	737	929	920	676	934	966	969	1134	1491	1419	1305
puuP	1255	1253	1508	1386	1158	1436	1267	1491	1532	1386	2284	1894	1463	1988	1562	1509	1280	2079	1954	1620	1419	1267	1697	1294	1750	1355	1656	1561	1770	2035	1369	1175	1157	1419	1413	1458	1267	1324	1159	1465	1377	1220	1393	1513	1541	1843	2436	2268	2027
puuR	1702	2140	2431	2226	1817	2391	1891	2383	2458	2011	3408	2872	2480	2936	2341	2396	1930	2817	2567	2609	2172	1872	2593	2026	2654	2130	2342	2364	2558	2979	2082	1829	1731	2010	2162	2168	1968	1931	1652	2250	2141	1896	2050	2298	2351	2608	3619	3320	2905
pykA	1803	1879	2130	1890	1522	2105	1694	2350	2278	1970	3112	2650	2170	2805	2087	2445	1958	2996	2735	2385	2046	1697	2357	1886	2212	2019	2393	2238	2468	2859	1936	1634	1647	1906	1812	2069	2017	1894	1707	2158	2163	1694	1886	2075	2176	2586	3636	3385	2942
pykF	319	268	357	400	318	407	395	333	421	270	519	605	394	526	429	328	333	454	432	327	405	379	503	388	509	340	389	424	405	540	385	330	352	373	395	364	360	404	304	356	343	294	351	416	400	458	642	586	459
pyrB	0	0	1	1	0	0	0	0	0	0	4	0	0	1	0	0	0	0	0	0	2	0	0	0	0	0	0	0	0	0	1	0	0	0	0	0	0	0	0	0	0	0	0	0	1	0	0	0	0
pyrC	0	0	8	2	0	1	0	0	0	0	6	0	1	2	1	0	0	0	3	0	1	1	0	0	5	0	1	0	0	1	2	0	0	0	1	0	0	0	0	0	0	0	4	4	2	1	2	2	1
pyrD	0	0	2	0	1	2	1	0	0	0	3	1	0	0	0	0	0	0	0	0	0	1	0	1	0	0	0	0	0	0	0	0	3	3	0	0	0	0	0	0	1	0	0	0	0	0	1	0	0
pyrF	1	2	10	4	4	4	4	1	0	0	9	7	1	6	7	1	0	0	3	0	5	3	3	6	3	2	0	8	1	3	0	1	5	3	3	0	1	1	0	0	1	1	5	4	6	4	3	2	0
pyrI	1978	1861	1836	1863	1641	2091	1683	2240	2179	1802	2907	2660	2081	2644	2107	2207	1824	2733	2897	2406	1975	1792	2498	1858	2385	2267	2492	2357	2647	3124	2047	1612	1628	1768	1848	2170	2129	2133	1760	2211	2170	1842	1988	1981	2006	2784	3844	3422	3139
pyrL	970	913	1052	1045	883	1166	923	1224	1324	1066	1632	1484	1107	1422	1162	1232	1019	1558	1471	1273	1060	956	1347	1105	1284	1205	1385	1300	1512	1782	1001	887	903	1036	999	1169	1130	1036	942	1161	1142	904	1181	1177	1097	1633	2241	2037	1712
qor	3713	3716	3722	3712	3206	4188	3345	4488	4516	3607	5568	5261	4166	5412	4098	4491	3765	5456	5766	4725	4157	3500	4923	3695	4587	4369	4984	4503	5236	6082	3945	3351	3391	3785	3829	4296	4288	4090	3611	4496	4394	3575	3693	4106	4052	5185	7474	6547	5988
qseB	1191	1324	1329	1240	1063	1410	1161	1460	1610	1292	1919	1750	1319	1838	1423	1530	1300	1796	1835	1626	1311	1150	1704	1272	1461	1393	1598	1474	1597	1975	1307	1073	1186	1330	1323	1464	1389	1277	1138	1400	1483	1202	1343	1340	1508	1785	2346	2263	1922
qseC	200	216	261	283	239	290	268	211	269	200	421	376	310	410	316	271	205	290	322	245	306	239	322	270	325	298	359	280	336	362	234	218	231	285	280	222	250	261	226	256	295	249	266	285	308	426	510	465	426
queA	3441	3083	3279	3653	3015	3844	3248	3873	3967	3319	4956	4933	3916	5212	3844	3945	3167	4720	4933	3863	3710	3270	4517	3617	4244	3746	4449	4028	4686	5421	3601	3128	3114	3467	3562	3862	3984	3711	3258	4142	3805	3367	3476	3773	4106	4862	6489	6175	5242
racC	7	6	15	7	2	6	4	1	3	7	25	7	4	7	3	2	2	9	9	8	7	6	3	6	7	3	11	5	12	9	5	5	1	6	4	5	9	4	6	5	5	9	9	6	6	13	8	10	6
radA	3526	3747	3799	3591	3191	3889	3265	4611	4717	3680	5580	4902	3854	5128	3953	4481	3953	5283	5167	4698	3780	3396	4756	3591	4574	3884	4478	4300	4811	5654	3625	3296	3273	3498	3612	4080	3830	3745	3210	4079	3976	3445	3771	3821	3945	5093	6855	6645	5717
rarA	826	735	723	889	754	980	808	917	911	764	1158	1165	1027	1188	913	886	793	1068	1211	837	886	763	1117	844	986	965	1027	940	1069	1281	937	855	891	928	857	950	853	782	732	992	900	741	883	918	997	1071	1491	1375	1266
rarD	2402	2224	2384	2263	1901	2363	2004	2807	2782	2442	3330	2908	2283	2927	2298	2699	2293	3414	3508	2686	2289	1979	2731	2157	2572	2468	2757	2660	2877	3423	2184	1841	1840	2123	2150	2553	2393	2297	1975	2575	2430	2142	2221	2212	2346	2977	4034	3719	3327
rbbA	2277	2028	2158	2268	1926	2466	1995	2830	2638	2290	3233	2833	2407	3197	2391	2663	2210	3161	3311	2562	2384	2049	2747	2230	2612	2419	2895	2711	2898	3385	2195	2080	1912	2097	2104	2475	2544	2435	2237	2699	2406	2235	2290	2296	2348	3071	4066	3848	3484
rbfA	8	0	10	1	2	2	3	4	0	3	15	2	2	6	2	5	0	1	9	3	1	1	3	0	5	1	1	2	0	6	0	4	0	1	3	1	3	0	1	2	3	0	0	3	3	3	5	1	2
rbn	1874	1699	1770	1716	1434	1964	1495	2112	2196	1723	2638	2459	1985	2644	2082	2117	1902	2626	2687	2131	1903	1650	2254	1758	2096	2002	2321	2113	2393	2747	1691	1656	1608	1727	1873	2105	2087	1798	1700	1967	1926	1600	1698	1751	1800	2405	3381	3021	2726
rbsA	2343	2166	2054	2236	1838	2292	1865	2660	2864	2448	2993	2968	2284	3004	2335	2759	2354	3516	3552	2868	2231	1905	2610	2095	2578	2551	2883	2541	2983	3579	2035	1838	1727	2033	2046	2591	2522	2508	2213	2736	2486	2080	2174	2270	2378	3134	4324	4022	3616
rbsB	2408	2329	2084	2044	1747	2298	1854	2852	2770	2447	3080	2891	2295	2979	2298	2586	2234	3420	3385	2926	2192	1892	2781	2203	2521	2517	2968	2549	3007	3386	2112	1721	1820	2073	2094	2581	2578	2504	2225	2730	2686	2089	1998	2200	2247	2992	4115	3685	3250
rbsC	3232	2938	2756	2796	2408	3021	2637	3603	3709	3193	4028	3573	2998	3775	2923	3690	2930	4494	4523	3597	2739	2489	3410	2727	3265	3302	3664	3523	3969	4482	2723	2453	2403	2649	2724	3423	3331	3143	2910	3470	3056	2707	2695	2934	2935	3937	5478	5137	4389
rbsD	4171	4038	3757	3915	3293	4081	3420	4855	4869	3968	5579	5175	4179	5511	4283	4789	4012	5996	6283	5216	3914	3602	4980	3946	4609	4418	5068	4734	5480	6112	3888	3379	3555	3821	3965	4640	4641	4404	3897	4802	4427	3863	3899	4206	4237	5712	7688	7019	6240
rbsK	3034	2797	2668	2688	2364	2890	2386	3492	3502	2893	4166	3695	2966	3927	3008	3450	2844	4287	4492	3635	2854	2435	3467	2734	3267	3211	3628	3458	3824	4328	2818	2294	2356	2650	2668	3289	3114	3172	2713	3413	3259	2707	2603	2819	3074	3926	5251	4967	4373
rbsR	5597	5169	5519	5500	4833	6003	5006	6394	6588	5242	8293	7513	6421	8328	6239	6132	5377	7843	8303	6498	5549	4861	6933	5301	6352	5595	6593	6122	6951	7951	5764	4939	4940	5438	5492	5990	5470	5802	4724	6043	6427	5385	5513	5673	6060	7245	9797	8978	7902
rcsA	403	467	496	474	341	444	412	450	487	401	739	581	437	627	428	507	411	569	616	563	441	415	561	411	506	494	574	495	559	691	505	355	392	425	462	467	463	428	409	458	458	386	410	455	524	550	766	691	629
rcsD	1508	1461	1638	1592	1371	1664	1494	1898	1868	1474	2302	2023	1682	2197	1621	1796	1413	2103	2199	1713	1656	1440	2014	1474	1863	1652	1915	1750	1985	2248	1574	1427	1341	1514	1469	1707	1630	1500	1357	1674	1667	1348	1597	1513	1734	1994	2805	2606	2270
rcsF	1679	1443	1831	1585	1396	1665	1473	1883	2019	1592	2745	2328	1947	2398	1901	1815	1630	2371	2519	1992	1618	1400	1947	1573	1868	1698	1900	1797	2032	2479	1640	1487	1426	1662	1663	1731	1684	1638	1373	1735	1624	1453	1451	1660	1653	2221	2825	2533	2366
rdgC	1779	1660	1769	1818	1461	1897	1569	2055	2033	1758	2718	2494	1842	2531	1920	1987	1724	2520	2665	2158	1814	1597	2240	1675	2000	2070	2235	2149	2463	2848	1809	1570	1653	1758	1702	1864	1835	1899	1541	2015	2013	1643	1859	1977	1953	2548	3626	3157	2738
recA	17	13	86	83	75	97	65	21	32	19	135	101	91	123	74	21	32	38	17	16	73	78	105	85	104	32	45	25	34	50	91	84	88	87	87	21	28	18	18	29	17	13	84	78	101	56	74	62	57
recB	24	17	40	27	55	26	20	34	21	17	59	35	19	51	28	31	18	18	34	24	37	29	41	35	31	23	34	25	32	42	37	26	20	31	36	25	33	16	16	29	32	18	33	39	37	27	65	51	36
recC	7	10	12	15	19	18	23	12	13	8	22	19	13	35	27	17	23	20	15	23	14	11	29	11	30	12	21	10	16	29	19	12	17	18	31	14	14	14	10	11	13	14	19	24	26	27	41	34	28
recD	2732	2546	2325	2440	2081	2682	2239	2892	2981	2665	3401	3412	2625	3423	2603	2942	2545	3806	4094	3217	2561	2252	3085	2389	2759	3054	3410	3017	3553	3936	2458	2161	2236	2471	2467	3003	2965	2848	2572	3011	2833	2431	2495	2637	2771	3590	4842	4316	4050
recE	62	78	70	94	62	72	71	105	73	63	121	104	88	78	57	90	63	86	103	90	62	63	93	73	74	85	75	83	79	127	56	74	54	69	76	71	61	110	67	50	72	81	77	63	75	107	134	130	112
recF	1643	1658	2041	1953	1615	2080	1745	2001	1936	1742	2968	2821	2127	2795	2131	2031	1637	2533	2578	2193	2264	1855	2671	1956	2422	2062	2341	2193	2477	2974	2089	1780	1859	1833	1980	2010	1916	1936	1594	2121	2065	1607	2034	2102	2224	2544	3593	3294	2770
recG	4186	3811	2785	3026	2611	3287	2849	4579	4590	3686	4107	3987	3174	4211	3261	4442	3698	5281	5860	4469	3268	2800	4091	3117	3717	4437	5174	4570	5257	6045	3190	2859	2698	2998	3052	4381	4515	4273	3767	4684	4489	3902	3159	3117	3426	5265	7314	6730	5971
recJ	3768	3643	4368	4500	3706	4947	4121	4400	4506	3815	6269	5963	4889	6241	4804	4306	3708	5176	5258	4397	4571	4026	5651	4562	5429	4091	4737	4153	4874	5600	4428	3896	3887	4334	4481	3979	4095	3819	3383	4301	4089	3514	4467	4653	4831	5094	6845	6421	5674
recN	2115	2083	2447	2073	1811	2286	2010	2585	2640	2089	3526	2832	2312	3039	2291	2469	2196	2870	2992	2584	2158	1940	2759	2077	2612	2213	2584	2418	2681	3230	2142	1949	1924	2058	2314	2280	2188	2162	1962	2323	2166	1910	2170	2101	2262	2674	3700	3476	2964
recO	530	527	766	732	643	786	662	705	714	627	1107	984	760	965	861	631	599	854	778	667	743	671	896	752	854	583	758	728	800	854	696	633	626	694	678	653	563	547	548	595	557	542	665	777	795	781	1021	962	896
recQ	2200	2049	2131	2024	1755	2266	1826	2496	2532	2085	3114	2883	2371	2943	2268	2437	2130	3000	3146	2621	2096	1877	2532	2009	2386	2301	2500	2449	2676	3141	2108	1818	1790	2008	2046	2344	2223	2278	1976	2506	2320	1959	1999	2077	2307	2799	3777	3556	3069
recR	246	301	453	394	292	423	356	367	370	324	713	511	404	525	421	411	313	530	468	373	370	346	466	357	441	304	362	375	378	448	420	355	330	382	403	317	330	318	321	357	304	261	334	391	436	439	603	533	534
recT	475	506	577	508	468	585	450	710	617	481	866	709	570	683	581	693	520	710	660	655	542	447	624	524	639	551	634	566	703	857	461	436	449	452	511	523	485	490	423	563	520	424	447	536	600	714	978	820	782
recX	507	560	643	551	450	589	525	719	706	476	954	708	599	722	564	662	568	767	760	752	555	481	691	529	651	546	701	620	717	799	468	471	491	531	624	608	556	488	515	601	497	520	527	574	569	760	956	912	850
relA	724	652	1072	1104	942	1148	958	848	858	806	1500	1236	1009	1299	1039	786	737	1064	1001	901	1100	933	1368	1020	1300	880	1010	938	1057	1259	909	865	812	867	896	609	807	627	576	745	809	685	1126	1057	1147	1122	1514	1412	1263
relE	524	476	517	554	435	556	505	579	581	439	765	703	565	781	639	577	461	655	742	650	566	533	742	560	628	556	648	551	653	746	548	494	445	538	590	545	521	533	466	572	578	506	572	583	540	675	930	831	774
rem	5457	5506	6304	6429	5578	7042	5696	6755	6520	5576	8999	8373	6672	8973	6866	6498	5302	7847	7862	6629	6660	5871	8186	6476	7611	6367	7130	6657	7557	8783	6463	5628	5466	6049	6364	6399	6245	5952	5209	6422	6300	5473	6323	6629	6852	7838	10607	9881	8616
renD	1001	815	915	953	799	1061	823	1014	1066	967	1324	1244	1131	1292	1055	992	927	1368	1468	1037	1011	916	1270	970	1072	1067	1219	1084	1289	1459	969	851	843	961	929	1038	1118	1011	904	1085	911	873	958	941	982	1286	1687	1713	1363
rep	32	25	21	29	19	28	25	47	29	31	35	44	38	30	46	44	29	40	51	34	19	19	29	36	37	33	40	31	49	38	24	21	11	29	22	27	21	21	21	27	29	19	30	35	34	39	57	64	43
rfaB	320	324	416	391	295	414	309	432	379	332	595	505	384	486	390	417	330	506	510	472	385	371	522	431	488	472	493	467	501	586	379	343	356	375	419	418	387	407	411	461	379	321	325	379	423	579	738	714	637
rfaC	0	0	0	0	0	0	0	0	0	0	0	0	0	0	0	0	0	0	0	0	0	0	0	0	1	0	0	0	0	0	0	0	0	0	0	0	0	0	0	0	0	0	0	0	0	0	0	0	0
rfaD	3	3	6	2	4	2	3	1	1	0	9	5	2	4	0	3	2	4	4	4	5	7	5	3	2	4	7	4	5	7	1	1	3	2	3	1	5	2	3	0	1	1	1	6	1	3	3	5	2
rfaE	0	0	0	0	1	1	0	1	0	3	0	1	1	1	0	1	0	2	0	0	0	0	1	0	0	0	2	0	1	2	1	0	0	0	0	0	0	0	0	0	1	0	1	1	1	1	1	1	0
rfaF	2	14	3	7	6	8	5	3	4	7	6	17	9	21	8	14	5	5	7	11	8	6	7	6	4	12	10	9	10	8	7	2	13	5	2	14	5	3	4	10	6	4	2	4	4	5	6	7	13
rfaG	136	146	148	130	94	139	95	240	231	182	203	221	175	236	153	216	172	268	208	192	205	160	251	196	227	192	217	220	232	246	187	177	174	207	176	220	209	189	177	195	188	158	134	148	162	199	262	233	212
rfaH	33	37	28	30	27	34	41	41	42	42	53	68	51	29	34	65	37	51	42	60	22	34	52	42	28	37	43	34	47	42	40	39	28	35	38	50	42	33	41	26	31	34	31	29	30	35	53	53	49
rfaI	648	728	746	668	524	703	527	829	874	693	1038	964	724	907	819	800	676	902	934	876	801	714	944	739	839	866	923	832	926	1106	712	646	675	707	632	777	732	806	668	760	652	584	556	586	669	867	1153	1067	910
rfaJ	1955	1949	1950	2002	1731	2130	1852	2345	2339	1995	2994	2599	2258	2843	2223	2332	1801	2949	2888	2402	2292	1978	2751	2036	2554	2474	2724	2556	2933	3460	2041	1757	1808	1828	2002	2290	2042	2146	1855	2399	2136	1847	1922	1992	2019	2916	4011	3739	3264
rfaK	7856	7412	7824	7798	6658	8456	6991	9101	9149	7737	11477	10299	8379	10826	8468	8895	7285	10915	11215	9197	8482	7431	10568	8018	9843	9305	10582	9606	11144	12636	7881	6997	6926	7608	7860	9080	8576	8486	7539	9321	8451	7201	7516	7907	7940	10666	14608	13595	11874
rfaL	3223	3168	3377	3040	2609	3339	2826	3995	3906	3295	5033	4006	3359	4301	3511	3829	3218	4881	4737	3886	3222	2851	4051	3128	3741	3664	4104	4004	4344	5027	3191	2803	2684	3127	3124	3616	3461	3359	2993	3875	3352	2976	3129	3165	3402	4436	5833	5368	4781
rfaQ	1287	1316	1390	1313	1024	1285	1078	1773	1563	1330	2112	1738	1425	1900	1341	1693	1291	1941	1940	1753	1416	1158	1533	1245	1553	1381	1580	1470	1717	1944	1402	1118	1167	1279	1298	1410	1383	1289	1093	1568	1409	1242	1216	1292	1359	1700	2340	2107	1883
rfaS	3060	3016	2998	3131	2638	3372	2784	3797	3644	2918	4534	4119	3448	4329	3237	3626	3134	4334	4600	3799	3297	2954	4118	3083	3723	3564	4104	3660	4301	4952	3187	2763	2707	3014	3075	3613	3211	3272	2905	3544	3324	2826	2996	3221	3212	4431	5805	5559	4701
rfaY	633	636	705	586	544	698	565	841	690	742	1033	809	637	929	670	807	615	1060	948	777	635	616	910	706	805	741	824	786	870	1061	671	613	591	673	666	718	689	729	616	798	753	627	647	727	721	930	1213	1210	1088
rfaZ	1028	967	936	836	692	969	765	1134	1294	994	1411	1163	967	1254	1015	1093	1027	1458	1390	1142	865	827	1109	892	1034	1002	1111	1004	1089	1360	828	782	795	921	900	1106	1048	920	875	1035	1008	857	810	873	913	1071	1537	1399	1191
rfbA	389	450	411	368	343	393	322	498	441	389	704	503	445	512	417	506	343	579	564	487	385	330	514	340	453	381	471	420	484	594	344	348	322	310	420	357	371	334	354	427	361	397	437	399	432	527	645	660	555
rfbB	663	703	811	736	635	749	638	926	919	750	1245	973	777	931	753	864	744	1001	977	892	753	631	938	726	874	770	897	861	901	1119	712	632	583	677	790	758	744	715	676	820	741	684	711	750	814	928	1249	1138	991
rfbC	411	488	578	548	462	575	489	621	593	503	878	700	549	738	578	602	474	772	657	653	570	456	737	534	690	548	614	641	679	767	548	514	434	474	540	582	545	569	443	560	508	470	487	538	608	692	946	920	835
rfbD	1238	1290	1421	1286	1083	1437	1102	1532	1450	1108	1988	1679	1338	1758	1279	1550	1237	1646	1794	1426	1337	1318	1628	1244	1605	1433	1572	1497	1744	1992	1260	1260	1099	1235	1231	1535	1328	1217	1002	1286	1312	1174	1218	1321	1387	1738	2277	2003	1859
rfbX	581	582	681	553	473	577	512	781	707	643	1010	776	615	852	623	767	547	812	862	722	592	556	779	560	728	613	776	674	802	933	614	518	526	541	644	671	658	678	566	621	648	509	581	627	649	760	1064	971	892
rfe	680	682	781	703	552	766	614	847	804	750	1071	873	699	895	739	818	715	1108	944	801	641	617	817	670	860	686	904	819	883	1009	592	560	504	678	626	736	736	672	627	713	796	649	777	793	761	1020	1363	1233	1225
rffA	48	76	67	56	40	63	58	62	76	52	90	79	53	91	69	64	44	84	76	52	50	50	62	50	64	59	70	68	75	95	47	41	42	49	51	67	50	52	43	69	68	67	73	78	80	91	104	119	96
rffC	7	11	9	8	12	9	9	13	8	9	15	12	9	9	9	11	5	10	7	24	7	10	18	6	9	13	8	10	9	9	8	1	7	14	9	7	4	9	12	9	6	18	12	10	15	13	23	23	17
rffD	2752	2621	2517	2645	2252	2874	2292	3121	3040	2692	3735	3352	2694	3429	2667	3061	2464	3790	3797	3434	2373	2184	3038	2281	2764	2920	3264	3103	3494	3745	2216	1982	2044	2219	2188	2669	2727	2427	2175	2598	3235	2668	3159	3186	3188	4254	5928	5383	4852
rffE	847	787	789	859	706	952	734	881	1009	819	1245	1042	843	1150	842	978	851	1281	1357	1086	795	638	900	722	847	994	1096	1005	1114	1318	740	572	705	720	747	875	816	826	752	876	1101	897	895	943	955	1439	1847	1759	1623
rffG	2830	2646	2824	2714	2302	2843	2445	3332	3512	2673	4150	3892	2837	3940	3004	3261	2846	3930	4237	3338	2727	2404	3310	2719	3288	3105	3400	3185	3615	4215	2668	2399	2265	2624	2739	3014	2900	2926	2461	3139	3025	2432	2649	2898	3015	3828	5403	4771	4306
rffH	2810	2697	2515	2608	2157	2937	2350	3084	3311	2534	3704	3457	2905	3834	2844	3090	2731	3627	4093	3332	2752	2332	3306	2607	3088	2953	3387	3106	3575	4210	2590	2321	2267	2451	2705	3157	2821	2702	2570	3232	3139	2580	2744	3020	2864	3830	5114	4707	4237
rffM	1599	1645	1470	1602	1357	1782	1388	1893	1982	1538	2207	2149	1629	2147	1650	1857	1633	2276	2336	2019	1533	1354	1826	1498	1731	1699	2046	1858	2149	2407	1462	1207	1237	1358	1416	1600	1580	1614	1418	1616	1923	1704	1767	1919	1943	2793	3674	3288	2989
rffT	1409	1460	1274	1370	1191	1436	1228	1692	1743	1374	1920	1615	1400	1781	1200	1615	1456	2042	2115	1817	1256	1105	1559	1181	1445	1529	1825	1685	1792	2125	1184	905	1063	1097	1083	1423	1465	1411	1161	1570	1677	1485	1483	1629	1676	2438	3145	2851	2682
rhaA	1248	1146	1258	1209	1074	1303	1151	1391	1422	1167	1827	1528	1242	1755	1230	1388	1093	1614	1597	1369	1241	1132	1638	1194	1434	1384	1537	1421	1601	1909	1294	1143	1129	1200	1286	1455	1471	1376	1139	1494	1286	1084	1158	1237	1380	1582	2103	2041	1785
rhaB	3150	3020	3077	2932	2515	3142	2670	3712	3623	3034	4458	3773	3030	3903	3096	3607	3052	4248	4150	3552	2906	2756	3801	2889	3735	3206	3704	3561	3923	4476	2890	2567	2617	2841	2972	3461	3346	3065	2737	3531	3077	2712	2912	3057	3188	3901	5268	4888	4306
rhaD	2238	2325	2395	2189	1902	2507	2064	2816	2765	2300	3460	2996	2448	3114	2363	2686	2231	3163	3295	2744	2297	2077	2902	2250	2730	2520	2857	2671	3061	3477	2224	2013	2169	2318	2226	2747	2511	2482	2218	2695	2323	1971	2243	2385	2332	3008	4101	3744	3487
rhaR	1095	1022	1006	995	879	1107	916	1268	1266	1061	1482	1360	1113	1436	1002	1262	1069	1486	1545	1308	1142	976	1382	1026	1323	1190	1271	1192	1345	1594	1022	945	859	977	1063	1155	1104	1081	883	1099	1135	963	1008	1100	1083	1406	1900	1702	1540
rhaS	2545	2709	2677	2514	2240	2836	2383	3382	3346	2678	4002	3460	2862	3790	2870	3145	2741	3853	3586	3252	2710	2521	3551	2640	3202	3017	3267	3209	3584	4150	2777	2342	2246	2548	2513	3030	2803	2679	2420	2950	3023	2489	2632	2812	2772	3592	4878	4373	4006
rhaT	1384	1485	1586	1439	1330	1526	1244	1767	1779	1385	2187	2106	1667	2056	1772	1768	1498	2132	2202	1913	1562	1391	1945	1579	1835	1756	1990	1824	2014	2389	1398	1378	1307	1458	1599	1681	1640	1595	1441	1687	1694	1455	1533	1585	1549	2126	2724	2604	2233
rhlB	4795	4978	4851	4358	3728	4794	3937	6172	5974	4913	6618	5699	4964	6178	4776	5881	4637	6468	6594	5766	4462	3994	5477	4499	5233	4764	5403	5078	5769	6567	4483	4032	3618	4448	4390	5030	4948	4731	4140	5047	4801	4116	4054	4420	4626	5558	7377	7044	6319
rhlE	946	954	992	947	895	1074	952	1034	1124	977	1552	1393	1111	1373	1117	1069	903	1432	1391	1197	1096	908	1194	976	1233	1060	1165	1071	1260	1522	1048	919	887	953	1032	987	1016	971	888	1070	1117	892	1019	1087	1078	1422	1856	1641	1487
rhoL	3154	3042	3275	2941	2526	3201	2628	3701	3641	3158	4938	4350	3495	4486	3453	3620	3073	4801	4859	4074	3260	2767	3674	2937	3558	3533	3876	3614	4142	5000	3130	2642	2724	3058	2953	3307	3312	3297	2764	3601	3451	2932	2828	3001	3280	4586	5975	5648	4946
rhsD	84	101	125	73	89	114	93	115	129	105	151	139	116	125	127	124	127	136	138	124	123	94	175	132	130	146	137	121	125	152	121	99	102	127	78	97	96	98	91	146	128	108	116	124	104	148	190	171	166
rhsE	56	53	39	49	51	60	64	68	69	58	91	81	50	68	63	70	53	83	70	50	63	47	82	66	55	74	67	63	70	85	50	48	43	53	70	65	65	65	44	75	60	52	62	64	54	69	107	94	88
rhtA	1153	1077	1217	1249	1024	1325	1005	1351	1312	1086	1825	1641	1360	1728	1387	1252	974	1583	1720	1430	1289	1113	1531	1176	1466	1284	1418	1471	1539	1807	1259	1155	1113	1169	1227	1412	1185	1245	1109	1369	1275	1100	1239	1368	1331	1748	2248	2075	1870
rhtB	2280	2305	2490	2175	1852	2425	2031	2946	2878	2316	3488	3082	2372	3156	2403	2763	2410	3443	3520	2798	2272	2027	2803	2195	2578	2569	2827	2772	2964	3448	2241	2103	2028	2226	2377	2604	2531	2423	2158	2638	2441	2145	2132	2317	2272	3045	4096	3886	3452
rhtC	2730	2552	2798	2702	2284	2938	2443	3190	3339	2788	4068	3637	2992	3851	2968	3288	2777	4036	4191	3274	2765	2555	3448	2666	3212	3015	3316	3246	3575	4233	2604	2345	2258	2477	2613	2972	2786	2753	2513	3223	2885	2587	2677	2944	2807	3674	5109	4727	4120
rihA	102	110	102	123	102	127	90	108	88	119	133	187	139	162	141	113	92	165	142	142	123	129	132	114	133	141	165	152	152	171	99	112	111	124	133	168	91	130	87	129	124	123	127	129	138	156	215	192	160
rihB	631	678	629	659	581	735	604	806	787	631	1096	927	718	1007	770	840	658	1111	1009	850	733	610	874	673	818	746	818	769	883	1045	716	552	560	676	723	742	673	657	612	798	784	613	641	752	715	1017	1331	1219	1053
rihC	4900	4684	5143	4976	4198	5454	4479	6178	6227	5209	7263	6858	5193	6934	5457	6018	4975	7365	7233	5826	5166	4496	6524	4945	5888	5448	6374	5965	6682	7590	5215	4594	4376	4895	5129	5601	5389	5453	4785	5759	5434	4736	4895	5133	5341	6832	9255	8558	7732
rimI	770	911	971	902	728	966	810	1030	1010	788	1301	1140	972	1337	1080	1008	892	1096	1240	1109	926	788	1121	905	1214	968	1140	1050	1171	1323	836	776	747	833	906	982	939	949	823	950	1009	824	876	1015	1069	1178	1724	1561	1369
rimJ	1150	1166	1275	1302	1051	1373	1106	1398	1331	1170	1906	1687	1317	1786	1382	1304	1072	1768	1666	1539	1356	1227	1735	1296	1470	1313	1586	1324	1548	1928	1364	1154	1158	1267	1364	1266	1228	1203	1124	1379	1282	1117	1264	1382	1441	1694	2287	2107	1877
rimK	1710	1821	2004	1870	1641	1996	1743	2311	2106	1822	2821	2554	2095	2773	2204	2226	1721	2627	2584	2311	1905	1706	2450	1838	2284	1936	2215	2097	2391	2706	1908	1708	1671	1910	2040	1964	1919	1851	1579	1980	2050	1737	1965	2062	2067	2539	3314	3082	2636
rimL	301	308	286	265	223	267	286	355	332	298	451	369	273	419	287	320	268	392	410	371	296	256	364	279	323	312	314	382	357	459	284	238	300	260	275	333	349	320	278	351	314	294	272	279	336	373	506	508	459
rimM	0	0	0	0	0	0	0	0	0	0	0	0	0	0	0	0	0	0	0	0	0	0	0	0	0	0	0	0	0	0	0	0	0	0	0	0	0	0	0	0	0	0	0	0	0	0	0	0	0
rlmB	1156	1076	1188	1120	999	1250	1011	1370	1401	1266	1827	1545	1255	1729	1249	1364	1151	1814	1670	1411	1282	1080	1526	1151	1455	1291	1527	1331	1603	1781	1178	1129	1108	1022	1234	1385	1349	1215	1123	1470	1278	1170	1245	1291	1271	1671	2203	2136	1894
rlpA	1020	922	884	1088	895	1214	918	1003	1130	888	1451	1381	1146	1576	1181	1029	1014	1322	1569	1175	1097	970	1385	1026	1248	1144	1282	1166	1343	1657	1092	956	917	1057	1062	1112	1159	1061	959	1224	1165	942	1088	1094	1225	1401	2113	1862	1648
rluA	2846	2487	2482	2766	2392	3120	2641	3082	3013	2582	3530	3555	2973	3939	2912	3040	2300	3537	3832	2906	2891	2593	3608	2888	3312	3129	3600	3096	3541	4123	2832	2601	2451	2891	2756	3311	3095	3082	2739	3143	2962	2654	2887	2983	2988	3762	5011	4572	4168
rluB	288	272	356	365	307	436	329	340	331	281	472	541	416	519	387	311	309	426	430	326	352	327	488	351	433	316	338	347	395	405	350	312	312	342	355	306	300	340	271	312	328	288	354	392	385	392	539	507	449
rluC	219	230	252	242	202	271	226	232	240	253	391	386	252	312	296	243	221	307	346	317	266	244	341	240	317	275	316	254	343	372	277	246	278	290	294	260	270	236	204	304	239	204	232	285	266	390	530	439	428
rluD	445	490	581	545	463	602	483	564	549	435	887	709	646	775	651	590	449	667	671	530	537	488	681	502	621	497	536	565	639	674	537	456	422	449	484	472	513	438	428	469	532	451	506	542	610	639	881	806	741
rmf	353	335	382	330	298	394	328	411	368	353	579	527	424	512	427	403	325	536	493	442	392	295	429	369	409	355	447	402	433	513	330	326	312	338	358	389	379	302	332	389	383	336	329	367	350	497	695	621	548
rmuC	2701	2447	2677	2630	2314	2893	2390	3078	3099	2701	3729	3359	2750	3624	2760	2852	2500	3483	3766	3002	2754	2329	3354	2677	3219	2854	3227	3121	3639	3934	2505	2394	2154	2522	2656	2923	2907	2828	2565	3017	2796	2325	2634	2849	2771	3431	4572	4293	3917
rna	598	544	497	607	453	600	537	683	660	531	779	798	639	748	614	663	534	791	837	652	586	520	806	583	677	615	724	644	788	872	626	474	512	568	548	647	617	578	531	667	645	517	576	577	618	768	1019	917	877
rnb	585	597	798	713	581	832	625	603	758	617	1113	888	837	1034	872	565	583	806	818	680	738	657	866	732	833	654	719	625	692	846	654	670	584	627	733	590	594	557	479	588	558	478	668	720	762	764	1071	945	906
rnc	2	0	0	0	0	0	0	2	0	1	2	0	0	1	1	0	0	0	2	0	0	0	1	0	2	0	0	0	1	0	2	1	1	0	0	0	1	0	0	2	0	0	1	0	0	0	0	0	0
rnd	622	661	748	719	661	743	677	788	710	597	1138	1022	789	1029	856	742	562	847	920	835	806	705	974	739	960	690	841	829	901	1000	828	717	733	774	844	740	713	706	599	801	772	618	795	733	861	937	1272	1157	998
rng	679	592	614	650	548	726	581	669	821	659	964	879	655	913	598	626	623	938	914	778	662	631	826	635	763	630	785	667	836	950	635	571	559	617	666	755	685	700	596	683	703	647	646	659	694	881	1138	1036	910
rnhA	68	51	63	66	58	71	49	81	66	58	105	111	69	103	93	77	63	81	74	64	66	64	103	68	105	53	62	53	79	85	56	51	74	77	63	80	77	65	70	79	42	44	52	55	53	71	91	83	73
rnhB	2005	1769	1919	1843	1495	2046	1690	2251	2301	1976	2747	2544	2018	2664	2099	2207	1767	2663	2878	2221	1940	1627	2378	1841	2119	2100	2434	2145	2360	2902	1897	1753	1654	1899	1980	1990	1984	1985	1688	2306	1933	1617	1781	1937	1996	2464	3369	2913	2675
rnk	1465	1333	1540	1431	1220	1588	1344	1697	1689	1390	2261	1859	1540	2117	1553	1647	1354	2050	2051	1636	1511	1377	1835	1517	1786	1595	1757	1640	1824	2119	1447	1328	1297	1459	1532	1558	1653	1482	1349	1704	1527	1315	1577	1536	1525	1940	2607	2487	2149
rnr	0	0	0	0	0	0	0	0	0	0	0	0	0	0	0	0	0	0	0	0	0	0	0	0	0	0	0	0	0	0	0	0	0	0	0	0	0	0	0	0	0	0	0	0	0	0	0	0	0
rnt	15	7	10	12	9	20	10	9	14	14	22	14	17	20	23	12	19	10	27	13	13	9	18	11	11	15	21	16	13	15	12	8	22	12	14	14	9	16	2	18	22	14	16	12	18	15	32	17	15
rob	2217	2125	2571	2440	2050	2644	2115	2599	2655	2143	3942	3413	2613	3371	2590	2598	2113	3087	3211	2689	2580	2128	3143	2441	3056	2431	2819	2592	3017	3570	2539	2089	2153	2377	2560	2470	2372	2499	2027	2468	2522	2170	2519	2622	2706	3162	4429	4090	3585
rof	1487	1436	1440	1339	1195	1504	1192	1666	1600	1331	2050	1977	1489	1939	1539	1635	1317	1990	2021	1790	1357	1176	1663	1329	1503	1422	1654	1498	1765	2005	1316	1229	1179	1258	1319	1455	1476	1327	1161	1374	1383	1200	1169	1278	1304	1758	2325	2218	2022
rpe	14	5	7	11	10	14	12	8	13	9	18	16	4	10	9	20	19	11	19	2	11	3	13	9	13	14	4	13	4	15	6	13	6	6	11	6	13	6	8	11	3	6	11	6	13	11	19	12	9
rph	1709	1560	1787	1637	1458	1856	1529	1979	2176	1628	2705	2266	1815	2410	1870	1869	1747	2384	2427	1902	1784	1603	2223	1679	2067	1894	2135	2007	2226	2559	1680	1493	1657	1722	1782	1918	1760	1765	1520	1949	1739	1543	1547	1712	1802	2243	2990	2770	2475
rpiA	3	2	1	3	2	7	2	5	0	5	8	14	0	6	2	7	0	6	1	4	4	1	4	4	5	8	5	8	5	9	4	5	1	4	5	3	7	1	0	3	1	0	8	4	1	7	5	7	12
rpiB	4817	4726	4466	4751	4128	5034	4272	5835	5922	4831	6234	5929	5067	6323	5031	5595	4857	6817	6837	5658	4918	4365	5496	4409	5466	5397	5933	5480	6259	7447	5108	4245	4215	4556	4320	5376	5024	5093	4496	5730	5038	4392	4760	4885	5017	5909	8809	8167	7234
rpiR	4149	4006	4186	4403	3666	4741	4093	5160	5070	4263	6007	5419	4644	5800	4429	4965	4080	6057	5582	4643	4548	3947	5002	4001	5148	4496	5181	4860	5391	6385	4224	3840	3791	4159	3929	4689	4515	4281	3965	4765	4355	3772	4219	4444	4634	5054	7568	6901	6308
rplD	0	0	0	0	0	0	0	0	0	0	0	0	0	0	0	0	0	0	0	0	0	0	0	0	0	0	0	0	0	0	0	0	0	0	0	0	0	0	0	0	0	0	0	0	0	0	0	0	0
rplI	165	135	231	190	177	213	192	201	185	146	350	268	249	275	215	187	139	202	237	162	206	175	254	210	258	197	219	222	215	268	199	158	143	196	228	198	178	209	156	183	190	155	227	199	221	240	329	328	311
rplU	0	0	0	0	0	0	1	0	1	0	0	0	0	0	0	0	0	0	0	0	0	1	0	0	0	0	0	0	0	2	1	0	0	0	0	0	0	0	0	0	0	2	0	0	1	0	0	0	1
rpmA	0	0	0	0	0	0	0	0	0	0	0	0	0	0	0	0	0	0	0	0	0	0	0	0	0	0	0	0	0	0	0	0	0	0	0	0	0	0	0	0	0	0	0	0	0	0	0	0	0
rpmB	1	7	3	3	4	1	7	0	4	2	3	4	3	3	5	1	0	1	5	2	3	2	10	5	5	2	7	7	1	4	1	1	2	6	1	5	1	2	1	2	1	1	5	6	9	2	8	4	11
rpmE	209	189	187	201	171	239	177	264	265	232	346	276	225	321	230	239	235	421	390	279	256	177	291	196	272	262	330	287	316	366	199	165	201	204	182	263	234	253	221	258	229	196	194	228	208	344	491	438	375
rpmF	11	10	12	9	8	13	13	21	7	4	20	9	18	14	13	15	9	10	13	5	11	17	21	7	17	7	11	10	11	16	10	10	9	11	12	17	14	16	4	8	11	10	8	4	9	11	13	21	13
rpmH	1	2	1	0	0	2	0	0	0	0	3	2	0	0	0	0	1	0	2	0	1	2	0	0	2	1	1	1	0	3	1	1	2	1	1	1	0	0	0	7	1	2	1	0	0	2	1	3	1
rpmI	0	0	0	1	0	0	0	1	0	0	2	1	0	0	5	0	0	0	0	0	1	2	0	0	1	0	1	0	1	0	0	1	0	0	0	0	0	4	0	0	3	0	1	0	0	0	3	0	1
rpmJ	3	0	2	4	2	1	2	2	2	1	4	4	4	3	3	6	4	0	4	0	3	2	8	6	1	6	2	4	4	9	5	9	0	2	1	3	6	1	4	3	1	4	2	14	3	3	4	7	7
rpoD	9	4	1	11	4	8	2	5	4	4	1	5	9	11	9	13	6	8	18	9	9	13	23	10	12	8	8	10	5	11	7	6	10	16	6	5	5	10	1	3	0	12	12	12	6	11	10	16	5
rpoS	4891	3504	7250	6992	6074	7645	6291	4240	4627	4139	10338	9854	7886	10338	8051	4244	3741	5595	6858	4294	7286	6579	9253	6951	8402	4469	5102	4442	5478	6660	7407	6606	6554	7428	7202	4720	4668	4687	3887	4849	5447	4596	5900	6170	6358	6062	8139	7497	6619
rpoZ	12916	12676	13631	13131	11157	14479	11881	15502	15743	12451	20001	17881	14400	19068	14465	15145	12824	17467	18436	15684	13934	12205	17145	13083	15335	14230	15920	14669	17174	19427	14190	12430	12013	13323	13180	14957	14297	13740	11748	14692	13430	12068	12362	13072	13393	16418	22641	20516	18303
rpsO	5	3	3	8	5	15	6	12	14	2	8	8	11	8	11	12	9	6	9	4	5	9	12	6	17	6	7	19	5	9	10	7	6	9	12	3	8	6	11	6	3	2	10	8	19	12	11	7	10
rpsT	246	217	195	193	156	186	148	249	267	217	245	245	205	266	199	200	188	313	334	230	209	173	211	202	221	256	295	235	309	327	169	156	134	189	150	203	207	234	184	211	197	200	159	172	211	273	390	375	312
rpsU	7	1	8	12	5	5	4	8	4	4	12	7	8	8	8	5	2	10	6	3	7	5	9	6	9	5	6	9	6	8	4	4	5	5	4	5	2	4	3	2	3	5	5	8	7	9	10	7	2
rraA	2994	3040	3121	2980	2743	3346	2775	3805	3563	2987	5025	4297	3321	4474	3583	3650	2884	4581	4676	3919	3352	2777	4007	3081	3769	3547	4016	3866	4254	5028	3486	2885	3088	3254	3339	3539	3473	3501	3072	3887	3583	3012	3130	3370	3508	4675	6289	5828	5139
rrmA	658	681	717	732	649	815	668	859	781	613	1044	1046	805	1030	794	807	623	835	942	819	726	672	913	715	870	729	885	770	889	984	703	661	617	714	773	710	756	682	652	764	702	587	745	773	844	935	1229	1119	1047
rrmJ	0	0	0	0	0	0	0	0	0	0	0	0	0	0	0	0	0	0	0	0	0	0	0	0	0	0	0	0	0	0	0	0	0	0	0	0	0	0	0	0	0	0	0	0	0	0	0	0	0
rsd	5710	5712	5837	5820	4907	6136	5005	7263	6814	5768	8380	7664	6228	7787	6077	7103	5633	8470	8417	7087	5717	5091	7184	5499	6813	6283	7122	6796	7699	8871	5476	4897	4840	5555	5488	6502	6143	5998	5291	6367	6009	5209	5397	5713	5961	7686	10347	9616	8387
rseB	852	944	1020	942	793	955	839	1128	1107	956	1567	1326	1103	1366	967	1078	891	1409	1305	1199	1002	780	1168	947	1176	892	1039	1071	1158	1316	916	832	802	920	985	973	976	1010	822	1060	947	806	925	1024	996	1321	1633	1570	1362
rseC	1172	1180	1333	1231	1045	1345	1091	1333	1492	1281	2038	1617	1369	1750	1379	1394	1245	1777	1638	1442	1323	1047	1685	1274	1531	1283	1464	1405	1506	1795	1166	1045	1031	1143	1252	1336	1220	1168	1055	1347	1358	1167	1230	1237	1301	1601	2215	1966	1805
rsgA	3	0	0	0	0	0	0	0	0	0	0	0	0	0	0	0	0	0	2	0	0	0	1	0	0	0	0	0	0	0	0	0	0	0	0	0	0	0	0	0	0	0	0	0	0	0	0	0	0
rsmB	3997	4067	4305	3903	3371	4338	3489	4978	4960	3887	6186	5425	4203	5614	4445	4875	4143	5690	5605	4957	4088	3612	5107	4033	4775	4271	4801	4541	5174	6042	4207	3625	3500	3973	3982	4500	4192	4447	3839	4652	4045	3678	3713	3862	4144	5159	7228	6687	5717
rsmC	695	729	740	700	542	772	658	865	911	704	1142	923	790	1031	800	810	752	983	1086	919	758	639	838	658	914	757	876	858	926	1108	696	683	588	668	717	807	711	780	628	784	763	629	689	735	796	982	1404	1222	1162
rspA	816	759	971	947	738	984	797	1047	1026	796	1373	1101	1020	1321	979	1024	844	1136	1146	971	921	826	1147	942	1087	961	1044	919	1072	1274	959	798	801	878	917	904	912	920	750	970	921	784	937	916	990	1076	1541	1426	1290
rspB	143	113	110	172	133	156	113	186	158	114	198	176	155	213	140	165	125	186	196	161	145	131	177	152	185	159	160	176	173	202	134	134	134	106	130	131	130	122	122	131	145	109	173	183	150	186	228	257	209
rssA	2661	2310	4120	3910	3411	4250	3670	2954	2814	2339	5943	5787	4549	5908	4482	2802	2360	3450	3759	2827	4089	3504	5017	3912	4860	2603	3009	2853	3275	3885	4140	3754	3623	3802	4011	2842	2675	2753	2212	2826	2736	2435	3441	3568	3742	3463	4490	4164	3596
rssB	97	108	92	90	82	108	91	133	181	143	172	139	100	117	105	130	126	194	152	107	108	60	126	91	136	91	120	129	152	144	117	82	88	77	100	77	123	94	117	121	124	94	93	92	116	125	200	185	152
rstA	267	310	333	311	232	363	281	370	335	244	528	403	357	461	336	301	287	366	370	376	326	283	401	283	388	351	400	277	404	430	297	272	289	330	311	333	324	333	273	355	354	299	313	328	358	431	585	511	458
rstB	260	268	266	315	264	303	270	345	366	279	463	399	298	419	337	312	281	357	395	354	319	289	411	300	367	294	313	347	368	440	288	283	299	291	317	289	362	257	275	321	322	307	350	335	342	408	542	509	408
rsuA	1033	738	1016	1106	904	1155	968	1080	1082	896	1409	1451	1079	1441	1191	1012	907	1276	1435	951	1099	1000	1280	996	1242	1048	1203	1051	1381	1576	1035	906	894	1129	1078	1124	1088	1012	901	1186	1089	865	1118	1140	1141	1329	1867	1733	1523
rsxA	178	146	207	211	168	237	190	205	184	155	286	253	241	292	216	188	144	212	241	184	235	197	260	220	243	202	240	246	240	266	204	191	173	190	199	195	192	206	170	188	188	160	249	215	214	225	325	292	269
rsxB	125	95	110	144	116	165	113	100	109	143	154	166	125	179	131	100	80	168	153	137	126	101	173	105	172	148	167	152	157	195	170	104	114	127	108	119	120	144	99	159	112	100	127	164	138	159	258	179	187
rsxC	71	79	106	126	108	112	103	110	100	99	141	147	119	180	105	91	79	151	122	91	132	113	139	112	135	125	158	118	133	165	87	103	84	112	95	118	84	103	97	136	89	100	127	96	115	147	221	189	172
rsxD	177	220	191	229	206	259	211	194	169	158	327	319	249	348	221	196	153	248	263	249	268	191	296	246	294	260	285	264	316	334	249	179	219	219	217	217	227	253	171	225	221	146	230	218	242	304	425	381	312
rsxE	86	79	89	102	85	102	98	127	71	85	166	130	95	133	102	87	73	114	131	90	103	84	145	105	112	88	126	120	101	155	120	86	100	113	101	97	83	86	93	117	105	96	139	122	113	168	215	170	157
rsxG	152	134	192	201	180	207	196	152	149	156	256	251	200	264	183	147	150	216	210	158	222	160	267	205	189	205	255	221	217	241	195	160	163	212	159	179	177	172	146	192	193	179	187	192	194	264	338	317	282
rtcA	1096	1006	993	929	848	1045	852	1261	1154	1064	1625	1151	977	1442	1133	1313	985	1448	1553	1236	1031	851	1177	920	1203	1039	1302	1099	1356	1505	954	807	845	905	967	1021	1013	1067	926	1069	1147	946	970	1025	1104	1343	1917	1647	1420
rtcB	1488	1407	1495	1410	1197	1530	1291	1785	1816	1599	2205	1920	1561	2035	1507	1715	1543	2308	2096	1693	1471	1245	1816	1420	1608	1640	1814	1788	1869	2247	1388	1220	1367	1311	1444	1586	1614	1483	1322	1674	1616	1293	1445	1418	1554	2001	2666	2555	2196
rtcR	594	603	604	576	494	621	515	765	753	641	839	840	627	822	681	710	628	863	891	775	562	536	754	613	738	662	785	715	868	888	563	541	510	573	638	692	650	639	541	719	618	592	588	601	679	854	1055	923	847
rtn	363	349	401	417	343	457	326	426	443	356	609	487	407	585	404	466	392	508	516	439	437	374	485	371	491	401	476	446	496	577	395	351	298	393	400	414	429	381	405	400	435	401	433	428	421	529	693	618	590
rumA	2531	2670	3014	2868	2416	3141	2514	3462	3395	2797	4431	3700	3161	4032	3101	3280	2777	3822	3570	3221	2738	2472	3485	2670	3018	2660	3218	2921	3365	3882	2903	2516	2496	2826	2815	2822	2796	2763	2313	2928	2946	2553	2661	2999	3065	3219	4577	4203	3704
rumB	2521	2297	2764	2777	2346	3119	2561	2957	2993	2324	4154	3753	3028	3939	3026	2901	2333	3621	3586	2889	2886	2479	3442	2782	3308	2711	3066	3045	3411	3935	2739	2524	2422	2598	2919	2775	2642	2595	2203	2711	2738	2256	2836	2981	3142	3586	4796	4438	3897
rusA	155	148	157	168	123	167	145	166	213	164	210	241	153	219	143	172	147	205	227	183	147	134	222	152	177	158	195	179	191	259	147	128	120	179	138	169	182	130	138	139	169	128	170	159	183	188	296	259	236
ruvA	231	259	444	495	394	536	414	313	302	277	703	583	540	717	484	302	258	376	346	309	507	423	631	428	594	321	361	383	396	450	449	392	475	435	434	259	248	251	196	257	334	330	547	611	584	488	710	623	568
ruvB	21	21	31	40	40	52	39	19	46	26	55	63	33	54	48	24	30	32	26	17	34	27	51	35	32	19	34	31	39	45	36	41	29	24	55	26	17	23	25	21	20	20	33	45	41	51	49	54	38
ruvC	25	36	75	73	54	88	51	29	44	40	120	80	56	99	61	37	32	49	41	41	65	65	76	60	76	36	41	57	46	41	62	53	54	57	78	31	29	32	22	40	51	36	65	70	96	70	107	82	79
rzoD	457	403	410	390	364	443	391	474	472	391	636	616	499	607	467	475	388	570	585	481	465	440	582	426	498	487	531	470	560	665	441	381	383	413	445	494	512	413	388	457	482	402	438	453	465	574	861	722	618
rzpD	458	444	355	439	352	438	398	510	477	412	539	573	482	678	540	513	363	595	608	517	466	438	598	485	570	467	600	487	625	663	474	395	389	421	448	515	464	462	378	504	451	422	418	490	448	612	806	748	609
sanA	154	210	216	157	161	177	183	165	205	167	296	259	223	238	196	179	158	252	241	254	179	171	244	180	199	197	189	157	222	257	154	169	142	182	200	207	179	183	174	208	215	176	172	164	195	226	304	267	265
sapA	454	474	491	477	371	539	437	491	565	468	789	576	497	690	495	483	423	662	651	603	473	400	557	434	568	442	527	496	565	703	449	430	387	459	465	469	484	422	392	466	447	394	434	512	510	641	807	717	673
sapB	582	531	621	683	540	731	604	679	612	536	950	886	655	981	692	658	516	925	860	718	682	576	825	639	832	673	770	783	798	899	640	622	604	599	631	596	564	609	518	700	627	479	604	706	694	910	1206	1154	945
sapC	745	791	938	918	749	903	769	982	984	785	1340	1233	990	1392	909	971	836	1151	1064	1002	899	857	1077	884	1076	903	1066	982	1114	1241	854	793	766	910	936	899	840	822	678	842	818	731	919	981	916	1204	1514	1358	1273
sapD	452	500	541	561	473	655	489	585	600	462	781	784	589	780	544	555	478	654	710	658	607	502	699	527	647	595	677	642	695	803	528	479	447	512	507	503	502	503	412	523	511	459	565	532	576	678	1011	973	824
sapF	361	324	391	393	296	430	288	414	356	361	597	506	370	507	382	417	349	533	504	371	366	324	448	356	479	374	454	458	478	548	367	330	307	369	347	341	373	359	332	351	381	309	340	395	426	511	648	616	637
sbcB	4370	3903	4179	4736	4009	5047	4233	4722	5096	3936	6422	6346	5154	6756	5266	4515	4134	5896	6485	4832	4987	4308	5719	4525	5411	4734	5489	5001	5817	6790	4716	4105	4003	4441	4487	4710	4576	4270	3784	4781	4936	4200	5025	5039	5348	6095	8391	7632	6792
sbcC	2278	1934	2212	2291	1856	2380	1918	2353	2474	2071	3196	3045	2444	3204	2476	2354	2050	3090	3332	2463	2322	2068	2805	2249	2693	2384	2729	2598	2844	3255	2224	2067	2065	2040	2156	2430	2421	2287	1992	2475	2396	1975	2311	2312	2435	2992	4095	3733	3349
sbcD	2144	2342	2382	2367	1963	2587	2028	2763	2840	2385	3332	3062	2500	3318	2238	2745	2221	3365	3144	2874	2451	2157	2979	2319	2691	2615	2802	2580	2949	3409	2245	2119	1975	2275	2320	2451	2503	2361	2082	2682	2519	2066	2317	2449	2455	2968	3939	3783	3411
sbmA	2871	2745	2876	2886	2373	3085	2573	3322	3325	2701	4509	4001	3185	4037	3170	3319	2769	4076	4201	3474	2986	2662	3668	2976	3481	3224	3612	3306	3667	4505	2993	2651	2581	2861	2824	3152	3236	3048	2569	3299	3262	2814	2933	3099	3115	4040	5553	4920	4602
sbmC	346	291	454	412	397	497	374	325	365	260	650	614	523	636	439	325	279	416	527	331	463	403	569	464	531	326	380	350	387	471	448	422	409	406	461	346	327	337	261	366	445	344	452	449	492	506	692	627	568
sbp	4283	4527	4694	4245	3622	4623	3826	5222	5485	4465	7040	5888	4769	6176	4910	5179	4755	6560	6507	5710	4606	4092	5519	4291	5341	4917	5776	5286	5979	6952	4459	3761	3904	4089	4315	5063	4887	4404	4144	5107	4802	4175	4231	4807	4801	6304	8607	7879	6813
sdaA	1752	1750	2220	2063	1777	2134	1827	2176	2071	1799	3300	2716	2224	2906	2238	2134	1673	2639	2661	2151	2056	1860	2658	2039	2422	2135	2380	2266	2567	2948	1996	1909	1792	2036	2099	2118	2104	1927	1690	2040	1963	1740	2057	2135	2107	2582	3644	3197	2950
sdaB	4101	3983	4127	4386	3720	4646	3974	4887	4870	4180	6041	5868	4834	6153	4695	4751	4030	6018	5939	4941	4583	4098	5608	4317	5249	4892	5348	4936	5841	6573	4440	3930	3862	4286	4386	4925	4721	4427	4017	4868	4661	3897	4476	4498	4859	5841	8030	7294	6589
sdaC	1686	1635	1815	1767	1527	1946	1628	1884	2011	1606	2584	2531	1941	2545	1946	1807	1666	2302	2380	2114	1852	1644	2324	1767	1999	1918	2164	2071	2256	2728	1707	1579	1573	1680	1782	1929	1858	1845	1567	1982	1852	1572	1696	1877	1986	2323	3193	2915	2737
sdhA	0	0	0	0	0	0	0	0	0	0	0	0	0	0	0	0	0	0	0	0	0	0	0	0	0	0	0	0	0	0	0	0	0	0	0	0	0	0	0	0	0	0	0	0	0	0	0	0	0
sdhB	1631	1604	1632	1795	1490	1893	1526	1860	1796	1632	2445	2258	1911	2247	1827	1813	1458	2238	2226	1921	1840	1565	2272	1808	2032	1791	2044	1881	2100	2541	1722	1430	1604	1652	1659	1748	1768	1679	1469	1826	1777	1487	1745	1724	1858	2211	3032	2672	2446
sdhC	933	824	863	852	794	1008	803	946	942	821	1329	1212	966	1209	1018	893	850	1252	1287	1041	940	864	1157	892	1080	946	1059	1061	1189	1329	868	833	777	926	855	918	906	895	787	960	938	760	960	1003	978	1221	1674	1558	1387
sdhD	4539	4372	4453	4742	3966	5110	4277	5198	5129	4342	6722	6297	5146	6521	5115	5041	4311	6246	6826	5404	5039	4313	6035	4616	5687	4954	5690	5323	6074	7185	4627	4222	4053	4493	4661	4934	5014	4821	4060	5195	5159	4216	4952	5053	5131	6336	8943	8111	7171
sdiA	494	497	611	566	432	583	499	675	622	527	865	781	623	775	608	608	465	685	748	630	600	514	720	533	628	598	612	595	740	829	655	513	521	548	593	574	582	546	451	616	541	502	514	581	584	707	992	852	816
secB	597	611	560	569	441	617	541	758	645	651	918	743	609	777	626	666	564	983	833	854	567	472	702	563	655	620	744	769	751	926	536	459	479	521	536	614	624	632	531	705	624	538	610	631	633	874	1129	1060	974
secD	0	0	0	0	0	0	0	0	0	0	0	0	0	0	0	0	0	0	0	0	0	0	0	0	0	0	0	0	0	0	0	0	0	0	0	0	0	0	0	0	0	0	0	0	0	0	0	0	0
secF	0	0	0	0	0	0	0	0	0	0	0	0	0	0	0	0	0	0	0	0	0	0	0	0	0	0	0	0	0	0	0	0	0	0	0	0	0	0	0	0	0	0	0	0	0	0	0	0	1
secG	56	41	53	36	38	59	48	67	61	36	60	88	47	58	53	62	37	63	76	51	54	49	68	38	49	36	73	50	68	87	33	40	45	62	44	64	70	57	37	63	57	30	54	39	54	63	81	88	61
selA	3125	2976	2997	3104	2621	3433	2957	3755	3659	2997	4339	4056	3302	4478	3264	3531	3006	4314	4603	3587	3175	2782	3945	3211	3696	3556	4028	3582	4269	4997	3118	2931	2809	3112	3119	3533	3688	3439	3113	3636	3373	2870	3146	3323	3453	4305	5984	5475	4982
selB	938	888	969	987	863	1054	794	989	1083	915	1396	1304	1098	1399	1026	1020	952	1320	1413	1144	1048	993	1272	1012	1154	1120	1266	1243	1265	1516	984	991	931	1029	1047	1141	1135	1103	959	1222	1093	975	1037	1035	1128	1306	1901	1728	1492
selD	417	404	517	442	410	515	440	470	416	410	650	641	461	686	520	503	368	522	558	477	456	428	639	466	569	453	526	494	575	696	501	411	359	467	454	488	526	500	432	494	496	435	458	467	476	578	792	725	637
seqA	9	20	28	14	20	12	19	14	12	12	36	16	26	31	32	20	6	38	10	26	20	23	24	25	20	19	28	39	37	21	20	18	15	22	16	20	18	29	24	29	18	16	23	20	16	36	31	44	24
serA	67	72	67	128	104	110	111	62	97	55	123	92	79	117	67	82	77	91	110	58	115	99	143	106	138	80	131	112	118	138	65	65	66	94	79	53	75	76	53	70	75	73	63	86	110	151	214	191	188
serB	314	323	429	491	447	573	452	344	374	300	635	496	427	535	426	334	319	445	467	461	568	506	690	584	704	518	558	633	658	705	377	344	348	392	401	350	348	377	311	354	376	291	442	439	498	655	897	820	692
serC	26	38	61	84	78	135	81	50	38	26	114	92	93	99	89	50	37	42	70	39	104	95	146	101	142	70	97	89	90	88	82	60	58	82	71	36	39	55	40	42	41	26	74	89	82	89	133	133	114
setA	2837	2763	2765	3023	2597	3144	2751	3404	3307	2963	4103	4084	3063	4076	3124	3325	2802	4172	4122	3471	2988	2771	3880	2984	3618	3244	3659	3323	3954	4620	2935	2597	2469	2918	2977	3226	3196	3126	2784	3318	3088	2840	2880	2994	3206	3912	5212	5039	4527
setB	725	772	829	817	722	867	705	873	960	805	1194	1188	914	1174	888	917	749	1192	1128	983	880	779	1067	849	978	875	981	868	993	1274	852	736	739	803	861	834	792	787	729	825	882	827	903	865	927	1035	1499	1400	1172
setC	4491	4332	4438	4528	3742	4715	3844	5175	5108	4286	6769	6138	4860	6401	4776	5032	4408	6654	6797	5453	4834	4099	5766	4348	5364	4960	5724	5341	6068	7159	4564	3974	3993	4242	4429	5074	4935	4995	4148	5386	5138	4383	4451	4701	4965	6385	8623	8186	7124
sfcA	343	316	371	349	280	386	314	393	441	359	466	428	395	470	305	416	310	510	482	394	358	321	422	322	447	351	428	374	404	518	339	294	305	337	356	421	356	379	299	367	364	341	348	378	372	491	650	551	495
sfmA	114	66	91	102	97	128	74	117	119	93	171	118	121	150	101	101	94	125	140	117	116	85	146	95	109	126	154	131	148	138	112	85	103	89	114	117	111	107	84	95	110	91	108	109	111	136	183	199	154
sfmC	357	328	397	394	343	405	351	440	456	348	587	491	451	644	411	386	335	458	561	387	382	354	516	400	431	406	472	423	504	582	438	363	326	350	378	471	433	388	346	446	413	378	347	430	451	531	729	743	568
sfmF	1072	951	936	1100	949	1140	1006	1179	1250	1021	1447	1325	1217	1537	1255	1109	921	1318	1508	1133	1168	928	1487	1092	1220	1098	1257	1188	1336	1545	1129	947	923	1012	954	1132	1087	1042	913	1175	1182	996	1032	1128	1189	1291	1844	1780	1636
sfmH	463	441	518	461	427	514	440	495	426	427	825	616	544	608	512	510	402	590	629	510	500	448	557	511	576	480	595	508	612	698	454	394	418	458	498	515	528	506	457	507	479	439	444	476	519	595	868	799	688
sfsB	1871	1932	1989	1979	1632	2126	1864	2280	2313	2041	3039	2668	2152	2710	2145	2230	1911	2869	2802	2468	2038	1738	2484	1949	2434	2291	2417	2316	2606	3066	2100	1753	1737	1922	1933	2196	2122	1990	1800	2191	2180	1839	1878	2025	2154	2736	3651	3460	3086
sgbE	3447	3143	3234	3278	2816	3588	2973	3893	4140	3208	4876	4582	3520	4665	3622	3668	3418	4881	5090	3919	3451	3152	4316	3408	3870	3800	4305	3924	4527	5370	3478	3053	2997	3249	3351	4014	3855	3819	3260	4104	3770	3270	3374	3762	3575	4591	6324	5998	5263
sgbH	4814	4673	4634	4878	4166	5238	4294	5650	5677	4892	6944	6385	4992	6755	5118	5451	4813	6816	6838	5570	4893	4389	6144	4975	5835	5473	6319	5726	6438	7398	5221	4506	4443	4882	4999	5909	5686	5563	4853	6210	5197	4403	4867	4841	5202	6497	8606	8152	7536
sgbU	2038	1983	1986	2008	1704	2112	1816	2175	2365	1951	2839	2644	2185	2795	2200	2187	2015	2803	2928	2362	1971	1850	2567	2128	2618	2296	2606	2444	2726	3172	2147	1911	1907	2066	2191	2444	2419	2435	2134	2669	2215	1973	1939	2062	2155	2949	3866	3480	3250
sgcB	2219	1950	2011	2212	1907	2398	2044	2432	2377	2120	2946	2967	2358	3237	2493	2393	1912	3022	3223	2488	2417	2070	2938	2238	2600	2580	2829	2533	3027	3551	2408	2060	1930	2263	2196	2501	2382	2532	2145	2779	2461	2214	2284	2470	2406	3164	4289	3881	3579
sgcC	3456	2925	3078	3392	2838	3707	2970	3546	3841	3088	4419	4471	3449	4672	3558	3508	2916	4345	4861	3515	3372	3032	4411	3303	3918	3686	4179	3870	4324	4981	3371	2907	2826	3217	3240	3563	3720	3517	3104	3724	3528	3202	3427	3318	3594	4359	6117	5561	5093
sgcE	2146	1946	1995	2131	1827	2415	1920	2266	2364	2055	2903	2773	2291	2914	2195	2179	1964	2876	3183	2238	2112	2085	2807	2220	2565	2387	2742	2407	2862	3457	2145	2056	1853	2094	2067	2495	2446	2318	2061	2548	2407	2186	2256	2333	2316	2791	3931	3679	3168
sgcQ	2627	2306	2274	2462	2182	2700	2206	2784	2679	2357	3441	3470	2796	3669	2831	2697	2227	3365	3809	2908	2697	2277	3217	2551	2881	2775	3356	3009	3303	3989	2710	2343	2201	2441	2571	3097	2859	2790	2435	3147	2850	2413	2509	2708	2644	3669	4918	4462	4075
sgcR	1499	1350	1290	1508	1297	1683	1336	1544	1675	1346	1883	1944	1570	2107	1516	1531	1329	1953	2139	1649	1603	1449	1920	1484	1719	1644	2042	1648	1993	2347	1538	1356	1310	1486	1462	1756	1666	1560	1471	1869	1679	1462	1596	1590	1557	1975	2760	2425	2301
sgcX	1461	1228	1208	1388	1287	1479	1316	1504	1570	1423	1899	1915	1624	2004	1446	1464	1251	1982	2072	1541	1440	1314	1740	1457	1712	1491	1920	1675	1844	2321	1435	1302	1233	1484	1394	1556	1538	1524	1349	1764	1559	1332	1524	1547	1657	1907	2592	2484	2206
sgrR	3983	3455	3502	4029	3330	4372	3628	4217	4448	3709	5207	5353	4184	5314	4286	4092	3542	5219	5571	4179	4051	3659	5141	3931	4705	4474	5026	4654	5285	6009	4010	3449	3385	4008	3893	4160	4358	4278	3787	4621	4201	3606	4132	4105	4130	5191	7332	6747	6026
shiA	832	712	758	788	653	866	715	852	872	687	1054	958	776	994	790	795	702	921	1058	887	838	680	942	756	920	795	823	850	940	1038	738	685	657	811	740	763	738	741	669	818	799	697	739	754	898	1024	1286	1165	1061
sieB	151	161	150	137	127	164	123	195	213	159	246	187	178	209	175	216	162	248	231	183	148	153	202	144	193	154	182	198	203	238	163	134	154	149	173	158	149	163	152	132	184	137	163	132	156	181	266	243	210
sixA	1361	1288	1356	1391	1130	1475	1211	1546	1525	1272	2087	1989	1433	1873	1432	1489	1281	1880	1887	1607	1390	1206	1768	1303	1567	1461	1613	1528	1782	2041	1370	1268	1152	1307	1354	1446	1400	1334	1211	1438	1302	1168	1268	1364	1361	1674	2476	2262	1934
slp	1963	1912	1826	1982	1614	2095	1627	2375	2399	2029	2843	2723	2125	2701	2063	2272	1878	2942	2805	2350	2005	1731	2362	1882	2292	2074	2407	2303	2486	2850	1818	1710	1657	1888	1888	2186	2099	2006	1771	2249	2025	1797	1848	1811	1874	2503	3493	3144	2739
slt	4100	4167	4043	3950	3443	4301	3581	5101	4821	3971	5744	5265	4268	5622	4344	4828	4033	5554	5713	4799	4200	3744	5141	4118	4941	4302	4818	4705	5441	6243	3863	3539	3536	3904	3961	4501	4238	4112	3764	4620	4329	3715	4195	4223	4246	5264	7061	6654	5933
slyA	578	563	639	675	572	723	627	642	668	514	893	801	724	925	690	627	587	764	855	718	649	584	871	636	776	553	743	651	769	886	607	620	537	642	635	712	660	586	511	654	606	594	693	680	735	797	1099	988	871
slyB	538	557	611	636	513	674	571	654	662	519	968	865	695	935	627	605	497	732	832	688	637	575	754	607	709	554	723	678	747	778	632	550	474	622	542	614	575	547	489	570	602	533	647	622	657	783	1140	963	881
slyD	1002	991	1134	1020	934	1171	981	1266	1222	1123	1616	1356	1096	1411	1148	1307	1044	1636	1519	1326	1099	917	1366	1069	1341	1162	1264	1299	1393	1644	1130	961	958	996	1087	1138	1159	1194	1124	1279	1120	895	1047	1047	1093	1451	2009	1787	1644
slyX	2663	2659	2638	2582	2170	2742	2262	3055	3105	2631	3910	3556	2831	3721	3000	2961	2551	3923	3953	3400	2790	2337	3211	2579	3036	2874	3271	3198	3439	4079	2761	2300	2301	2563	2756	2985	2780	2899	2567	3069	2783	2501	2657	2619	2771	3651	4850	4475	3949
smf	11480	10666	10763	11388	9652	12738	10193	13086	12897	11064	15646	14864	12070	15606	12082	12730	10371	15425	16449	13127	11534	10320	14271	11396	13373	12468	14530	12980	15120	17342	11075	10016	9366	10841	10950	12582	12282	11988	10139	12764	12063	10239	10927	11305	11831	15016	20412	18855	16615
smg	10426	9955	10215	10291	8585	11035	9212	12237	12275	10060	14328	13009	10769	13821	11016	11864	9919	14071	14366	12006	10224	9220	13103	10016	11950	11121	12302	11462	13071	15365	10102	9220	8763	9653	10314	11340	11285	10922	9772	11936	10606	9127	9376	9983	10014	13286	17869	16585	14961
smpA	908	967	1034	832	693	1005	792	1247	1190	1019	1403	1171	1002	1238	938	1270	914	1387	1299	1253	883	802	1107	882	1055	938	1006	1068	1110	1301	910	765	785	876	893	909	920	907	749	1029	1001	842	863	958	993	1105	1511	1495	1267
smpB	34	16	20	26	24	21	16	38	27	28	31	27	19	26	13	49	32	29	37	31	28	25	30	26	41	29	45	28	29	44	19	27	23	13	28	33	24	19	19	28	25	18	19	28	18	32	35	33	45
smtA	1046	1073	1185	1188	1022	1298	1047	1385	1526	1188	1860	1656	1253	1654	1342	1425	1240	1740	1704	1450	1223	1009	1377	1078	1362	1271	1405	1392	1544	1785	1237	903	982	1117	1132	1233	1114	1070	971	1196	1253	1059	1209	1264	1308	1620	2340	2106	1887
sodA	2285	2199	2488	2181	1886	2363	2009	2843	2789	2418	3527	3063	2484	3057	2413	2750	2309	3228	3271	2702	2294	2007	2912	2194	2701	2497	2753	2732	2942	3405	2239	1984	1984	2099	2335	2509	2546	2313	2132	2623	2568	2075	2132	2359	2412	3126	4357	3873	3415
sodB	276	306	325	357	304	373	308	364	358	371	493	436	387	496	337	324	311	458	394	389	337	305	406	341	431	286	376	411	455	469	333	266	273	319	360	378	322	339	285	373	353	304	329	374	355	432	624	564	508
sodC	460	533	628	693	553	713	565	624	665	539	869	778	691	925	616	574	540	750	697	713	652	614	762	652	768	633	713	639	760	801	623	563	550	611	627	621	699	558	506	579	574	507	665	682	695	754	1105	898	789
sohA	14	18	20	21	15	13	14	24	21	15	37	28	19	20	11	22	19	25	23	24	13	11	23	9	17	18	18	26	20	26	22	19	14	8	19	13	11	26	13	11	12	8	14	5	19	23	20	28	24
sohB	553	504	652	639	562	729	601	656	692	567	1040	923	807	879	738	630	540	835	776	641	666	572	903	626	762	568	728	724	781	876	709	612	585	682	687	662	566	564	493	694	633	512	694	730	736	780	1070	916	831
solA	421	444	545	524	463	621	489	569	535	510	770	765	639	748	554	564	468	686	654	531	553	472	638	563	675	566	582	590	674	736	600	489	458	547	537	545	522	492	473	573	500	428	510	555	619	766	970	926	772
soxR	4994	5164	5221	5081	4314	5518	4518	6551	6284	5249	7758	6642	5181	6958	5323	6426	5199	7368	7308	6228	5183	4668	6331	5041	6083	5607	6290	5768	6784	7780	4919	4596	4403	4743	4854	5660	5340	5454	4724	5918	5492	4759	5116	5271	5354	6533	9141	8437	7537
soxS	4063	3967	4217	3919	3415	4273	3498	4879	5023	4183	6196	5206	4328	5684	4492	4830	4132	6052	5880	5024	4116	3649	5113	3938	4817	4553	4978	4778	5405	6306	3985	3500	3384	3825	3764	4562	4382	4128	3692	4824	4448	3773	4055	4355	4250	5418	7516	6783	6017
speA	1228	1184	1290	1154	1006	1301	1037	1428	1499	1239	1885	1680	1264	1671	1313	1378	1206	1796	1797	1429	1181	1008	1450	1104	1340	1283	1424	1376	1493	1718	1121	1040	954	1144	1183	1295	1201	1211	1046	1303	1398	1159	1179	1228	1241	1540	2125	1898	1719
speB	298	322	292	337	315	394	323	351	434	289	455	499	350	527	427	341	317	508	452	348	377	313	414	356	389	395	431	421	433	533	293	319	310	315	391	368	363	335	298	419	334	272	341	335	375	446	649	611	536
speC	1670	1711	1882	1697	1373	1841	1532	2143	2115	1689	2561	2350	1908	2492	1940	2011	1736	2438	2480	1998	1760	1543	2328	1659	2109	1778	2231	2009	2281	2575	1697	1591	1534	1679	1783	1891	1934	1811	1447	2030	1909	1635	1778	1934	1974	2339	3166	2882	2576
speD	2507	2265	3141	3105	2573	3520	2741	2747	2880	2286	4533	4202	3340	4184	3288	2748	2345	3224	3678	2866	3175	2683	3765	3060	3737	2770	3201	2908	3369	3857	3081	2712	2601	2990	3056	2881	2580	2703	2121	2819	2931	2427	2883	3014	3181	3372	4704	4288	3767
speE	114	113	158	162	140	173	142	150	150	133	196	194	173	242	181	141	116	162	133	149	159	170	206	171	170	142	172	114	200	216	171	128	135	161	143	140	146	115	135	189	128	161	151	169	182	157	242	214	200
speF	1636	1630	1952	1667	1399	1958	1588	1968	2004	1731	2828	2353	1917	2529	1865	1897	1645	2582	2391	1964	1776	1614	2264	1702	1956	1851	2078	2012	2185	2594	1637	1590	1550	1648	1726	1814	1815	1754	1498	1881	1823	1528	1730	1873	2058	2322	3198	2979	2559
speG	107	101	101	107	120	120	100	117	134	85	117	145	97	165	123	134	125	153	165	106	109	104	126	107	94	93	120	133	130	146	110	102	93	110	84	109	105	125	117	91	95	93	109	84	128	143	216	165	152
sppA	705	676	727	806	724	886	759	800	868	743	1116	1137	926	1123	915	821	717	969	1008	770	787	706	1043	829	1053	804	897	870	961	1104	918	743	727	835	867	835	777	718	737	853	817	639	816	804	895	994	1311	1280	1121
spr	719	742	631	685	555	687	631	853	925	738	969	848	761	880	728	851	759	1105	1033	977	694	638	861	597	830	878	984	844	994	1169	655	630	570	578	686	867	751	727	706	868	908	719	754	781	730	1026	1423	1328	1127
sprT	371	365	415	368	304	408	297	394	449	369	690	492	439	518	429	423	320	562	601	476	398	280	496	378	449	455	462	484	506	567	390	338	328	328	331	439	390	410	350	392	434	360	357	442	449	615	780	667	656
spy	962	830	913	988	771	1127	848	998	1111	852	1421	1282	1043	1413	1082	957	893	1290	1381	1050	1030	894	1262	1024	1132	997	1190	1097	1186	1365	1009	865	832	960	927	970	822	866	754	985	937	821	953	1072	1072	1257	1734	1588	1403
sra	167	141	168	178	129	191	163	182	231	184	289	242	162	259	193	186	172	253	274	176	195	177	226	174	196	209	190	166	232	253	201	193	158	169	190	188	189	140	134	159	200	174	224	206	156	213	316	258	235
srlA	514	551	683	578	482	586	521	708	703	580	1046	815	643	853	633	676	558	851	826	739	632	555	719	643	725	645	731	703	793	806	626	568	578	567	667	681	671	661	502	635	626	475	533	676	638	798	1159	1043	1017
srlB	1901	1954	2089	1997	1671	2175	1856	2317	2265	2000	3085	2692	2140	2906	2292	2319	1939	2860	2677	2452	2120	1904	2558	1986	2528	2091	2393	2347	2709	2976	2033	1749	1774	1943	2033	2101	2124	1986	1671	2208	2102	1842	2012	2016	2214	2678	3748	3308	3043
srlD	1567	1586	1665	1504	1287	1614	1343	1856	1900	1484	2410	1926	1639	2094	1699	1901	1597	2044	2057	1915	1464	1376	1938	1491	1834	1636	1851	1618	1885	2120	1604	1494	1337	1458	1568	1730	1672	1523	1352	1665	1553	1300	1524	1607	1595	1923	2583	2532	2276
srlE	1317	1484	1627	1498	1232	1559	1270	1801	1786	1472	2533	2003	1615	2009	1689	1821	1438	2190	1981	1825	1538	1355	1895	1490	1673	1520	1713	1650	1814	2058	1432	1261	1322	1364	1575	1524	1533	1454	1317	1548	1434	1351	1401	1413	1504	1943	2607	2373	2126
srlR	917	880	949	1009	867	1068	912	1227	1096	897	1476	1317	1082	1356	1101	1153	892	1278	1404	1123	990	927	1196	997	1205	1033	1078	1058	1292	1365	924	909	897	923	977	1061	983	930	857	972	971	933	1007	1086	1090	1279	1750	1535	1416
srmB	126	164	212	194	137	189	171	182	141	150	271	349	226	280	222	219	138	214	232	159	220	178	238	203	262	160	176	163	190	213	209	170	176	188	202	161	154	179	148	162	142	122	161	154	181	217	266	239	230
sseA	813	739	805	754	685	876	676	975	972	782	1240	994	788	1114	886	912	771	1166	1111	965	769	712	971	773	853	772	855	897	950	1154	721	723	698	739	720	786	803	813	673	846	841	689	744	774	793	917	1334	1207	1074
sseB	940	990	977	1039	827	1074	865	1134	1113	932	1553	1347	1059	1369	1057	1171	963	1436	1366	1315	1042	916	1158	930	1193	1024	1152	1208	1295	1422	1007	882	878	991	998	1067	990	1070	952	1065	1065	914	899	994	1074	1357	1811	1566	1427
ssnA	2820	2806	2869	2942	2372	3091	2585	3442	3330	2765	4598	4029	3322	4065	3334	3416	2801	4219	4377	3605	2961	2615	3668	2951	3562	3277	3709	3507	3866	4402	3010	2791	2747	3027	3051	3452	2981	3039	2744	3598	3069	2759	2935	3198	3298	4205	5460	5123	4601
[truncated: 1,896 more rows]
[truncated: 12 more columns]
