# Supplementary material for: Colibactin leads to a bacteria-specific mutation pattern and self-inflicted DNA damage
Source: Genome Res. 2024 Aug;34(8):1154–64. doi: 10.1101/gr.279517.124 (PMC11444178; doi:10.1101/gr.279517.124)
Supplement: Supplement 2 [file Supplemental_Code.zip › Supplemental_Code/code/ctrl_context.txt]

>Generated by MATLAB 04-May-2023 13:00:15
AAAAACAAAGA

>Generated by MATLAB 04-May-2023 13:00:15
ATACGGCCCCA

>Generated by MATLAB 04-May-2023 13:00:15
TTCACTGCCGT

>Generated by MATLAB 04-May-2023 13:00:15
ACGGGCGACAC

>Generated by MATLAB 04-May-2023 13:00:15
TAGAGTTCGCG

>Generated by MATLAB 04-May-2023 13:00:15
GACCTGGTACG

>Generated by MATLAB 04-May-2023 13:00:15
CTCAAGTAAAT

>Generated by MATLAB 04-May-2023 13:00:15
CTGACCACCAG

>Generated by MATLAB 04-May-2023 13:00:15
GTTCATGATGT

>Generated by MATLAB 04-May-2023 13:00:15
TCAGGACCCGC

>Generated by MATLAB 04-May-2023 13:00:15
TTTCCAGTAAA

>Generated by MATLAB 04-May-2023 13:00:15
ACCCGCTGGCG

>Generated by MATLAB 04-May-2023 13:00:15
CTTGGTCATAG

>Generated by MATLAB 04-May-2023 13:00:15
TGCCTTTGGTC

>Generated by MATLAB 04-May-2023 13:00:15
GGAAAATCCCT

>Generated by MATLAB 04-May-2023 13:00:16
TACCGAAAGAT

>Generated by MATLAB 04-May-2023 13:00:16
TAAAGTGCTGG

>Generated by MATLAB 04-May-2023 13:00:16
CCTTCATAAAC

>Generated by MATLAB 04-May-2023 13:00:16
ACCAGTGTAAA

>Generated by MATLAB 04-May-2023 13:00:16
TGCTACCGAAA

>Generated by MATLAB 04-May-2023 13:00:16
ATGTAGATACC

>Generated by MATLAB 04-May-2023 13:00:16
GCAGTTTGGTC

>Generated by MATLAB 04-May-2023 13:00:16
AACGGCTCCGC

>Generated by MATLAB 04-May-2023 13:00:16
CAGGCCTACAA

>Generated by MATLAB 04-May-2023 13:00:16
TGTTTCTCTGG

>Generated by MATLAB 04-May-2023 13:00:16
GGTTTGATTTA

>Generated by MATLAB 04-May-2023 13:00:16
GTCTTCATTTT

>Generated by MATLAB 04-May-2023 13:00:16
CCCTTCGGGTC

>Generated by MATLAB 04-May-2023 13:00:16
AACGGCGCGAT

>Generated by MATLAB 04-May-2023 13:00:16
ACGGTAAAAGC

>Generated by MATLAB 04-May-2023 13:00:16
TTTTAAACGAT

>Generated by MATLAB 04-May-2023 13:00:16
AGTTCCCGCTG

>Generated by MATLAB 04-May-2023 13:00:16
GATACCAGCGA

>Generated by MATLAB 04-May-2023 13:00:16
TCGCCTGGATG

>Generated by MATLAB 04-May-2023 13:00:16
ATCCATGACGC

>Generated by MATLAB 04-May-2023 13:00:16
TGTCCAGCCCT

>Generated by MATLAB 04-May-2023 13:00:16
GCGGTCATACT

>Generated by MATLAB 04-May-2023 13:00:16
CACGCCGCCAG

>Generated by MATLAB 04-May-2023 13:00:16
TTTCTCATAGC

>Generated by MATLAB 04-May-2023 13:00:16
CAGGATTGCCC

>Generated by MATLAB 04-May-2023 13:00:16
TCTGTGGCATA

>Generated by MATLAB 04-May-2023 13:00:16
TATTGGTTGTC

>Generated by MATLAB 04-May-2023 13:00:16
ATCAGCAAAAT

>Generated by MATLAB 04-May-2023 13:00:16
GGATTCATCAA

>Generated by MATLAB 04-May-2023 13:00:16
ATTGTAACGCT

>Generated by MATLAB 04-May-2023 13:00:16
CCAACGTTCAC

>Generated by MATLAB 04-May-2023 13:00:16
TTTCGCGGATG

>Generated by MATLAB 04-May-2023 13:00:16
GTGTAACTGAG

>Generated by MATLAB 04-May-2023 13:00:16
CGGAGACAGGA

>Generated by MATLAB 04-May-2023 13:00:16
TCCGTACTGTT

>Generated by MATLAB 04-May-2023 13:00:16
ACCACCATGGC

>Generated by MATLAB 04-May-2023 13:00:17
AACGCGGCGGT

>Generated by MATLAB 04-May-2023 13:00:17
TCTATCCCTAT

>Generated by MATLAB 04-May-2023 13:00:17
CATCATGTACT

>Generated by MATLAB 04-May-2023 13:00:17
GGCAGGAGGGT

>Generated by MATLAB 04-May-2023 13:00:17
AACCGCGCATG

>Generated by MATLAB 04-May-2023 13:00:17
GCACTTTGATG

>Generated by MATLAB 04-May-2023 13:00:17
TTACTACAAAT

>Generated by MATLAB 04-May-2023 13:00:17
GCCAGTGATAC

>Generated by MATLAB 04-May-2023 13:00:17
TTTATTCATCG

>Generated by MATLAB 04-May-2023 13:00:17
CGGTCATTATC

>Generated by MATLAB 04-May-2023 13:00:17
CAACACCACGC

>Generated by MATLAB 04-May-2023 13:00:17
ATACGGGTTCT

>Generated by MATLAB 04-May-2023 13:00:17
CAGGGAGTGAA

>Generated by MATLAB 04-May-2023 13:00:17
AGGATGAAATC

>Generated by MATLAB 04-May-2023 13:00:17
ACATTTTTTGC

>Generated by MATLAB 04-May-2023 13:00:17
TGCAGCTTCAA

>Generated by MATLAB 04-May-2023 13:00:17
CAGATGGTGGG

>Generated by MATLAB 04-May-2023 13:00:17
ACAACTGGTTG

>Generated by MATLAB 04-May-2023 13:00:17
CGTGAAGTGAG

>Generated by MATLAB 04-May-2023 13:00:17
CATTTCGGCAA

>Generated by MATLAB 04-May-2023 13:00:17
GCAGCCCACAT

>Generated by MATLAB 04-May-2023 13:00:17
CTTGAGGAACA

>Generated by MATLAB 04-May-2023 13:00:17
GTGAATATCAG

>Generated by MATLAB 04-May-2023 13:00:17
AACAAACTGAA

>Generated by MATLAB 04-May-2023 13:00:17
GAAGCGGCGCA

>Generated by MATLAB 04-May-2023 13:00:17
TTGAAGCCTGC

>Generated by MATLAB 04-May-2023 13:00:17
TTATAGATAAG

>Generated by MATLAB 04-May-2023 13:00:17
TTCTGGCGATA

>Generated by MATLAB 04-May-2023 13:00:17
GGTGCCAAAAA

>Generated by MATLAB 04-May-2023 13:00:17
AGCCAAACTGG

>Generated by MATLAB 04-May-2023 13:00:17
CAATTCACCTG

>Generated by MATLAB 04-May-2023 13:00:17
CGCTGCGCACT

>Generated by MATLAB 04-May-2023 13:00:17
CAACCATAAAC

>Generated by MATLAB 04-May-2023 13:00:17
CATCACCACGT

>Generated by MATLAB 04-May-2023 13:00:17
ATGGTGGCCTT

>Generated by MATLAB 04-May-2023 13:00:17
GAATCGCCAGG

>Generated by MATLAB 04-May-2023 13:00:17
GGTGCGGTTGA

>Generated by MATLAB 04-May-2023 13:00:17
GTACCGGCGAC

>Generated by MATLAB 04-May-2023 13:00:18
ATGGTCATCAA

>Generated by MATLAB 04-May-2023 13:00:18
ACATTGTTAAA

>Generated by MATLAB 04-May-2023 13:00:18
CCTAAACCAAT

>Generated by MATLAB 04-May-2023 13:00:18
CGCAGCGATGC

>Generated by MATLAB 04-May-2023 13:00:18
TCCGGGCTGGC

>Generated by MATLAB 04-May-2023 13:00:18
CATTCTTTTAA

>Generated by MATLAB 04-May-2023 13:00:18
TGACATATGAA

>Generated by MATLAB 04-May-2023 13:00:18
GGTTAGGCAGC

>Generated by MATLAB 04-May-2023 13:00:18
CCGCTGGTTGT

>Generated by MATLAB 04-May-2023 13:00:18
CCGTTGCCGCT

>Generated by MATLAB 04-May-2023 13:00:18
CGCTGGCAATC

>Generated by MATLAB 04-May-2023 13:00:18
ATTTGAGTTCT

>Generated by MATLAB 04-May-2023 13:00:18
CTGTGCGCTGT

>Generated by MATLAB 04-May-2023 13:00:18
TCGTTAAAGGT

>Generated by MATLAB 04-May-2023 13:00:18
GACGCACTTCA

>Generated by MATLAB 04-May-2023 13:00:18
AACTGGTTTCG

>Generated by MATLAB 04-May-2023 13:00:18
CATGCGCGAAC

>Generated by MATLAB 04-May-2023 13:00:18
GTAGAGTTGTG

>Generated by MATLAB 04-May-2023 13:00:18
GTGAAGAATTT

>Generated by MATLAB 04-May-2023 13:00:18
GCCGCCAGGCG

>Generated by MATLAB 04-May-2023 13:00:18
GTCAGGCGAAT

>Generated by MATLAB 04-May-2023 13:00:18
CCCGATTATAA

>Generated by MATLAB 04-May-2023 13:00:18
ACCGCTCGCCA

>Generated by MATLAB 04-May-2023 13:00:18
CGTTACGTCCG

>Generated by MATLAB 04-May-2023 13:00:18
CCTCTTTGCGC

>Generated by MATLAB 04-May-2023 13:00:18
ATTTTTCCTGT

>Generated by MATLAB 04-May-2023 13:00:18
AACGTAGCATT

>Generated by MATLAB 04-May-2023 13:00:18
CATCTGCAAAT

>Generated by MATLAB 04-May-2023 13:00:18
CTGACTATTGG

>Generated by MATLAB 04-May-2023 13:00:18
GAATCAGGCCG

>Generated by MATLAB 04-May-2023 13:00:18
CAGATCGCAAA

>Generated by MATLAB 04-May-2023 13:00:18
CGCAGACTGGT

>Generated by MATLAB 04-May-2023 13:00:18
ATCCGGTGAGG

>Generated by MATLAB 04-May-2023 13:00:18
CCCGCCAGCGC

>Generated by MATLAB 04-May-2023 13:00:18
ATTAAGATGAA

>Generated by MATLAB 04-May-2023 13:00:18
ATGAATGACGC

>Generated by MATLAB 04-May-2023 13:00:18
ACGCGCTGGAA

>Generated by MATLAB 04-May-2023 13:00:18
ACGATAAGGAG

>Generated by MATLAB 04-May-2023 13:00:18
ACCTTTGTGGA

>Generated by MATLAB 04-May-2023 13:00:18
CTGTTTAAATA

>Generated by MATLAB 04-May-2023 13:00:18
TGCCGATTGTG

>Generated by MATLAB 04-May-2023 13:00:19
TTTAGCTATTT

>Generated by MATLAB 04-May-2023 13:00:19
GCTCGCCCAGC

>Generated by MATLAB 04-May-2023 13:00:19
CCAGAAAGCGA

>Generated by MATLAB 04-May-2023 13:00:19
CGATGGCGCAG

>Generated by MATLAB 04-May-2023 13:00:19
CCAGCGTTATA

>Generated by MATLAB 04-May-2023 13:00:19
ATCTGCCGCAT

>Generated by MATLAB 04-May-2023 13:00:19
ATCGCCCACCG

>Generated by MATLAB 04-May-2023 13:00:19
CCGTCATGGTG

>Generated by MATLAB 04-May-2023 13:00:19
CGATCTTCAGC

>Generated by MATLAB 04-May-2023 13:00:19
CCGTGCAGGCA

>Generated by MATLAB 04-May-2023 13:00:19
GAATCGTAAAA

>Generated by MATLAB 04-May-2023 13:00:19
GTAACCACATA

>Generated by MATLAB 04-May-2023 13:00:19
TCGGCGAAGGT

>Generated by MATLAB 04-May-2023 13:00:19
GTGGCCGATCT

>Generated by MATLAB 04-May-2023 13:00:19
GACATGCGCCG

>Generated by MATLAB 04-May-2023 13:00:19
AAAATTGTTGC

>Generated by MATLAB 04-May-2023 13:00:19
GTCTGTTTCAA

>Generated by MATLAB 04-May-2023 13:00:19
AGAGTGACAGT

>Generated by MATLAB 04-May-2023 13:00:19
GCTGGTTTATG

>Generated by MATLAB 04-May-2023 13:00:19
CTTCGCTGATG

>Generated by MATLAB 04-May-2023 13:00:19
TTTCAACCATT

>Generated by MATLAB 04-May-2023 13:00:19
GGGTGCCCACT

>Generated by MATLAB 04-May-2023 13:00:19
TTTCACTTTCG

>Generated by MATLAB 04-May-2023 13:00:19
ATAAAAACCAG

>Generated by MATLAB 04-May-2023 13:00:19
TACCGACGTTT

>Generated by MATLAB 04-May-2023 13:00:19
CCATCACCGAC

>Generated by MATLAB 04-May-2023 13:00:19
CAAAAATCACC

>Generated by MATLAB 04-May-2023 13:00:19
ATCCGGGTGGG

>Generated by MATLAB 04-May-2023 13:00:19
GCAGCACCCGG

>Generated by MATLAB 04-May-2023 13:00:19
GAGCGTGAGTG

>Generated by MATLAB 04-May-2023 13:00:19
CGGACGATCGC

>Generated by MATLAB 04-May-2023 13:00:19
GTAGGCCGGAT

>Generated by MATLAB 04-May-2023 13:00:19
AACAAGTGGAT

>Generated by MATLAB 04-May-2023 13:00:19
AGCGAAACCGA

>Generated by MATLAB 04-May-2023 13:00:19
TGGTCGAAGGC

>Generated by MATLAB 04-May-2023 13:00:19
CCTTTTGCCAC

>Generated by MATLAB 04-May-2023 13:00:19
TCTCTATAGAG

>Generated by MATLAB 04-May-2023 13:00:20
CGTGTGGCACT

>Generated by MATLAB 04-May-2023 13:00:20
GCTTTCACCTT

>Generated by MATLAB 04-May-2023 13:00:20
AGGATCTGAAA

>Generated by MATLAB 04-May-2023 13:00:20
TCAGTTCCGGC

>Generated by MATLAB 04-May-2023 13:00:20
AAATCACCTGA

>Generated by MATLAB 04-May-2023 13:00:20
TCGATGTCATC

>Generated by MATLAB 04-May-2023 13:00:20
CTATATGCGTG

>Generated by MATLAB 04-May-2023 13:00:20
TTCACAGCTAC

>Generated by MATLAB 04-May-2023 13:00:20
ACTTCGCCCAT

>Generated by MATLAB 04-May-2023 13:00:20
CGAAGCCTGGC

>Generated by MATLAB 04-May-2023 13:00:20
GGTCGATTATT

>Generated by MATLAB 04-May-2023 13:00:20
GATAAAGATGT

>Generated by MATLAB 04-May-2023 13:00:20
AATCCAGTTAT

>Generated by MATLAB 04-May-2023 13:00:20
GAGTCATCTAT

>Generated by MATLAB 04-May-2023 13:00:20
TTGCAAGAATC

>Generated by MATLAB 04-May-2023 13:00:20
AATACAAAGCC

>Generated by MATLAB 04-May-2023 13:00:20
GTCACACGGGC

>Generated by MATLAB 04-May-2023 13:00:20
TAGTTGCGTAT

>Generated by MATLAB 04-May-2023 13:00:20
GCGGTGTCAGA

>Generated by MATLAB 04-May-2023 13:00:20
TCAGACGCAGG

>Generated by MATLAB 04-May-2023 13:00:20
GTCACCGCAAC

>Generated by MATLAB 04-May-2023 13:00:20
ACTTCAGCGTC

>Generated by MATLAB 04-May-2023 13:00:20
GCGGGCTGACA

>Generated by MATLAB 04-May-2023 13:00:20
TTAATCAGAGA

>Generated by MATLAB 04-May-2023 13:00:20
ATACGCGCCAG

>Generated by MATLAB 04-May-2023 13:00:20
TGCCCGCTGGG

>Generated by MATLAB 04-May-2023 13:00:20
TAACGATAACC

>Generated by MATLAB 04-May-2023 13:00:20
TTGCTGGCGGT

>Generated by MATLAB 04-May-2023 13:00:20
ATCTGCTATGA

>Generated by MATLAB 04-May-2023 13:00:20
CAACTTTTCTT

>Generated by MATLAB 04-May-2023 13:00:20
GTGTTCCCGCC

>Generated by MATLAB 04-May-2023 13:00:20
GATAATATGCG

>Generated by MATLAB 04-May-2023 13:00:20
AAAGTTATCTT

>Generated by MATLAB 04-May-2023 13:00:20
CACCTGCCTGG

>Generated by MATLAB 04-May-2023 13:00:20
ACGAAAACCGT

>Generated by MATLAB 04-May-2023 13:00:20
GACTGGTTACG

>Generated by MATLAB 04-May-2023 13:00:20
AAGGGTTCGAG

>Generated by MATLAB 04-May-2023 13:00:20
GCATCAGGAAT

>Generated by MATLAB 04-May-2023 13:00:20
GGTCTGATCGT

>Generated by MATLAB 04-May-2023 13:00:21
TAAAAAGTAGC

>Generated by MATLAB 04-May-2023 13:00:21
AGAATAAATCC

>Generated by MATLAB 04-May-2023 13:00:21
ATGTTGATCAA

>Generated by MATLAB 04-May-2023 13:00:21
AAGGTGCTGCG

>Generated by MATLAB 04-May-2023 13:00:21
CAGCTCGGTCA

>Generated by MATLAB 04-May-2023 13:00:21
TATAATGTATG

>Generated by MATLAB 04-May-2023 13:00:21
TCACGGTGTTC

>Generated by MATLAB 04-May-2023 13:00:21
CGAGTGGAGCA

>Generated by MATLAB 04-May-2023 13:00:21
TGACCAAATGA

>Generated by MATLAB 04-May-2023 13:00:21
ACTGACATACC

>Generated by MATLAB 04-May-2023 13:00:21
CCTTCCTGCCA

>Generated by MATLAB 04-May-2023 13:00:21
GAATGACATAC

>Generated by MATLAB 04-May-2023 13:00:21
AGTACCGGAGG

>Generated by MATLAB 04-May-2023 13:00:21
ATTAGCGATGC

>Generated by MATLAB 04-May-2023 13:00:21
TGTGGCCGCTG

>Generated by MATLAB 04-May-2023 13:00:21
ACTTAATACCG

>Generated by MATLAB 04-May-2023 13:00:21
AATAAACGGCT

>Generated by MATLAB 04-May-2023 13:00:21
TTGTGTGTCTA

>Generated by MATLAB 04-May-2023 13:00:21
ATCCATTGGCC

>Generated by MATLAB 04-May-2023 13:00:21
GAACCAGTCTG

>Generated by MATLAB 04-May-2023 13:00:21
TGCCATTAGTA

>Generated by MATLAB 04-May-2023 13:00:21
GTGAACAGAGC

>Generated by MATLAB 04-May-2023 13:00:21
ATCTGTCGCCA

>Generated by MATLAB 04-May-2023 13:00:21
AACGCCCTGAG

>Generated by MATLAB 04-May-2023 13:00:21
TTACATCAGTG

>Generated by MATLAB 04-May-2023 13:00:21
ACTGAAATCGA

>Generated by MATLAB 04-May-2023 13:00:21
TGACAGACGAG

>Generated by MATLAB 04-May-2023 13:00:21
ACGACCATATA

>Generated by MATLAB 04-May-2023 13:00:21
CGCTACCGCCT

>Generated by MATLAB 04-May-2023 13:00:21
CAATCGGGAAA

>Generated by MATLAB 04-May-2023 13:00:21
ATTCTAACAGT

>Generated by MATLAB 04-May-2023 13:00:21
GCAAAGAATAA

>Generated by MATLAB 04-May-2023 13:00:21
CATCCGGCAGC

>Generated by MATLAB 04-May-2023 13:00:21
GGTTTTTTGCA

>Generated by MATLAB 04-May-2023 13:00:21
TCGCGATATCA

>Generated by MATLAB 04-May-2023 13:00:21
AGTGATCGATT

>Generated by MATLAB 04-May-2023 13:00:21
AGCGGTAGAAA

>Generated by MATLAB 04-May-2023 13:00:21
TTACTAATAAT

>Generated by MATLAB 04-May-2023 13:00:21
TGGTCGTGCAG

>Generated by MATLAB 04-May-2023 13:00:21
AACGATGTCGC

>Generated by MATLAB 04-May-2023 13:00:21
ATTATTGAACT

>Generated by MATLAB 04-May-2023 13:00:22
TCAGATCGCTG

>Generated by MATLAB 04-May-2023 13:00:22
GTCGGCAATAC

>Generated by MATLAB 04-May-2023 13:00:22
TAAGCACGAAG

>Generated by MATLAB 04-May-2023 13:00:22
GTGCGTCAGAA

>Generated by MATLAB 04-May-2023 13:00:22
GACGTCGAATT

>Generated by MATLAB 04-May-2023 13:00:22
CTTTATGACTA

>Generated by MATLAB 04-May-2023 13:00:22
TCTTGCGCATA

>Generated by MATLAB 04-May-2023 13:00:22
CCTGCTTTACG

>Generated by MATLAB 04-May-2023 13:00:22
GAGGATAGTCG

>Generated by MATLAB 04-May-2023 13:00:22
TACGAAAATGC

>Generated by MATLAB 04-May-2023 13:00:22
GCGGTAGGTCG

>Generated by MATLAB 04-May-2023 13:00:22
TTGGTACGTGG

>Generated by MATLAB 04-May-2023 13:00:22
TTGTCCCCAGT

>Generated by MATLAB 04-May-2023 13:00:22
GAACATCCAGC

>Generated by MATLAB 04-May-2023 13:00:22
TTGTTGAGCGC

>Generated by MATLAB 04-May-2023 13:00:22
TGGCTGCCATC

>Generated by MATLAB 04-May-2023 13:00:22
AATATCATCAA

>Generated by MATLAB 04-May-2023 13:00:22
TCTGCCGCCGT

>Generated by MATLAB 04-May-2023 13:00:22
TATCGCTAAAG

>Generated by MATLAB 04-May-2023 13:00:22
TGGGTGATAAA

>Generated by MATLAB 04-May-2023 13:00:22
GAGATCGATAT

>Generated by MATLAB 04-May-2023 13:00:22
ATCGATGGCGG

>Generated by MATLAB 04-May-2023 13:00:22
GTTTTGGGTAA

>Generated by MATLAB 04-May-2023 13:00:22
GATGATGCCCT

>Generated by MATLAB 04-May-2023 13:00:22
GGATGGTTGGT

>Generated by MATLAB 04-May-2023 13:00:22
TAATGCTGCTG

>Generated by MATLAB 04-May-2023 13:00:22
CGGCGTTGTTG

>Generated by MATLAB 04-May-2023 13:00:22
GAGCGGAAACA

>Generated by MATLAB 04-May-2023 13:00:22
CCAACAACAAA

>Generated by MATLAB 04-May-2023 13:00:22
ATCGTTAGCCA

>Generated by MATLAB 04-May-2023 13:00:22
TCAGGCCAGCG

>Generated by MATLAB 04-May-2023 13:00:22
GGCTACCGGGT

>Generated by MATLAB 04-May-2023 13:00:22
ATTGTAAGGAT

>Generated by MATLAB 04-May-2023 13:00:22
GGCGGCACCGA

>Generated by MATLAB 04-May-2023 13:00:22
GTGGTGAATAA

>Generated by MATLAB 04-May-2023 13:00:22
GTTTTTCCACC

>Generated by MATLAB 04-May-2023 13:00:22
AATCTCAAATC

>Generated by MATLAB 04-May-2023 13:00:22
CAGGAGGCAAT

>Generated by MATLAB 04-May-2023 13:00:22
AAGTTATCCTG

>Generated by MATLAB 04-May-2023 13:00:22
TTCGGCATCAT

>Generated by MATLAB 04-May-2023 13:00:22
CGCTCAACGCG

>Generated by MATLAB 04-May-2023 13:00:23
CCAGCGCCATT

>Generated by MATLAB 04-May-2023 13:00:23
GCTGGCAAGTC

>Generated by MATLAB 04-May-2023 13:00:23
AATGGCGCGCT

>Generated by MATLAB 04-May-2023 13:00:23
GATAACAATAG

>Generated by MATLAB 04-May-2023 13:00:23
GAGTACCGACA

>Generated by MATLAB 04-May-2023 13:00:23
ACTGGGTAGTG

>Generated by MATLAB 04-May-2023 13:00:23
GCCGCATAGCT

>Generated by MATLAB 04-May-2023 13:00:23
CCCGTGGCGAT

>Generated by MATLAB 04-May-2023 13:00:23
CAGTACGCGCG

>Generated by MATLAB 04-May-2023 13:00:23
CGGATGATGCT

>Generated by MATLAB 04-May-2023 13:00:23
TACGGCGAATT

>Generated by MATLAB 04-May-2023 13:00:23
AAACGGCTGGA

>Generated by MATLAB 04-May-2023 13:00:23
GCCCATCCCGC

>Generated by MATLAB 04-May-2023 13:00:23
GCGTAAAGGTG

>Generated by MATLAB 04-May-2023 13:00:23
ATAATATATAC

>Generated by MATLAB 04-May-2023 13:00:23
CGCTCTTTGAT

>Generated by MATLAB 04-May-2023 13:00:23
CTCCCCGCCGG

>Generated by MATLAB 04-May-2023 13:00:23
TAGCATTTACG

>Generated by MATLAB 04-May-2023 13:00:23
CAATGCGCCTG

>Generated by MATLAB 04-May-2023 13:00:23
TCAGGCTGGCG

>Generated by MATLAB 04-May-2023 13:00:23
CAAAGATTGTC

>Generated by MATLAB 04-May-2023 13:00:23
ATCCGCCATCG

>Generated by MATLAB 04-May-2023 13:00:23
TAACTCATTCG

>Generated by MATLAB 04-May-2023 13:00:23
TCATGTGGGCG

>Generated by MATLAB 04-May-2023 13:00:23
GCCGCCTGTCA

>Generated by MATLAB 04-May-2023 13:00:23
GAAGAACAATG

>Generated by MATLAB 04-May-2023 13:00:23
GGGTAGCAAGT

>Generated by MATLAB 04-May-2023 13:00:23
GTGCTGCGCCA

>Generated by MATLAB 04-May-2023 13:00:23
ACGCCGCATCT

>Generated by MATLAB 04-May-2023 13:00:23
GGATATCATCG

>Generated by MATLAB 04-May-2023 13:00:23
TTATGTTGCTC

>Generated by MATLAB 04-May-2023 13:00:23
GCCAGACGGTG

>Generated by MATLAB 04-May-2023 13:00:23
ATTATCGCATA

>Generated by MATLAB 04-May-2023 13:00:23
CCGTCGCCAAT

>Generated by MATLAB 04-May-2023 13:00:23
TGGTATATGCC

>Generated by MATLAB 04-May-2023 13:00:23
AACCTGCGGTG

>Generated by MATLAB 04-May-2023 13:00:23
CGCATGATGAT

>Generated by MATLAB 04-May-2023 13:00:23
CGAAGGTAAAC

>Generated by MATLAB 04-May-2023 13:00:24
CAGGACCCAGT

>Generated by MATLAB 04-May-2023 13:00:24
AGCACCACATC

>Generated by MATLAB 04-May-2023 13:00:24
AAGAGATGGTT

>Generated by MATLAB 04-May-2023 13:00:24
AATGGTCAGCT

>Generated by MATLAB 04-May-2023 13:00:24
ATCGAAGTTCT

>Generated by MATLAB 04-May-2023 13:00:24
CGTGCCGCACC

>Generated by MATLAB 04-May-2023 13:00:24
TAATTGCTTTC

>Generated by MATLAB 04-May-2023 13:00:24
TGCTCTGGGAC

>Generated by MATLAB 04-May-2023 13:00:24
AGTGGGATAAT

>Generated by MATLAB 04-May-2023 13:00:24
CCAGGCGTGCG

>Generated by MATLAB 04-May-2023 13:00:24
CCAATGCTCAT

>Generated by MATLAB 04-May-2023 13:00:24
ATCCGGCAGTT

>Generated by MATLAB 04-May-2023 13:00:24
TCGGGGCAAGT

>Generated by MATLAB 04-May-2023 13:00:24
AGTGAAACATA

>Generated by MATLAB 04-May-2023 13:00:24
TCCGGCAGTGA

>Generated by MATLAB 04-May-2023 13:00:24
GAATACCAGAC

>Generated by MATLAB 04-May-2023 13:00:24
AATTTTTCTTC

>Generated by MATLAB 04-May-2023 13:00:24
TTCACCTTCTG

>Generated by MATLAB 04-May-2023 13:00:24
GAGTCTTGCAG

>Generated by MATLAB 04-May-2023 13:00:24
AGAGATTGACT

>Generated by MATLAB 04-May-2023 13:00:24
CGGCGCGATAA

>Generated by MATLAB 04-May-2023 13:00:24
CCGGTGTCGAT

>Generated by MATLAB 04-May-2023 13:00:24
GTTAATCGCCA

>Generated by MATLAB 04-May-2023 13:00:24
GACAGAACGCA

>Generated by MATLAB 04-May-2023 13:00:24
TGAAAGAGTGG

>Generated by MATLAB 04-May-2023 13:00:24
CCACAACCCTT

>Generated by MATLAB 04-May-2023 13:00:24
ACAGGATATTA

>Generated by MATLAB 04-May-2023 13:00:24
GTAGCGAGTTG

>Generated by MATLAB 04-May-2023 13:00:24
TCAACATTCCG

>Generated by MATLAB 04-May-2023 13:00:24
TTCATAAATCT

>Generated by MATLAB 04-May-2023 13:00:24
GTTCGCTAAAA

>Generated by MATLAB 04-May-2023 13:00:24
CAGGACGATAA

>Generated by MATLAB 04-May-2023 13:00:24
TGGTTAAGTGC

>Generated by MATLAB 04-May-2023 13:00:24
GGTGAAGCGTC

>Generated by MATLAB 04-May-2023 13:00:24
AGTTACCGATG

>Generated by MATLAB 04-May-2023 13:00:24
TTAAACGCCTT

>Generated by MATLAB 04-May-2023 13:00:24
GTTATCAATTT

>Generated by MATLAB 04-May-2023 13:00:24
AAGCCATGATT

>Generated by MATLAB 04-May-2023 13:00:24
AAAACGCAGAC

>Generated by MATLAB 04-May-2023 13:00:25
ATCATTATTTA

>Generated by MATLAB 04-May-2023 13:00:25
TTGACGTTTTT

>Generated by MATLAB 04-May-2023 13:00:25
CAATCTGGCTA

>Generated by MATLAB 04-May-2023 13:00:25
CTGACTGCGGC

>Generated by MATLAB 04-May-2023 13:00:25
CCAGGTTTAAC

>Generated by MATLAB 04-May-2023 13:00:25
ATACGCCGATC

>Generated by MATLAB 04-May-2023 13:00:25
TTTTATTCTGT

>Generated by MATLAB 04-May-2023 13:00:25
AAAAATCGCCG

>Generated by MATLAB 04-May-2023 13:00:25
CGAGCCATTGT

>Generated by MATLAB 04-May-2023 13:00:25
CAATCTTGTTC

>Generated by MATLAB 04-May-2023 13:00:25
ATATCCAGCAG

>Generated by MATLAB 04-May-2023 13:00:25
GTTTGTCGTTC

>Generated by MATLAB 04-May-2023 13:00:25
CGTTAAGCCTC

>Generated by MATLAB 04-May-2023 13:00:25
TGCTATCCAGC

>Generated by MATLAB 04-May-2023 13:00:25
GTAACAGCTGG

>Generated by MATLAB 04-May-2023 13:00:25
CACGGATCGCC

>Generated by MATLAB 04-May-2023 13:00:25
GAGACATCGCC

>Generated by MATLAB 04-May-2023 13:00:25
TTGCATCCATT

>Generated by MATLAB 04-May-2023 13:00:25
ACGAGCTACGT

>Generated by MATLAB 04-May-2023 13:00:25
CCTGAGCGTAG

>Generated by MATLAB 04-May-2023 13:00:25
GGGCATCCTTA

>Generated by MATLAB 04-May-2023 13:00:25
TAGAGCGACAG

>Generated by MATLAB 04-May-2023 13:00:25
GGTGGACAACC

>Generated by MATLAB 04-May-2023 13:00:25
TAAATTAATTA

>Generated by MATLAB 04-May-2023 13:00:25
TTGGCAACAAA

>Generated by MATLAB 04-May-2023 13:00:25
GCGGCGAGTTT

>Generated by MATLAB 04-May-2023 13:00:25
GCTCACGCTGT

>Generated by MATLAB 04-May-2023 13:00:25
CGCACCAACCT

>Generated by MATLAB 04-May-2023 13:00:25
ACAAAGGCGTA

>Generated by MATLAB 04-May-2023 13:00:25
CAACTCCATTA

>Generated by MATLAB 04-May-2023 13:00:25
ATAACTTTCCG

>Generated by MATLAB 04-May-2023 13:00:25
CGCTTACCACC

>Generated by MATLAB 04-May-2023 13:00:25
GATAGAAACCA

>Generated by MATLAB 04-May-2023 13:00:25
AAATCCTACGC

>Generated by MATLAB 04-May-2023 13:00:25
ATCAGACCTGG

>Generated by MATLAB 04-May-2023 13:00:25
GTTAATTGGTC

>Generated by MATLAB 04-May-2023 13:00:25
GCTGATACTGT

>Generated by MATLAB 04-May-2023 13:00:25
CATCATTCAGG

>Generated by MATLAB 04-May-2023 13:00:25
CGGTGGCAGAG

>Generated by MATLAB 04-May-2023 13:00:26
ATCACCTGAAA

>Generated by MATLAB 04-May-2023 13:00:26
AACGCAGCCTT

>Generated by MATLAB 04-May-2023 13:00:26
AATACCGTTAT

>Generated by MATLAB 04-May-2023 13:00:26
GTCGCGGGTCA

>Generated by MATLAB 04-May-2023 13:00:26
ATTTATATTAT

>Generated by MATLAB 04-May-2023 13:00:26
CGGCTTTTGCG

>Generated by MATLAB 04-May-2023 13:00:26
GAAATACGTGC

>Generated by MATLAB 04-May-2023 13:00:26
CACTACGCTAA

>Generated by MATLAB 04-May-2023 13:00:26
AAGACCTTATG

>Generated by MATLAB 04-May-2023 13:00:26
TCCTCTCAGCG

>Generated by MATLAB 04-May-2023 13:00:26
GCCAGCGCATC

>Generated by MATLAB 04-May-2023 13:00:26
CCATCTATTTT

>Generated by MATLAB 04-May-2023 13:00:26
GCAGCATACGC

>Generated by MATLAB 04-May-2023 13:00:26
TACCCGCGTGA

>Generated by MATLAB 04-May-2023 13:00:26
ACCGGTCACGG

>Generated by MATLAB 04-May-2023 13:00:26
GCGTATCTGGC

>Generated by MATLAB 04-May-2023 13:00:26
ACAGTCGCTCG

>Generated by MATLAB 04-May-2023 13:00:26
ACCATTTTCCC

>Generated by MATLAB 04-May-2023 13:00:26
TTCTGCATCCG

>Generated by MATLAB 04-May-2023 13:00:26
CAGGTCAAGCT

>Generated by MATLAB 04-May-2023 13:00:26
GCTCCGGGCTT

>Generated by MATLAB 04-May-2023 13:00:26
GTAGCGGCGGT

>Generated by MATLAB 04-May-2023 13:00:26
CTTCCGCCTTA

>Generated by MATLAB 04-May-2023 13:00:26
TCGATCAGTTC

>Generated by MATLAB 04-May-2023 13:00:26
GGTAAAAGATC

>Generated by MATLAB 04-May-2023 13:00:26
TCAGATGCTCG

>Generated by MATLAB 04-May-2023 13:00:26
GTTCCGCAATA

>Generated by MATLAB 04-May-2023 13:00:26
AATCGCCTGCC

>Generated by MATLAB 04-May-2023 13:00:26
TCAGTCAGCGC

>Generated by MATLAB 04-May-2023 13:00:26
AACAAATAACA

>Generated by MATLAB 04-May-2023 13:00:26
TTTACTGCGAT

>Generated by MATLAB 04-May-2023 13:00:26
AGTTCAACAAC

>Generated by MATLAB 04-May-2023 13:00:26
CGGTGTTCAAG

>Generated by MATLAB 04-May-2023 13:00:26
CTGATTGAAGA

>Generated by MATLAB 04-May-2023 13:00:26
CCCCGAGACGA

>Generated by MATLAB 04-May-2023 13:00:26
ACGTGTCAGGC

>Generated by MATLAB 04-May-2023 13:00:26
ACCTGGCAGGC

>Generated by MATLAB 04-May-2023 13:00:26
TCGTCATATGC

>Generated by MATLAB 04-May-2023 13:00:26
CTGAACTGCGC

>Generated by MATLAB 04-May-2023 13:00:26
TATCTGTACCG

>Generated by MATLAB 04-May-2023 13:00:27
CTTCAGTACCG

>Generated by MATLAB 04-May-2023 13:00:27
ACTTTTCTGCG

>Generated by MATLAB 04-May-2023 13:00:27
ATTACAGATAG

>Generated by MATLAB 04-May-2023 13:00:27
ACTGTTCATTG

>Generated by MATLAB 04-May-2023 13:00:27
GGACGGGATGG

>Generated by MATLAB 04-May-2023 13:00:27
GCGTCTTCACT

>Generated by MATLAB 04-May-2023 13:00:27
TCGTCCTCACT

>Generated by MATLAB 04-May-2023 13:00:27
ATCATTTCTCA

>Generated by MATLAB 04-May-2023 13:00:27
CGATTGGCTAC

>Generated by MATLAB 04-May-2023 13:00:27
AGACCAAAACG

>Generated by MATLAB 04-May-2023 13:00:27
AAGTCGGCGTG

>Generated by MATLAB 04-May-2023 13:00:27
AACCGAAGTGG

>Generated by MATLAB 04-May-2023 13:00:27
TGTCTGTTGAG

>Generated by MATLAB 04-May-2023 13:00:27
CCCAAACCGAA

>Generated by MATLAB 04-May-2023 13:00:27
ATGTCGTACGG

>Generated by MATLAB 04-May-2023 13:00:27
GCACGTTATAG

>Generated by MATLAB 04-May-2023 13:00:27
GTGCGGCAGCT

>Generated by MATLAB 04-May-2023 13:00:27
TGCATCGTGGC

>Generated by MATLAB 04-May-2023 13:00:27
CGAAACACACT

>Generated by MATLAB 04-May-2023 13:00:27
TGGCGGGGATT

>Generated by MATLAB 04-May-2023 13:00:27
AATGGTACCTG

>Generated by MATLAB 04-May-2023 13:00:27
CAGGGCGACTT

>Generated by MATLAB 04-May-2023 13:00:27
TGGCGGAACAA

>Generated by MATLAB 04-May-2023 13:00:27
TGAGGAAGGCA

>Generated by MATLAB 04-May-2023 13:00:27
ACTGACACCGT

>Generated by MATLAB 04-May-2023 13:00:27
ATCTTGGTTCG

>Generated by MATLAB 04-May-2023 13:00:27
ATCAGATCTTT

>Generated by MATLAB 04-May-2023 13:00:27
GAATGCTGATA

>Generated by MATLAB 04-May-2023 13:00:27
CCCTCAAATGT

>Generated by MATLAB 04-May-2023 13:00:27
TTAATGCCAGC

>Generated by MATLAB 04-May-2023 13:00:27
TTACTACATGG

>Generated by MATLAB 04-May-2023 13:00:27
CGTATTTTACA

>Generated by MATLAB 04-May-2023 13:00:27
GTTAGTGGTCT

>Generated by MATLAB 04-May-2023 13:00:27
TAAAAGCCGTT

>Generated by MATLAB 04-May-2023 13:00:27
GGCCACGCCTC

>Generated by MATLAB 04-May-2023 13:00:27
ACCACGCTCAA

>Generated by MATLAB 04-May-2023 13:00:27
TAAAACCACAT

>Generated by MATLAB 04-May-2023 13:00:27
GTTTTTAATCG

>Generated by MATLAB 04-May-2023 13:00:27
TTTCCGGGAGG

>Generated by MATLAB 04-May-2023 13:00:27
GCGAGTCCACG

>Generated by MATLAB 04-May-2023 13:00:28
CGCCGCCAGCG

>Generated by MATLAB 04-May-2023 13:00:28
GCGCCTCACAC

>Generated by MATLAB 04-May-2023 13:00:28
TGTACTCGCCT

>Generated by MATLAB 04-May-2023 13:00:28
ACGGAATCAGG

>Generated by MATLAB 04-May-2023 13:00:28
TGGCGTTGGGC

>Generated by MATLAB 04-May-2023 13:00:28
CGGTTAGCAAA

>Generated by MATLAB 04-May-2023 13:00:28
GGCCCCTGATG

>Generated by MATLAB 04-May-2023 13:00:28
TTAATTGCAGC

>Generated by MATLAB 04-May-2023 13:00:28
GCGTTCGTTTT

>Generated by MATLAB 04-May-2023 13:00:28
AGCGTTTCGGA

>Generated by MATLAB 04-May-2023 13:00:28
CTCATCAGGAG

>Generated by MATLAB 04-May-2023 13:00:28
TTCAACAATGT

>Generated by MATLAB 04-May-2023 13:00:28
TACCTCCCCGT

>Generated by MATLAB 04-May-2023 13:00:28
CTCTTGCCATC

>Generated by MATLAB 04-May-2023 13:00:28
GATTACGTTGA

>Generated by MATLAB 04-May-2023 13:00:28
CGGACCGTTAC

>Generated by MATLAB 04-May-2023 13:00:28
TGACCTGCAAA

>Generated by MATLAB 04-May-2023 13:00:28
GGCCAGGATCG

>Generated by MATLAB 04-May-2023 13:00:28
TGCAAGGTTCT

>Generated by MATLAB 04-May-2023 13:00:28
CGGTATCTTTT

>Generated by MATLAB 04-May-2023 13:00:28
TTACCGCCCAC

>Generated by MATLAB 04-May-2023 13:00:28
CGCCACCTTCC

>Generated by MATLAB 04-May-2023 13:00:28
AACATTAATGG

>Generated by MATLAB 04-May-2023 13:00:28
CCGGCTGGGTT

>Generated by MATLAB 04-May-2023 13:00:28
TTGACCCAACC

>Generated by MATLAB 04-May-2023 13:00:28
AAACGAGAATC

>Generated by MATLAB 04-May-2023 13:00:28
GCGAAGGCGGC

>Generated by MATLAB 04-May-2023 13:00:28
CACGCTGCTGC

>Generated by MATLAB 04-May-2023 13:00:28
ACCCGGGCGAT

>Generated by MATLAB 04-May-2023 13:00:28
CAAACCTCTCG

>Generated by MATLAB 04-May-2023 13:00:28
GTTATACACCG

>Generated by MATLAB 04-May-2023 13:00:28
TGCTGTTATTG

>Generated by MATLAB 04-May-2023 13:00:28
TGATAACTCGC

>Generated by MATLAB 04-May-2023 13:00:28
CGGGTGATTTC

>Generated by MATLAB 04-May-2023 13:00:28
GATAAGCCAGA

>Generated by MATLAB 04-May-2023 13:00:28
GTTGCTGACAG

>Generated by MATLAB 04-May-2023 13:00:28
CATTTTGTAAA

>Generated by MATLAB 04-May-2023 13:00:28
TTTCCCGGGGG

>Generated by MATLAB 04-May-2023 13:00:29
GCTGTAGCGTG

>Generated by MATLAB 04-May-2023 13:00:29
GGTGGCCAATT

>Generated by MATLAB 04-May-2023 13:00:29
CGGGGCGGCAA

>Generated by MATLAB 04-May-2023 13:00:29
CCGCCCTACAT

>Generated by MATLAB 04-May-2023 13:00:29
TCGGCAATTGC

>Generated by MATLAB 04-May-2023 13:00:29
CACGCGTCAGC

>Generated by MATLAB 04-May-2023 13:00:29
ACAGACAAACC

>Generated by MATLAB 04-May-2023 13:00:29
CAACGGTGCGC

>Generated by MATLAB 04-May-2023 13:00:29
GTCTCCGGCTG

>Generated by MATLAB 04-May-2023 13:00:29
CTGAATCCCAA

>Generated by MATLAB 04-May-2023 13:00:29
ATGTTGGTGCC

>Generated by MATLAB 04-May-2023 13:00:29
TCGTTAAACAG

>Generated by MATLAB 04-May-2023 13:00:29
AAAACGCTGAA

>Generated by MATLAB 04-May-2023 13:00:29
TGTCACTATGG

>Generated by MATLAB 04-May-2023 13:00:29
TGCGCAAGCGA

>Generated by MATLAB 04-May-2023 13:00:29
TAATTGAAGCG

>Generated by MATLAB 04-May-2023 13:00:29
ATTGGATCTGG

>Generated by MATLAB 04-May-2023 13:00:29
CTGAAACTGAT

>Generated by MATLAB 04-May-2023 13:00:29
GTATATGAACG

>Generated by MATLAB 04-May-2023 13:00:29
GCCATCGTTAC

>Generated by MATLAB 04-May-2023 13:00:29
CTACTTCCCGA

>Generated by MATLAB 04-May-2023 13:00:29
TAAGCAAGGAA

>Generated by MATLAB 04-May-2023 13:00:29
GGTTGCGAAAT

>Generated by MATLAB 04-May-2023 13:00:29
GTGCCAAAATG

>Generated by MATLAB 04-May-2023 13:00:29
CGTTGTTTCCT

>Generated by MATLAB 04-May-2023 13:00:29
CGACTCTCATA

>Generated by MATLAB 04-May-2023 13:00:29
ATTTTCAGTGA

>Generated by MATLAB 04-May-2023 13:00:29
ATGGAACAGGA

>Generated by MATLAB 04-May-2023 13:00:29
GACGTATGGAA

>Generated by MATLAB 04-May-2023 13:00:29
TCAATTCGTGG

>Generated by MATLAB 04-May-2023 13:00:29
TGCAAGATCCC

>Generated by MATLAB 04-May-2023 13:00:29
TTGATGTATCT

>Generated by MATLAB 04-May-2023 13:00:29
CAACGAAGCTG

>Generated by MATLAB 04-May-2023 13:00:29
ATCTCTTTTGC

>Generated by MATLAB 04-May-2023 13:00:29
GTTTTGCCGGA

>Generated by MATLAB 04-May-2023 13:00:29
CTTACGCTTTG

>Generated by MATLAB 04-May-2023 13:00:29
GTTCTGCTTGC

>Generated by MATLAB 04-May-2023 13:00:30
CGTTCTCATCA

>Generated by MATLAB 04-May-2023 13:00:30
ACCGGGTAAAG

>Generated by MATLAB 04-May-2023 13:00:30
CTCTCCTATCG

>Generated by MATLAB 04-May-2023 13:00:30
AGCATTGCCTG

>Generated by MATLAB 04-May-2023 13:00:30
TGGGCCGGTAG

>Generated by MATLAB 04-May-2023 13:00:30
ACGCCACGTCC

>Generated by MATLAB 04-May-2023 13:00:30
TGGCAGAAAGT

>Generated by MATLAB 04-May-2023 13:00:30
CTGGTCTTCAC

>Generated by MATLAB 04-May-2023 13:00:30
CACGCCGGTCA

>Generated by MATLAB 04-May-2023 13:00:30
CGGTGCTTTTA

>Generated by MATLAB 04-May-2023 13:00:30
AGCAACAGACA

>Generated by MATLAB 04-May-2023 13:00:30
TGGAGATGTCA

>Generated by MATLAB 04-May-2023 13:00:30
CCGACTTCGCC

>Generated by MATLAB 04-May-2023 13:00:30
GCTGGGTGCCG

>Generated by MATLAB 04-May-2023 13:00:30
AAACAATAACG

>Generated by MATLAB 04-May-2023 13:00:30
TTAATTGTTTA

>Generated by MATLAB 04-May-2023 13:00:30
AACATTTATAT

>Generated by MATLAB 04-May-2023 13:00:30
GAAGCCTTCCA

>Generated by MATLAB 04-May-2023 13:00:30
TAACCCAACAT

>Generated by MATLAB 04-May-2023 13:00:30
TGTGAGATGCA

>Generated by MATLAB 04-May-2023 13:00:30
CGAGAATGCCG

>Generated by MATLAB 04-May-2023 13:00:30
CCTTTTTTTCT

>Generated by MATLAB 04-May-2023 13:00:30
GCGCACCACGT

>Generated by MATLAB 04-May-2023 13:00:30
GAATCTGATTT

>Generated by MATLAB 04-May-2023 13:00:30
GTGTCCACTCA

>Generated by MATLAB 04-May-2023 13:00:30
AGTTCACCGCG

>Generated by MATLAB 04-May-2023 13:00:30
CTATCTGCCGT

>Generated by MATLAB 04-May-2023 13:00:30
GCGTATATCAT

>Generated by MATLAB 04-May-2023 13:00:30
CGCCACAGAAC

>Generated by MATLAB 04-May-2023 13:00:30
TCGATAACGTG

>Generated by MATLAB 04-May-2023 13:00:30
CCTGAAAGATC

>Generated by MATLAB 04-May-2023 13:00:30
ACCGCTTGGGC

>Generated by MATLAB 04-May-2023 13:00:30
AAACAGGCTGA

>Generated by MATLAB 04-May-2023 13:00:30
TAAGGCTGATC

>Generated by MATLAB 04-May-2023 13:00:30
ATGTTGATGGC

>Generated by MATLAB 04-May-2023 13:00:30
CCTGCGTGAGT

>Generated by MATLAB 04-May-2023 13:00:30
AAACAGAATTT

>Generated by MATLAB 04-May-2023 13:00:30
AACCATGCGCT

>Generated by MATLAB 04-May-2023 13:00:31
GGGCGGCGCGC

>Generated by MATLAB 04-May-2023 13:00:31
AATATCGCCGG

>Generated by MATLAB 04-May-2023 13:00:31
GTGGTAAACCA

>Generated by MATLAB 04-May-2023 13:00:31
CGCGGAAACTT

>Generated by MATLAB 04-May-2023 13:00:31
GATGACCCTGG

>Generated by MATLAB 04-May-2023 13:00:31
AACAGAGCGCC

>Generated by MATLAB 04-May-2023 13:00:31
AGCTGGCGGAT

>Generated by MATLAB 04-May-2023 13:00:31
GGGATGCGTAT

>Generated by MATLAB 04-May-2023 13:00:31
GCAGGCCGAGC

>Generated by MATLAB 04-May-2023 13:00:31
TTTCGTCCCAT

>Generated by MATLAB 04-May-2023 13:00:31
CCAGCGCACAG

>Generated by MATLAB 04-May-2023 13:00:31
CGCGGGGATTC

>Generated by MATLAB 04-May-2023 13:00:31
TTGCAGAAAGG

>Generated by MATLAB 04-May-2023 13:00:31
GCATGGTAATA

>Generated by MATLAB 04-May-2023 13:00:31
ACTGTACCCTT

>Generated by MATLAB 04-May-2023 13:00:31
TACCGCATGAT

>Generated by MATLAB 04-May-2023 13:00:31
AACCGGGTATC

>Generated by MATLAB 04-May-2023 13:00:31
GATCAGGTTGA

>Generated by MATLAB 04-May-2023 13:00:31
GCTGGCAACAA

>Generated by MATLAB 04-May-2023 13:00:31
GCCTCGCGTAA

>Generated by MATLAB 04-May-2023 13:00:31
CGTATTAGCCA

>Generated by MATLAB 04-May-2023 13:00:31
ATCAATCCGTC

>Generated by MATLAB 04-May-2023 13:00:31
TGGAATAGTAA

>Generated by MATLAB 04-May-2023 13:00:31
TGCAGCCCAAC

>Generated by MATLAB 04-May-2023 13:00:31
AATCATAATCT

>Generated by MATLAB 04-May-2023 13:00:31
TCACGCAGGCG

>Generated by MATLAB 04-May-2023 13:00:31
GACGGTTTCCG

>Generated by MATLAB 04-May-2023 13:00:31
AGTAAAACGGT

>Generated by MATLAB 04-May-2023 13:00:31
GAATTTCGCTG

>Generated by MATLAB 04-May-2023 13:00:31
AAAAAACTGGT

>Generated by MATLAB 04-May-2023 13:00:31
AATTTCGGCTT

>Generated by MATLAB 04-May-2023 13:00:31
TGCCGCCGCCA

>Generated by MATLAB 04-May-2023 13:00:31
TTGGCGGTCAG

>Generated by MATLAB 04-May-2023 13:00:31
GGCAAGTCTAT

>Generated by MATLAB 04-May-2023 13:00:31
TGAACTTTGAG

>Generated by MATLAB 04-May-2023 13:00:31
TTGCGACAACG

>Generated by MATLAB 04-May-2023 13:00:31
CCGGAACTTCC

>Generated by MATLAB 04-May-2023 13:00:31
ACCGACTCTCT

>Generated by MATLAB 04-May-2023 13:00:31
GCTGCGATGGA

>Generated by MATLAB 04-May-2023 13:00:32
ACAAATCGTGC

>Generated by MATLAB 04-May-2023 13:00:32
CATTGTTTACG

>Generated by MATLAB 04-May-2023 13:00:32
GCGGTAGATAA

>Generated by MATLAB 04-May-2023 13:00:32
ACTAAAGTGGT

>Generated by MATLAB 04-May-2023 13:00:32
ACGGTGTAAAC

>Generated by MATLAB 04-May-2023 13:00:32
GCAGGGAAATA

>Generated by MATLAB 04-May-2023 13:00:32
CTGCTGCCCAG

>Generated by MATLAB 04-May-2023 13:00:32
TAAGCGGGGAA

>Generated by MATLAB 04-May-2023 13:00:32
CATCGTCATTT

>Generated by MATLAB 04-May-2023 13:00:32
GTTAAATGTGT

>Generated by MATLAB 04-May-2023 13:00:32
CCACAGGCGTT

>Generated by MATLAB 04-May-2023 13:00:32
GTCCATGCAAT

>Generated by MATLAB 04-May-2023 13:00:32
AGCGCCAGCAG

>Generated by MATLAB 04-May-2023 13:00:32
TACCTGCGCCT

>Generated by MATLAB 04-May-2023 13:00:32
GTGGTTTAATA

>Generated by MATLAB 04-May-2023 13:00:32
TCGGCTTGCTC

>Generated by MATLAB 04-May-2023 13:00:32
TCAATAAAGCA

>Generated by MATLAB 04-May-2023 13:00:32
GCGTTGCCGCT

>Generated by MATLAB 04-May-2023 13:00:32
TTTTTTCAACT

>Generated by MATLAB 04-May-2023 13:00:32
GGAACCCAGAA

>Generated by MATLAB 04-May-2023 13:00:32
CGTATTGCGAT

>Generated by MATLAB 04-May-2023 13:00:32
CGACACCTGAT

>Generated by MATLAB 04-May-2023 13:00:32
CACGTTGCCTG

>Generated by MATLAB 04-May-2023 13:00:32
TGTTATTGTGC

>Generated by MATLAB 04-May-2023 13:00:32
TAACAGTGCGC

>Generated by MATLAB 04-May-2023 13:00:32
ACAACGAGCTA

>Generated by MATLAB 04-May-2023 13:00:32
GTTAAACCGCA

>Generated by MATLAB 04-May-2023 13:00:32
TCACACTGGAA

>Generated by MATLAB 04-May-2023 13:00:32
AATGACGTGGC

>Generated by MATLAB 04-May-2023 13:00:32
CAACGCCGGTG

>Generated by MATLAB 04-May-2023 13:00:32
AACGATGCACT

>Generated by MATLAB 04-May-2023 13:00:32
AAATGCAGAAA

>Generated by MATLAB 04-May-2023 13:00:32
ATTTTGCCCAG

>Generated by MATLAB 04-May-2023 13:00:32
AACCGTGAACT

>Generated by MATLAB 04-May-2023 13:00:32
GTTGCCAGGCT

>Generated by MATLAB 04-May-2023 13:00:32
ATCAAAGGCCG

>Generated by MATLAB 04-May-2023 13:00:32
GACAGCGAAAA

>Generated by MATLAB 04-May-2023 13:00:32
GCGTGACGGCC

>Generated by MATLAB 04-May-2023 13:00:32
TTAATTGGCAT

>Generated by MATLAB 04-May-2023 13:00:32
CTTACACACCC

>Generated by MATLAB 04-May-2023 13:00:32
AGACGTAACGT

>Generated by MATLAB 04-May-2023 13:00:32
ATTCTGTGGAA

>Generated by MATLAB 04-May-2023 13:00:33
TTCTTTCCCAT

>Generated by MATLAB 04-May-2023 13:00:33
TGGTCCCTGTG

>Generated by MATLAB 04-May-2023 13:00:33
CCAGATCGACA

>Generated by MATLAB 04-May-2023 13:00:33
CACGCAGTTCC

>Generated by MATLAB 04-May-2023 13:00:33
CCAGCGGGAAT

>Generated by MATLAB 04-May-2023 13:00:33
CGAGGTTAATG

>Generated by MATLAB 04-May-2023 13:00:33
TAGCCAGGAAC

>Generated by MATLAB 04-May-2023 13:00:33
GATAATCATTA

>Generated by MATLAB 04-May-2023 13:00:33
CGAGAATACCG

>Generated by MATLAB 04-May-2023 13:00:33
AAATGCAGGGG

>Generated by MATLAB 04-May-2023 13:00:33
TAGCCGTAAAG

>Generated by MATLAB 04-May-2023 13:00:33
GCATTTACGAC

>Generated by MATLAB 04-May-2023 13:00:33
TACCCGGAATA

>Generated by MATLAB 04-May-2023 13:00:33
CCAGTTTATCC

>Generated by MATLAB 04-May-2023 13:00:33
TGGAGAAAAAT

>Generated by MATLAB 04-May-2023 13:00:33
CAGGGAAGCGA

>Generated by MATLAB 04-May-2023 13:00:33
GGTTTTACTGA

>Generated by MATLAB 04-May-2023 13:00:33
CTCAACACCAG

>Generated by MATLAB 04-May-2023 13:00:33
GTCTACATGGT

>Generated by MATLAB 04-May-2023 13:00:33
AACGCGATCCA

>Generated by MATLAB 04-May-2023 13:00:33
CACTGGATACC

>Generated by MATLAB 04-May-2023 13:00:33
ATCACACCGTT

>Generated by MATLAB 04-May-2023 13:00:33
CCCGAGCAACG

>Generated by MATLAB 04-May-2023 13:00:33
ATCCAGGCCAC

>Generated by MATLAB 04-May-2023 13:00:33
ACTGGCGTTCA

>Generated by MATLAB 04-May-2023 13:00:33
TGCTGAAAGCA

>Generated by MATLAB 04-May-2023 13:00:33
TGCGGTAACGG

>Generated by MATLAB 04-May-2023 13:00:33
TGTCCCAGTCG

>Generated by MATLAB 04-May-2023 13:00:33
CCCATTGCATA

>Generated by MATLAB 04-May-2023 13:00:33
TCAGCCTGTTG

>Generated by MATLAB 04-May-2023 13:00:33
GTTGGTGCAAC

>Generated by MATLAB 04-May-2023 13:00:33
ACCACGGCCTT

>Generated by MATLAB 04-May-2023 13:00:33
TTATTCGCGAC

>Generated by MATLAB 04-May-2023 13:00:33
GGCGCTGGTGA

>Generated by MATLAB 04-May-2023 13:00:33
CTAACAGTACC

>Generated by MATLAB 04-May-2023 13:00:33
CCGTTGAGCGA

>Generated by MATLAB 04-May-2023 13:00:33
CCGACATGAAA

>Generated by MATLAB 04-May-2023 13:00:33
AGCGTTGCCTG

>Generated by MATLAB 04-May-2023 13:00:34
AAAAGTATTAG

>Generated by MATLAB 04-May-2023 13:00:34
TCAGTGACAGC

>Generated by MATLAB 04-May-2023 13:00:34
TTTGGACAGCG

>Generated by MATLAB 04-May-2023 13:00:34
TATACGGGTCG

>Generated by MATLAB 04-May-2023 13:00:34
TCTGCGCGATT

>Generated by MATLAB 04-May-2023 13:00:34
TGTTTCGCACT

>Generated by MATLAB 04-May-2023 13:00:34
GTGCGCTCTAT

>Generated by MATLAB 04-May-2023 13:00:34
ATAACGCCACA

>Generated by MATLAB 04-May-2023 13:00:34
GCGATCAAATG

>Generated by MATLAB 04-May-2023 13:00:34
ATTGGCCTGTC

>Generated by MATLAB 04-May-2023 13:00:34
ATTTCCGGCCT

>Generated by MATLAB 04-May-2023 13:00:34
GCATGGCGATC

>Generated by MATLAB 04-May-2023 13:00:34
ACAGGACGATA

>Generated by MATLAB 04-May-2023 13:00:34
GGATCAGCGTC

>Generated by MATLAB 04-May-2023 13:00:34
ATCAGGCCTAC

>Generated by MATLAB 04-May-2023 13:00:34
TAACGATCTGC

>Generated by MATLAB 04-May-2023 13:00:34
TAGCGACCCTG

>Generated by MATLAB 04-May-2023 13:00:34
GGTAAAGCGAA

>Generated by MATLAB 04-May-2023 13:00:34
CCGAACAAACG

>Generated by MATLAB 04-May-2023 13:00:34
CTGGCAACCAG

>Generated by MATLAB 04-May-2023 13:00:34
AGATTATCGTT

>Generated by MATLAB 04-May-2023 13:00:34
GCGCGGCACTT

>Generated by MATLAB 04-May-2023 13:00:34
GCTCATATTCA

>Generated by MATLAB 04-May-2023 13:00:34
TTGCCCAACGA

>Generated by MATLAB 04-May-2023 13:00:34
CAAACATCACC

>Generated by MATLAB 04-May-2023 13:00:34
GTAAAATAGCC

>Generated by MATLAB 04-May-2023 13:00:34
CTTTTCCAGCA

>Generated by MATLAB 04-May-2023 13:00:34
GTTTGATCGCA

>Generated by MATLAB 04-May-2023 13:00:34
CTGAATGATTT

>Generated by MATLAB 04-May-2023 13:00:34
CTTCCACCACC

>Generated by MATLAB 04-May-2023 13:00:34
GTTGGCGGCTT

>Generated by MATLAB 04-May-2023 13:00:34
TGGCTGTTGAG

>Generated by MATLAB 04-May-2023 13:00:34
GGAGGGTAATG

>Generated by MATLAB 04-May-2023 13:00:34
TCTATAAATGT

>Generated by MATLAB 04-May-2023 13:00:34
CGTCAAATCGT

>Generated by MATLAB 04-May-2023 13:00:34
AGCTTTTTGGG

>Generated by MATLAB 04-May-2023 13:00:34
TTGTACGGCGC

>Generated by MATLAB 04-May-2023 13:00:35
ACCTTTTCACA

>Generated by MATLAB 04-May-2023 13:00:35
CAAACGTCTGT

>Generated by MATLAB 04-May-2023 13:00:35
GCAATGCGTAA

>Generated by MATLAB 04-May-2023 13:00:35
GCGGCAGGTCG

>Generated by MATLAB 04-May-2023 13:00:35
GGTCACGCCAC

>Generated by MATLAB 04-May-2023 13:00:35
AGTGTATCCTT

>Generated by MATLAB 04-May-2023 13:00:35
TGGCGGGACAG

>Generated by MATLAB 04-May-2023 13:00:35
CCGTGTTTGTC

>Generated by MATLAB 04-May-2023 13:00:35
GACCGATTTCT

>Generated by MATLAB 04-May-2023 13:00:35
CTAGCGAGTTC

>Generated by MATLAB 04-May-2023 13:00:35
TTCATCGCCAT

>Generated by MATLAB 04-May-2023 13:00:35
TCTGGCGCGCT

>Generated by MATLAB 04-May-2023 13:00:35
ACAACAGTTGC

>Generated by MATLAB 04-May-2023 13:00:35
ATCGCCGGCTG

>Generated by MATLAB 04-May-2023 13:00:35
GTGGACGCCAG

>Generated by MATLAB 04-May-2023 13:00:35
GCTTACGTGCC

>Generated by MATLAB 04-May-2023 13:00:35
TACTCTCGCGA

>Generated by MATLAB 04-May-2023 13:00:35
GCATCAAATCA

>Generated by MATLAB 04-May-2023 13:00:35
GCCGATTTACC

>Generated by MATLAB 04-May-2023 13:00:35
GACTACCTGAA

>Generated by MATLAB 04-May-2023 13:00:35
TGTCCAGGTTT

>Generated by MATLAB 04-May-2023 13:00:35
TTTGATTTTAT

>Generated by MATLAB 04-May-2023 13:00:35
CAGATTGAAGA

>Generated by MATLAB 04-May-2023 13:00:35
TAAGGCAGCGC

>Generated by MATLAB 04-May-2023 13:00:35
TGGTTATGAGA

>Generated by MATLAB 04-May-2023 13:00:35
TACCCGCGCAG

>Generated by MATLAB 04-May-2023 13:00:35
CCGTCCGCTTT

>Generated by MATLAB 04-May-2023 13:00:35
GTTTCACCCCT

>Generated by MATLAB 04-May-2023 13:00:35
CCTTACTATGG

>Generated by MATLAB 04-May-2023 13:00:35
GCGAAACGCGG

>Generated by MATLAB 04-May-2023 13:00:35
CCGGCCTACGA

>Generated by MATLAB 04-May-2023 13:00:35
TCTGGAAGTGC

>Generated by MATLAB 04-May-2023 13:00:35
ACATTGATCTG

>Generated by MATLAB 04-May-2023 13:00:35
CCTGAAACCAA

>Generated by MATLAB 04-May-2023 13:00:35
AACAGAAATAT

>Generated by MATLAB 04-May-2023 13:00:35
TGGTGCCCCAG

>Generated by MATLAB 04-May-2023 13:00:35
TCGGCAGCCGC

>Generated by MATLAB 04-May-2023 13:00:35
TAATGACGTCC

>Generated by MATLAB 04-May-2023 13:00:35
CCTGGACCCGA

>Generated by MATLAB 04-May-2023 13:00:36
AAGCGCATTAA

>Generated by MATLAB 04-May-2023 13:00:36
GCGGTGACGTA

>Generated by MATLAB 04-May-2023 13:00:36
TGCGGCAACGA

>Generated by MATLAB 04-May-2023 13:00:36
TTGCCACGGCT

>Generated by MATLAB 04-May-2023 13:00:36
TCGCCAGAGTT

>Generated by MATLAB 04-May-2023 13:00:36
AGCCACCACGC

>Generated by MATLAB 04-May-2023 13:00:36
CCCGGCTGTAA

>Generated by MATLAB 04-May-2023 13:00:36
CCGACGGCAAC

>Generated by MATLAB 04-May-2023 13:00:36
AACACCAAGTG

>Generated by MATLAB 04-May-2023 13:00:36
GACCCACCACT

>Generated by MATLAB 04-May-2023 13:00:36
GGTGCAGTGGA

>Generated by MATLAB 04-May-2023 13:00:36
TCTTCCGGCCT

>Generated by MATLAB 04-May-2023 13:00:36
CAATGGTATGC

>Generated by MATLAB 04-May-2023 13:00:36
GTATTCAGCAT

>Generated by MATLAB 04-May-2023 13:00:36
TGAGTATTACC

>Generated by MATLAB 04-May-2023 13:00:36
GTTGCCCGGCT

>Generated by MATLAB 04-May-2023 13:00:36
TCGTAGCCACC

>Generated by MATLAB 04-May-2023 13:00:36
ATGCCCGGCTG

>Generated by MATLAB 04-May-2023 13:00:36
GTCTGGCCGCA

>Generated by MATLAB 04-May-2023 13:00:36
GCGTATTGGAC

>Generated by MATLAB 04-May-2023 13:00:36
TATCAATGGCG

>Generated by MATLAB 04-May-2023 13:00:36
CAAGAGCTGGC

>Generated by MATLAB 04-May-2023 13:00:36
ACCCGATGAAC

>Generated by MATLAB 04-May-2023 13:00:36
ACGCCCGAACG

>Generated by MATLAB 04-May-2023 13:00:36
GCAAGCCAGAG

>Generated by MATLAB 04-May-2023 13:00:36
TTAATCCCCAC

>Generated by MATLAB 04-May-2023 13:00:36
AACGAAATTGT

>Generated by MATLAB 04-May-2023 13:00:36
ATAAAATAGCA

>Generated by MATLAB 04-May-2023 13:00:36
GGTCGAAACTC

>Generated by MATLAB 04-May-2023 13:00:36
TGATAAGTTCA

>Generated by MATLAB 04-May-2023 13:00:36
CAGCTAAATAT

>Generated by MATLAB 04-May-2023 13:00:36
ATAGTTGCTTG

>Generated by MATLAB 04-May-2023 13:00:36
TTATGCGGCAA

>Generated by MATLAB 04-May-2023 13:00:36
GATGCGGAAAA

>Generated by MATLAB 04-May-2023 13:00:36
GACAAACAGTT

>Generated by MATLAB 04-May-2023 13:00:36
TCATAAAGTGG

>Generated by MATLAB 04-May-2023 13:00:36
CAGCACGGACA

>Generated by MATLAB 04-May-2023 13:00:37
TTCATTTAACG

>Generated by MATLAB 04-May-2023 13:00:37
GACCAGGTCCA

>Generated by MATLAB 04-May-2023 13:00:37
CAGTTGCGAGC

>Generated by MATLAB 04-May-2023 13:00:37
ATATGCGGTGC

>Generated by MATLAB 04-May-2023 13:00:37
CACCACGCCAC

>Generated by MATLAB 04-May-2023 13:00:37
TAATTTCTTTT

>Generated by MATLAB 04-May-2023 13:00:37
GCGGGACGGAG

>Generated by MATLAB 04-May-2023 13:00:37
CCAAAATAATG

>Generated by MATLAB 04-May-2023 13:00:37
ATTAATCGCCA

>Generated by MATLAB 04-May-2023 13:00:37
CTGCGTATTGA

>Generated by MATLAB 04-May-2023 13:00:37
AGCATTTTAGT

>Generated by MATLAB 04-May-2023 13:00:37
ATGCCGCAGTT

>Generated by MATLAB 04-May-2023 13:00:37
TTGATGGTTTG

>Generated by MATLAB 04-May-2023 13:00:37
ATTCAGTAAAG

>Generated by MATLAB 04-May-2023 13:00:37
GTAGATATTCA

>Generated by MATLAB 04-May-2023 13:00:37
AGATGGCATGG

>Generated by MATLAB 04-May-2023 13:00:37
GTTGACGCTGG

>Generated by MATLAB 04-May-2023 13:00:37
CCGACAATCAG

>Generated by MATLAB 04-May-2023 13:00:37
GGTTTACGCGA

>Generated by MATLAB 04-May-2023 13:00:37
ATTTCTTATTA

>Generated by MATLAB 04-May-2023 13:00:37
AAGCCTGGCTG

>Generated by MATLAB 04-May-2023 13:00:37
GCTCTATTTTC

>Generated by MATLAB 04-May-2023 13:00:37
TATGCCCTAAC

>Generated by MATLAB 04-May-2023 13:00:37
TCCATCCTGAG

>Generated by MATLAB 04-May-2023 13:00:37
TGATTCTTTGC

>Generated by MATLAB 04-May-2023 13:00:37
AATATTACCAA

>Generated by MATLAB 04-May-2023 13:00:37
AGCTTTCACCG

>Generated by MATLAB 04-May-2023 13:00:37
CGTCAGTAATA

>Generated by MATLAB 04-May-2023 13:00:37
GACAAAATGGC

>Generated by MATLAB 04-May-2023 13:00:37
AATACCCCGCC

>Generated by MATLAB 04-May-2023 13:00:37
GCAGGCTCATA

>Generated by MATLAB 04-May-2023 13:00:37
CAGCAGAACTC

>Generated by MATLAB 04-May-2023 13:00:37
CGCCCACCAGC

>Generated by MATLAB 04-May-2023 13:00:37
TGGGTTCCGAA

>Generated by MATLAB 04-May-2023 13:00:37
CTTCCAGTCAA

>Generated by MATLAB 04-May-2023 13:00:37
ATACCGAGGGT

>Generated by MATLAB 04-May-2023 13:00:37
GAAAGATGTTG

>Generated by MATLAB 04-May-2023 13:00:37
TTGTTTTAGAG

>Generated by MATLAB 04-May-2023 13:00:38
TGCAACGCTAC

>Generated by MATLAB 04-May-2023 13:00:38
TTTTTGCCCGT

>Generated by MATLAB 04-May-2023 13:00:38
CCGCATGCAGC

>Generated by MATLAB 04-May-2023 13:00:38
CTTCGTCTAAC

>Generated by MATLAB 04-May-2023 13:00:38
GTGAAGAGCGT

>Generated by MATLAB 04-May-2023 13:00:38
TTCCAGGCTAC

>Generated by MATLAB 04-May-2023 13:00:38
GTCGCATCGTT

>Generated by MATLAB 04-May-2023 13:00:38
CGATTAACCAT

>Generated by MATLAB 04-May-2023 13:00:38
GAAGTTCTGAC

>Generated by MATLAB 04-May-2023 13:00:38
GGGAGTTACCC

>Generated by MATLAB 04-May-2023 13:00:38
GTACATCATCC

>Generated by MATLAB 04-May-2023 13:00:38
TCAGCCATCGG

>Generated by MATLAB 04-May-2023 13:00:38
GTGAACCGCTC

>Generated by MATLAB 04-May-2023 13:00:38
TATAACGATGG

>Generated by MATLAB 04-May-2023 13:00:38
TGCTGTTGCTG

>Generated by MATLAB 04-May-2023 13:00:38
TCAATGATGAT

>Generated by MATLAB 04-May-2023 13:00:38
GTTTTTGAGCA

>Generated by MATLAB 04-May-2023 13:00:38
CACGGAAAACT

>Generated by MATLAB 04-May-2023 13:00:38
AAAAAGGCGAA

>Generated by MATLAB 04-May-2023 13:00:38
GCATCGACTGA

>Generated by MATLAB 04-May-2023 13:00:38
CACCAAATTCT

>Generated by MATLAB 04-May-2023 13:00:38
TTGGCTGTCTG

>Generated by MATLAB 04-May-2023 13:00:38
CAGGCAGTTAA

>Generated by MATLAB 04-May-2023 13:00:38
CCCAGCGCTGA

>Generated by MATLAB 04-May-2023 13:00:38
CTCGCCGCGTC

>Generated by MATLAB 04-May-2023 13:00:38
GATGGAAACCA

>Generated by MATLAB 04-May-2023 13:00:38
GAGTAAGATTA

>Generated by MATLAB 04-May-2023 13:00:38
TTTTCAGAATG

>Generated by MATLAB 04-May-2023 13:00:38
TAGCGATACGA

>Generated by MATLAB 04-May-2023 13:00:38
GTAGGCCGTGA

>Generated by MATLAB 04-May-2023 13:00:38
GATGACAGAGT

>Generated by MATLAB 04-May-2023 13:00:38
ATCGGGCCTGG

>Generated by MATLAB 04-May-2023 13:00:38
GCGCCAGTTCC

>Generated by MATLAB 04-May-2023 13:00:38
TTAACTTCTAC

>Generated by MATLAB 04-May-2023 13:00:38
GAATATAAAAC

>Generated by MATLAB 04-May-2023 13:00:38
GCCTTGCCATA

>Generated by MATLAB 04-May-2023 13:00:38
GATTCAGGATC

>Generated by MATLAB 04-May-2023 13:00:38
AGCATTTGCCA

>Generated by MATLAB 04-May-2023 13:00:38
ATGCTGAGTCA

>Generated by MATLAB 04-May-2023 13:00:39
GCTCTGTTTAC

>Generated by MATLAB 04-May-2023 13:00:39
CGAGCGAAATC

>Generated by MATLAB 04-May-2023 13:00:39
TCACAACAACG

>Generated by MATLAB 04-May-2023 13:00:39
AGATCCAGCTC

>Generated by MATLAB 04-May-2023 13:00:39
CTGGCATGTTG

>Generated by MATLAB 04-May-2023 13:00:39
GGTAATTGGCT

>Generated by MATLAB 04-May-2023 13:00:39
TATTTTTTCTC

>Generated by MATLAB 04-May-2023 13:00:39
AAATAGTCAGT

>Generated by MATLAB 04-May-2023 13:00:39
TCATTATACTG

>Generated by MATLAB 04-May-2023 13:00:39
GATTGAGATGG

>Generated by MATLAB 04-May-2023 13:00:39
ATCATCGCCAC

>Generated by MATLAB 04-May-2023 13:00:39
ATGGGTTTTCT

>Generated by MATLAB 04-May-2023 13:00:39
ATGCGTAGCAT

>Generated by MATLAB 04-May-2023 13:00:39
CCTGTAGTAAC

>Generated by MATLAB 04-May-2023 13:00:39
TCAGCGTTTGT

>Generated by MATLAB 04-May-2023 13:00:39
CCATTTTTGAC

>Generated by MATLAB 04-May-2023 13:00:39
CGATCACCTGC

>Generated by MATLAB 04-May-2023 13:00:39
GTTTCCCAGTT

>Generated by MATLAB 04-May-2023 13:00:39
CACCGGCCTGC

>Generated by MATLAB 04-May-2023 13:00:39
TAGCGATATTG

>Generated by MATLAB 04-May-2023 13:00:39
CCAGCACTTTT

>Generated by MATLAB 04-May-2023 13:00:39
TGTGCCAACCG

>Generated by MATLAB 04-May-2023 13:00:39
GCTATATCCGC

>Generated by MATLAB 04-May-2023 13:00:39
GCATGGTCAGT

>Generated by MATLAB 04-May-2023 13:00:39
TTGGGGTTAAG

>Generated by MATLAB 04-May-2023 13:00:39
CAATCAACCGT

>Generated by MATLAB 04-May-2023 13:00:39
GCGATCGCCAC

>Generated by MATLAB 04-May-2023 13:00:39
AAATCTTTAAA

>Generated by MATLAB 04-May-2023 13:00:39
CCAAATGGCTT

>Generated by MATLAB 04-May-2023 13:00:39
GACGCTGAACG

>Generated by MATLAB 04-May-2023 13:00:39
AGTATCCCGGC

>Generated by MATLAB 04-May-2023 13:00:39
AGACTGAATCT

>Generated by MATLAB 04-May-2023 13:00:39
AGACCTACATG

>Generated by MATLAB 04-May-2023 13:00:39
TAGCGATATAG

>Generated by MATLAB 04-May-2023 13:00:39
TCAAGGTGCCG

>Generated by MATLAB 04-May-2023 13:00:39
AAATATGTAAC

>Generated by MATLAB 04-May-2023 13:00:39
TGCGGAAAAAC

>Generated by MATLAB 04-May-2023 13:00:39
TTCCACCTCAC

>Generated by MATLAB 04-May-2023 13:00:40
CAAAGAAGGCT

>Generated by MATLAB 04-May-2023 13:00:40
TCCACCGCCAT

>Generated by MATLAB 04-May-2023 13:00:40
TCCCCCGCATT

>Generated by MATLAB 04-May-2023 13:00:40
CTCTTCCAGTT

>Generated by MATLAB 04-May-2023 13:00:40
TGCTGCCGCCA

>Generated by MATLAB 04-May-2023 13:00:40
TACGCATCAGA

>Generated by MATLAB 04-May-2023 13:00:40
AAATACACATT

>Generated by MATLAB 04-May-2023 13:00:40
CTTTGAGAGGA

>Generated by MATLAB 04-May-2023 13:00:40
TGGAACCAGCG

>Generated by MATLAB 04-May-2023 13:00:40
ATCTTCGCCAA

>Generated by MATLAB 04-May-2023 13:00:40
ATTATGATCGC

>Generated by MATLAB 04-May-2023 13:00:40
ATATAAAAAAG

>Generated by MATLAB 04-May-2023 13:00:40
GGCGAGACTTA

>Generated by MATLAB 04-May-2023 13:00:40
CGATGAACCGA

>Generated by MATLAB 04-May-2023 13:00:40
GCAATTAGGGG

>Generated by MATLAB 04-May-2023 13:00:40
CCATCCTGATA

>Generated by MATLAB 04-May-2023 13:00:40
AAGCGGTTTCT

>Generated by MATLAB 04-May-2023 13:00:40
TAAAGCGAAAT

>Generated by MATLAB 04-May-2023 13:00:40
AGACCTGATAA

>Generated by MATLAB 04-May-2023 13:00:40
TCGTGAAAGTG

>Generated by MATLAB 04-May-2023 13:00:40
TAGATTTCATC

>Generated by MATLAB 04-May-2023 13:00:40
AACCAACGATC

>Generated by MATLAB 04-May-2023 13:00:40
CTTTTGCTGTG

>Generated by MATLAB 04-May-2023 13:00:40
CGCCGTAGGTC

>Generated by MATLAB 04-May-2023 13:00:40
GCCGCTTAGCC

>Generated by MATLAB 04-May-2023 13:00:40
AAAACAACGAT

>Generated by MATLAB 04-May-2023 13:00:40
TTTATATGCGA

>Generated by MATLAB 04-May-2023 13:00:40
CTGCGGGATCA

>Generated by MATLAB 04-May-2023 13:00:40
ACCACAGAGTG

>Generated by MATLAB 04-May-2023 13:00:40
TCGCCCCGTTC

>Generated by MATLAB 04-May-2023 13:00:40
GACAGCAAAGA

>Generated by MATLAB 04-May-2023 13:00:40
AGCACTTCAGG

>Generated by MATLAB 04-May-2023 13:00:40
GGCTTCAGCGA

>Generated by MATLAB 04-May-2023 13:00:40
CTGATTACGTA

>Generated by MATLAB 04-May-2023 13:00:40
TCTGCGGGCTG

>Generated by MATLAB 04-May-2023 13:00:40
CGCATCACCGA

>Generated by MATLAB 04-May-2023 13:00:40
GATGAACTGGG

>Generated by MATLAB 04-May-2023 13:00:40
TGTGTAAGAAA

>Generated by MATLAB 04-May-2023 13:00:40
ACGCAAACTTT

>Generated by MATLAB 04-May-2023 13:00:41
AAATCTCGGTA

>Generated by MATLAB 04-May-2023 13:00:41
GGACAACTGCT

>Generated by MATLAB 04-May-2023 13:00:41
TGCTGGATGAA

>Generated by MATLAB 04-May-2023 13:00:41
CGCCAACTGGC

>Generated by MATLAB 04-May-2023 13:00:41
CTCGCGTCGAA

>Generated by MATLAB 04-May-2023 13:00:41
TCCCTGCGCCT

>Generated by MATLAB 04-May-2023 13:00:41
CAGACGCGCTC

>Generated by MATLAB 04-May-2023 13:00:41
TGGCGATTGCC

>Generated by MATLAB 04-May-2023 13:00:41
ATCCATGGCAG

>Generated by MATLAB 04-May-2023 13:00:41
CAATACCAAAA

>Generated by MATLAB 04-May-2023 13:00:41
GCAAGGAGATC

>Generated by MATLAB 04-May-2023 13:00:41
CGGCATTCCGG

>Generated by MATLAB 04-May-2023 13:00:41
CGGGCGATAAA

>Generated by MATLAB 04-May-2023 13:00:41
TCTGCGAGGAT

>Generated by MATLAB 04-May-2023 13:00:41
CTGGGATGTGT

>Generated by MATLAB 04-May-2023 13:00:41
ACTCGGACATT

>Generated by MATLAB 04-May-2023 13:00:41
CCGCACTGGTC

>Generated by MATLAB 04-May-2023 13:00:41
GTTTATTCTCA

>Generated by MATLAB 04-May-2023 13:00:41
AGCAGCATTCA

>Generated by MATLAB 04-May-2023 13:00:41
ACGGTTTCAAA

>Generated by MATLAB 04-May-2023 13:00:41
GAAAGCGTTAC

>Generated by MATLAB 04-May-2023 13:00:41
TATTTTTCAAG

>Generated by MATLAB 04-May-2023 13:00:41
GATGACGAGCA

>Generated by MATLAB 04-May-2023 13:00:41
TATGTCTAAGG

>Generated by MATLAB 04-May-2023 13:00:41
CTGGTGTTCGG

>Generated by MATLAB 04-May-2023 13:00:41
ATAACGCTGGC

>Generated by MATLAB 04-May-2023 13:00:41
TTCCAGCATGG

>Generated by MATLAB 04-May-2023 13:00:41
CAATTCCTTGC

>Generated by MATLAB 04-May-2023 13:00:41
CTTGTGCCTCG

>Generated by MATLAB 04-May-2023 13:00:41
GCGATCTCACC

>Generated by MATLAB 04-May-2023 13:00:41
GTAGCGACGGA

>Generated by MATLAB 04-May-2023 13:00:41
CAGTTTGTCCC

>Generated by MATLAB 04-May-2023 13:00:41
TCGCGATTATT

>Generated by MATLAB 04-May-2023 13:00:41
TGGCTATCTGG

>Generated by MATLAB 04-May-2023 13:00:41
TTTTTTCTTCT

>Generated by MATLAB 04-May-2023 13:00:41
TTCCGGGTGTT

>Generated by MATLAB 04-May-2023 13:00:41
GCCCTTTAATC

>Generated by MATLAB 04-May-2023 13:00:41
ACGTGAAGTGT

>Generated by MATLAB 04-May-2023 13:00:41
TGGATGGAGAA

>Generated by MATLAB 04-May-2023 13:00:41
GTCGAATCTCA

>Generated by MATLAB 04-May-2023 13:00:41
GATGCTGGGTT

>Generated by MATLAB 04-May-2023 13:00:42
TCCGGAACCGA

>Generated by MATLAB 04-May-2023 13:00:42
ATTTTCGAACG

>Generated by MATLAB 04-May-2023 13:00:42
TCTTGGCCGGG

>Generated by MATLAB 04-May-2023 13:00:42
TGCATCGGTTT

>Generated by MATLAB 04-May-2023 13:00:42
ATTTGCCACCG

>Generated by MATLAB 04-May-2023 13:00:42
TAAGGAAAGCA

>Generated by MATLAB 04-May-2023 13:00:42
CGTCGGCGCAG

>Generated by MATLAB 04-May-2023 13:00:42
GGCGCAGGATG

>Generated by MATLAB 04-May-2023 13:00:42
ATGCTCACTGT

>Generated by MATLAB 04-May-2023 13:00:42
GGATCTTTAAG

>Generated by MATLAB 04-May-2023 13:00:42
AGGCGCAATTG

>Generated by MATLAB 04-May-2023 13:00:42
TATCACTGTCG

>Generated by MATLAB 04-May-2023 13:00:42
AATGAGCACGC

>Generated by MATLAB 04-May-2023 13:00:42
TGCCCAGAAAC

>Generated by MATLAB 04-May-2023 13:00:42
AATATCTGCAA

>Generated by MATLAB 04-May-2023 13:00:42
TCCGCGATACC

>Generated by MATLAB 04-May-2023 13:00:42
AAGAGCGGGTT

>Generated by MATLAB 04-May-2023 13:00:42
GCATACTGAAC

>Generated by MATLAB 04-May-2023 13:00:42
ACTCGCAAACT

>Generated by MATLAB 04-May-2023 13:00:42
TTGAGGAGATG

>Generated by MATLAB 04-May-2023 13:00:42
GAGAGGTAGGG

>Generated by MATLAB 04-May-2023 13:00:42
TTGCCAGAGTT

>Generated by MATLAB 04-May-2023 13:00:42
TTATCTCAATG

>Generated by MATLAB 04-May-2023 13:00:42
TGGCCACGGTT

>Generated by MATLAB 04-May-2023 13:00:42
ACACCCTCGCT

>Generated by MATLAB 04-May-2023 13:00:42
GAGCGGTGGCA

>Generated by MATLAB 04-May-2023 13:00:42
TTAGCGAAACA

>Generated by MATLAB 04-May-2023 13:00:42
CTGGCGGGTAT

>Generated by MATLAB 04-May-2023 13:00:42
AACTCATTTGT

>Generated by MATLAB 04-May-2023 13:00:42
TAATACGTTGG

>Generated by MATLAB 04-May-2023 13:00:42
ATATAAAATTA

>Generated by MATLAB 04-May-2023 13:00:42
GGGACAGACCC

>Generated by MATLAB 04-May-2023 13:00:42
ATCCAGAAAGT

>Generated by MATLAB 04-May-2023 13:00:42
TTTATAGGGCA

>Generated by MATLAB 04-May-2023 13:00:42
GGCCGCAAATT

>Generated by MATLAB 04-May-2023 13:00:42
TGTAATACTGT

>Generated by MATLAB 04-May-2023 13:00:42
AAACAGGCGTT

>Generated by MATLAB 04-May-2023 13:00:42
CTATTTTAATG

>Generated by MATLAB 04-May-2023 13:00:42
TTCACGCTTAT

>Generated by MATLAB 04-May-2023 13:00:42
ACTCAGGACTT

>Generated by MATLAB 04-May-2023 13:00:42
TGCGGGCGCTA

>Generated by MATLAB 04-May-2023 13:00:42
CGAGTTTAAAG

>Generated by MATLAB 04-May-2023 13:00:42
GTCCAGTTCGC

>Generated by MATLAB 04-May-2023 13:00:42
TGGATGTTTTG

>Generated by MATLAB 04-May-2023 13:00:42
CCGTAACCGGA

>Generated by MATLAB 04-May-2023 13:00:42
TCGGCAGGGAA

>Generated by MATLAB 04-May-2023 13:00:42
CATCCATCGGG

>Generated by MATLAB 04-May-2023 13:00:42
AACGTCTAACG

>Generated by MATLAB 04-May-2023 13:00:42
CTTACGCGCTT

>Generated by MATLAB 04-May-2023 13:00:42
ACAAGCGCCCC

>Generated by MATLAB 04-May-2023 13:00:42
GGCGCTATTTT

>Generated by MATLAB 04-May-2023 13:00:42
TCATCACGATT

>Generated by MATLAB 04-May-2023 13:00:42
GATAAATTAGC

>Generated by MATLAB 04-May-2023 13:00:42
ACGAACCGACT

>Generated by MATLAB 04-May-2023 13:00:43
CCTCGGGAGTA

>Generated by MATLAB 04-May-2023 13:00:43
GCGCAAGATCA

>Generated by MATLAB 04-May-2023 13:00:43
CTATCGTCAAC

>Generated by MATLAB 04-May-2023 13:00:43
CGGGCGCTAAG

>Generated by MATLAB 04-May-2023 13:00:43
TTACTCACCGT

>Generated by MATLAB 04-May-2023 13:00:43
GGAACAGGCCC

>Generated by MATLAB 04-May-2023 13:00:43
TAAAGGTAAAG

>Generated by MATLAB 04-May-2023 13:00:43
TTTCCAGCTAT

>Generated by MATLAB 04-May-2023 13:00:43
CTATTTCACTG

>Generated by MATLAB 04-May-2023 13:00:43
GCTTCGGTGGT

>Generated by MATLAB 04-May-2023 13:00:43
ACTCCAGCGTC

>Generated by MATLAB 04-May-2023 13:00:43
GAATAACCAGT

>Generated by MATLAB 04-May-2023 13:00:43
TCAGGAAGCCA

>Generated by MATLAB 04-May-2023 13:00:43
GCCATCGCGTG

>Generated by MATLAB 04-May-2023 13:00:43
CGATTGCTCAA

>Generated by MATLAB 04-May-2023 13:00:43
TCTGCATTGGT

>Generated by MATLAB 04-May-2023 13:00:43
TCCTGCGCCAG

>Generated by MATLAB 04-May-2023 13:00:43
CAAACAGTTCT

>Generated by MATLAB 04-May-2023 13:00:43
CGCTAACGCCC

>Generated by MATLAB 04-May-2023 13:00:43
GCCACGGCAAG

>Generated by MATLAB 04-May-2023 13:00:43
ACCTCTTCCAC

>Generated by MATLAB 04-May-2023 13:00:43
GACTGCATGAA

>Generated by MATLAB 04-May-2023 13:00:43
CCTTCACGCAG

>Generated by MATLAB 04-May-2023 13:00:43
TTCATGGTTAA

>Generated by MATLAB 04-May-2023 13:00:43
CTTTGAGCGAA

>Generated by MATLAB 04-May-2023 13:00:43
TCCACAGGTAA

>Generated by MATLAB 04-May-2023 13:00:43
ACGATAAATAA

>Generated by MATLAB 04-May-2023 13:00:43
GCTCAAGAACG

>Generated by MATLAB 04-May-2023 13:00:43
ATCGGCTCGTG

>Generated by MATLAB 04-May-2023 13:00:43
GGCGTCAATGC

>Generated by MATLAB 04-May-2023 13:00:43
CGTCAGATGTT

>Generated by MATLAB 04-May-2023 13:00:43
GTTGCATTCCA

>Generated by MATLAB 04-May-2023 13:00:43
ATATATTAATG

>Generated by MATLAB 04-May-2023 13:00:43
ATTGTGCTGTG

>Generated by MATLAB 04-May-2023 13:00:43
GCTCTGCTTCA

>Generated by MATLAB 04-May-2023 13:00:43
CCACGTCGCGC

>Generated by MATLAB 04-May-2023 13:00:43
AAAAGGCCTAA

>Generated by MATLAB 04-May-2023 13:00:43
GCCGACCTGAA

>Generated by MATLAB 04-May-2023 13:00:43
GCGACGATTGC

>Generated by MATLAB 04-May-2023 13:00:43
GAAAACCTTAA

>Generated by MATLAB 04-May-2023 13:00:43
TTATCTGTGGC

>Generated by MATLAB 04-May-2023 13:00:43
TGCCTGGGTTT

>Generated by MATLAB 04-May-2023 13:00:43
TGGATGGCCAT

>Generated by MATLAB 04-May-2023 13:00:43
GCTGCCGGTCT

>Generated by MATLAB 04-May-2023 13:00:43
AAGGCTGAAAG

>Generated by MATLAB 04-May-2023 13:00:43
ACTATCCCGGC

>Generated by MATLAB 04-May-2023 13:00:43
ACACTCCTTAA

>Generated by MATLAB 04-May-2023 13:00:43
TGTGCCCAGTA

>Generated by MATLAB 04-May-2023 13:00:43
GACGAACTGAC

>Generated by MATLAB 04-May-2023 13:00:43
GGTTATTAAAA

>Generated by MATLAB 04-May-2023 13:00:43
ATTGCGCGAAG

>Generated by MATLAB 04-May-2023 13:00:43
TCTGCGCATTA

>Generated by MATLAB 04-May-2023 13:00:43
GGCGGATGTGA

>Generated by MATLAB 04-May-2023 13:00:44
TACGCGCACCG

>Generated by MATLAB 04-May-2023 13:00:44
CGGCATTGTTT

>Generated by MATLAB 04-May-2023 13:00:44
GTTTAAAGCAA

>Generated by MATLAB 04-May-2023 13:00:44
CTTTTTAACTT

>Generated by MATLAB 04-May-2023 13:00:44
GCCCGGTGGGA

>Generated by MATLAB 04-May-2023 13:00:44
GTGCCTATGGC

>Generated by MATLAB 04-May-2023 13:00:44
TTATCAATGCC

>Generated by MATLAB 04-May-2023 13:00:44
TGACCGTGGAG

>Generated by MATLAB 04-May-2023 13:00:44
CAGGAAGGTGA

>Generated by MATLAB 04-May-2023 13:00:44
GTTGGGTGAGC

>Generated by MATLAB 04-May-2023 13:00:44
CGCACGCTACC

>Generated by MATLAB 04-May-2023 13:00:44
CGATGTGGATT

>Generated by MATLAB 04-May-2023 13:00:44
TGATGACACGG

>Generated by MATLAB 04-May-2023 13:00:44
TGGGAAACCCG

>Generated by MATLAB 04-May-2023 13:00:44
GATCTTTTTTG

>Generated by MATLAB 04-May-2023 13:00:44
ATTCAGTTTCT

>Generated by MATLAB 04-May-2023 13:00:44
TGTCTTTCAGT

>Generated by MATLAB 04-May-2023 13:00:44
ATGAGCGTATA

>Generated by MATLAB 04-May-2023 13:00:44
CAGTGAAGAAG

>Generated by MATLAB 04-May-2023 13:00:44
CGTTATATACC

>Generated by MATLAB 04-May-2023 13:00:44
CAATTTACTGA

>Generated by MATLAB 04-May-2023 13:00:44
TACGTTTTCCG

>Generated by MATLAB 04-May-2023 13:00:44
CGGTCAGGATG

>Generated by MATLAB 04-May-2023 13:00:44
GACCCACGGTT

>Generated by MATLAB 04-May-2023 13:00:44
TCCACTGGTTA

>Generated by MATLAB 04-May-2023 13:00:44
ATAAAACCGCT

>Generated by MATLAB 04-May-2023 13:00:44
TTTTGTGATCT

>Generated by MATLAB 04-May-2023 13:00:44
TGGCGCACTTA

>Generated by MATLAB 04-May-2023 13:00:44
TGTTGACTGCC

>Generated by MATLAB 04-May-2023 13:00:44
CTCTGACGATC

>Generated by MATLAB 04-May-2023 13:00:44
ATAGCGGAACA

>Generated by MATLAB 04-May-2023 13:00:44
CCATTCCCGCG

>Generated by MATLAB 04-May-2023 13:00:44
GCAAGGGAAAT

>Generated by MATLAB 04-May-2023 13:00:44
ATCCATCGCCA

>Generated by MATLAB 04-May-2023 13:00:44
AACGGAACCCG

>Generated by MATLAB 04-May-2023 13:00:44
GCGGCGACTAC

>Generated by MATLAB 04-May-2023 13:00:44
TTCGTGCGCGG

>Generated by MATLAB 04-May-2023 13:00:44
CAACCGCGTGA

>Generated by MATLAB 04-May-2023 13:00:45
TCCGGCTTCAA

>Generated by MATLAB 04-May-2023 13:00:45
AATAAACGGCT

>Generated by MATLAB 04-May-2023 13:00:45
AAGCACTGACT

>Generated by MATLAB 04-May-2023 13:00:45
TGAACTCTTTT

>Generated by MATLAB 04-May-2023 13:00:45
TGACCCGCTCT

>Generated by MATLAB 04-May-2023 13:00:45
GCGTAACCATG

>Generated by MATLAB 04-May-2023 13:00:45
AGAATCGAATG

>Generated by MATLAB 04-May-2023 13:00:45
AGTTCCGCTGC

>Generated by MATLAB 04-May-2023 13:00:45
CGCAGGGTTTG

>Generated by MATLAB 04-May-2023 13:00:45
CTTTAATACTG

>Generated by MATLAB 04-May-2023 13:00:45
ACCAAAGTTAT

>Generated by MATLAB 04-May-2023 13:00:45
AAACCAACTTG

>Generated by MATLAB 04-May-2023 13:00:45
TCAAACTTTTA

>Generated by MATLAB 04-May-2023 13:00:45
CGCGACATTCT

>Generated by MATLAB 04-May-2023 13:00:45
CATCGGCCCGA

>Generated by MATLAB 04-May-2023 13:00:45
GAAATGTGGAA

>Generated by MATLAB 04-May-2023 13:00:45
GTGTACCGAGA

>Generated by MATLAB 04-May-2023 13:00:45
ATTCTTCAGCC

>Generated by MATLAB 04-May-2023 13:00:45
ATCTTTACGAT

>Generated by MATLAB 04-May-2023 13:00:45
GTTGGCGCAAC

>Generated by MATLAB 04-May-2023 13:00:45
CTTTCTGATAT

>Generated by MATLAB 04-May-2023 13:00:45
GGTCGCTTCAA

>Generated by MATLAB 04-May-2023 13:00:45
TGCCATGCCTG

>Generated by MATLAB 04-May-2023 13:00:45
TCCCATCTGGG

>Generated by MATLAB 04-May-2023 13:00:45
GAGCAGCCGCA

>Generated by MATLAB 04-May-2023 13:00:45
AGGCTATATTG

>Generated by MATLAB 04-May-2023 13:00:45
CGGCATTCTGG

>Generated by MATLAB 04-May-2023 13:00:45
GGGATAAATTC

>Generated by MATLAB 04-May-2023 13:00:45
AGTTCATATAG

>Generated by MATLAB 04-May-2023 13:00:45
TCGTTATCGTA

>Generated by MATLAB 04-May-2023 13:00:45
ACGATCAAGCA

>Generated by MATLAB 04-May-2023 13:00:45
AGATATGCATT

>Generated by MATLAB 04-May-2023 13:00:45
CAGATGACGCC

>Generated by MATLAB 04-May-2023 13:00:45
TGCCGTCCAGC

>Generated by MATLAB 04-May-2023 13:00:45
TGGATTTTAAT

>Generated by MATLAB 04-May-2023 13:00:45
TGCCGTAACAG

>Generated by MATLAB 04-May-2023 13:00:45
TGCACTGTGAT

>Generated by MATLAB 04-May-2023 13:00:45
GCAAACGCGGT

>Generated by MATLAB 04-May-2023 13:00:45
ACGGTAAAACC

>Generated by MATLAB 04-May-2023 13:00:45
AATCTTCATCC

>Generated by MATLAB 04-May-2023 13:00:46
GCCGTGGGCAG

>Generated by MATLAB 04-May-2023 13:00:46
TCTACGCAACT

>Generated by MATLAB 04-May-2023 13:00:46
TAACGGCGGTG

>Generated by MATLAB 04-May-2023 13:00:46
CAAGGGTTCCG

>Generated by MATLAB 04-May-2023 13:00:46
ATCGTTCATTC

>Generated by MATLAB 04-May-2023 13:00:46
GCGAGCGTCAC

>Generated by MATLAB 04-May-2023 13:00:46
GGCTAAGTATC

>Generated by MATLAB 04-May-2023 13:00:46
GGGATAAGTGA

>Generated by MATLAB 04-May-2023 13:00:46
GCGATTAGGGC

>Generated by MATLAB 04-May-2023 13:00:46
TGCACCAGAGA

>Generated by MATLAB 04-May-2023 13:00:46
GATGTAGCTGG

>Generated by MATLAB 04-May-2023 13:00:46
TTCAAACTGCA

>Generated by MATLAB 04-May-2023 13:00:46
TGACCTTCTTC

>Generated by MATLAB 04-May-2023 13:00:46
TAGGCCTGTGT

>Generated by MATLAB 04-May-2023 13:00:46
CGACCACGCAA

>Generated by MATLAB 04-May-2023 13:00:46
GCCTGCCCCTG

>Generated by MATLAB 04-May-2023 13:00:46
TTCCACCACTT

>Generated by MATLAB 04-May-2023 13:00:46
GTAAAGGCGGC

>Generated by MATLAB 04-May-2023 13:00:46
TGGATGGACTG

>Generated by MATLAB 04-May-2023 13:00:46
TAAAACCGTTC

>Generated by MATLAB 04-May-2023 13:00:46
ATCGATAACCT

>Generated by MATLAB 04-May-2023 13:00:46
AGTTTCGCCAG

>Generated by MATLAB 04-May-2023 13:00:46
GCAATATGCTG

>Generated by MATLAB 04-May-2023 13:00:46
CAAATCGCTCG

>Generated by MATLAB 04-May-2023 13:00:46
CCGTTCGGGTT

>Generated by MATLAB 04-May-2023 13:00:46
GTCTTAAAGGC

>Generated by MATLAB 04-May-2023 13:00:46
AGCCAGCAGGC

>Generated by MATLAB 04-May-2023 13:00:46
CAACCCATCGT

>Generated by MATLAB 04-May-2023 13:00:46
CGCCCACACCG

>Generated by MATLAB 04-May-2023 13:00:46
GTTCGTCAGTT

>Generated by MATLAB 04-May-2023 13:00:46
CCCATAAAAAG

>Generated by MATLAB 04-May-2023 13:00:46
AATTTATCGCC

>Generated by MATLAB 04-May-2023 13:00:46
TATATGGGGAC

>Generated by MATLAB 04-May-2023 13:00:46
GTTGCGAATGT

>Generated by MATLAB 04-May-2023 13:00:46
TAGCGTACAAG

>Generated by MATLAB 04-May-2023 13:00:46
AAAAAACGTGG

>Generated by MATLAB 04-May-2023 13:00:46
AGTTGTTTAAA

>Generated by MATLAB 04-May-2023 13:00:46
CCACGACCTTC

>Generated by MATLAB 04-May-2023 13:00:47
AAGTCATAACC

>Generated by MATLAB 04-May-2023 13:00:47
ATCCCCAGCAT

>Generated by MATLAB 04-May-2023 13:00:47
ATGGAAATCAT

>Generated by MATLAB 04-May-2023 13:00:47
TCGAGTTTGCT

>Generated by MATLAB 04-May-2023 13:00:47
ATCATTATTAG

>Generated by MATLAB 04-May-2023 13:00:47
TGCAGCCGCTG

>Generated by MATLAB 04-May-2023 13:00:47
TTCATTATTTT

>Generated by MATLAB 04-May-2023 13:00:47
TCACCACGATG

>Generated by MATLAB 04-May-2023 13:00:47
CTATATGCTGC

>Generated by MATLAB 04-May-2023 13:00:47
AAGAGATGATC

>Generated by MATLAB 04-May-2023 13:00:47
AAATCCGGCGA

>Generated by MATLAB 04-May-2023 13:00:47
TCGCGATCGGT

>Generated by MATLAB 04-May-2023 13:00:47
ATTAGAACTGA

>Generated by MATLAB 04-May-2023 13:00:47
GCTGGCGTTGC

>Generated by MATLAB 04-May-2023 13:00:47
TGAAAGAGCCG

>Generated by MATLAB 04-May-2023 13:00:47
CATAACCACGC

>Generated by MATLAB 04-May-2023 13:00:47
AATGACGTCGT

>Generated by MATLAB 04-May-2023 13:00:47
TACCTTGCTAC

>Generated by MATLAB 04-May-2023 13:00:47
ACGCCATTACA

>Generated by MATLAB 04-May-2023 13:00:47
CGCCGGTCCCG

>Generated by MATLAB 04-May-2023 13:00:47
GTTGGGCAAAA

>Generated by MATLAB 04-May-2023 13:00:47
ATCGCCAGCTG

>Generated by MATLAB 04-May-2023 13:00:47
CGGAAATCGAT

>Generated by MATLAB 04-May-2023 13:00:47
CGTTTCGGTAA

>Generated by MATLAB 04-May-2023 13:00:47
ATTTTCCACCA

>Generated by MATLAB 04-May-2023 13:00:47
GTTTCAACGCT

>Generated by MATLAB 04-May-2023 13:00:47
TGATATTTATA

>Generated by MATLAB 04-May-2023 13:00:47
CCTGGGCAACT

>Generated by MATLAB 04-May-2023 13:00:47
CGCTTCGTTGC

>Generated by MATLAB 04-May-2023 13:00:47
CATCCACGCCG

>Generated by MATLAB 04-May-2023 13:00:47
GAGCCTGAAGC

>Generated by MATLAB 04-May-2023 13:00:47
GCAATTTCCAC

>Generated by MATLAB 04-May-2023 13:00:47
ATCCGCTGGAA

>Generated by MATLAB 04-May-2023 13:00:47
GCTGAAGGGTA

>Generated by MATLAB 04-May-2023 13:00:47
AAACGTGGTAA

>Generated by MATLAB 04-May-2023 13:00:47
GACCAAAGCGT

>Generated by MATLAB 04-May-2023 13:00:47
GGCGCAACCTC

>Generated by MATLAB 04-May-2023 13:00:48
CCCAGCAGAGA

>Generated by MATLAB 04-May-2023 13:00:48
TCGGCAGGCGC

>Generated by MATLAB 04-May-2023 13:00:48
CAGCCGACCCT

>Generated by MATLAB 04-May-2023 13:00:48
CCGGGGAGTCG

>Generated by MATLAB 04-May-2023 13:00:48
GCTCTCAAAGA

>Generated by MATLAB 04-May-2023 13:00:48
AGCGGGCAAAT

>Generated by MATLAB 04-May-2023 13:00:48
GCACCGACATC

>Generated by MATLAB 04-May-2023 13:00:48
TGCCACCAGCG

>Generated by MATLAB 04-May-2023 13:00:48
GACGGCTTCGG

>Generated by MATLAB 04-May-2023 13:00:48
TTACCCATAAT

>Generated by MATLAB 04-May-2023 13:00:48
TGATTGACCCC

>Generated by MATLAB 04-May-2023 13:00:48
TATTGCAATAA

>Generated by MATLAB 04-May-2023 13:00:48
GATTCAACTGG

>Generated by MATLAB 04-May-2023 13:00:48
CACGCGGCATA

>Generated by MATLAB 04-May-2023 13:00:48
CGGCGGCAGAA

>Generated by MATLAB 04-May-2023 13:00:48
GCACTGGTACT

>Generated by MATLAB 04-May-2023 13:00:48
ATCTACAACGG

>Generated by MATLAB 04-May-2023 13:00:48
GTACCCCGCTC

>Generated by MATLAB 04-May-2023 13:00:48
CAACGGGCGTA

>Generated by MATLAB 04-May-2023 13:00:48
GGAGAAGCGCA

>Generated by MATLAB 04-May-2023 13:00:48
TCCGGTCTGAA

>Generated by MATLAB 04-May-2023 13:00:48
GGGATCCGCTG

>Generated by MATLAB 04-May-2023 13:00:48
CAAATCACCAT

>Generated by MATLAB 04-May-2023 13:00:48
TGTGCGTTCAG

>Generated by MATLAB 04-May-2023 13:00:48
CAATGCAAACG

>Generated by MATLAB 04-May-2023 13:00:48
TTTATTGCCCG

>Generated by MATLAB 04-May-2023 13:00:48
GCACAGTGTTG

>Generated by MATLAB 04-May-2023 13:00:48
GGAACGGGCAG

>Generated by MATLAB 04-May-2023 13:00:48
TGAGCGTCGTG

>Generated by MATLAB 04-May-2023 13:00:48
TGGACGCGCCG

>Generated by MATLAB 04-May-2023 13:00:48
CGCAATCCGTG

>Generated by MATLAB 04-May-2023 13:00:48
GCCAACGAATA

>Generated by MATLAB 04-May-2023 13:00:48
GAGCTGGCCTG

>Generated by MATLAB 04-May-2023 13:00:48
CTGCGTGGTAT

>Generated by MATLAB 04-May-2023 13:00:48
AGCGATCGGTA

>Generated by MATLAB 04-May-2023 13:00:48
CAGTGCATGAT

>Generated by MATLAB 04-May-2023 13:00:48
CGTCATCGTTG

>Generated by MATLAB 04-May-2023 13:00:49
CGTTTTTCAGC

>Generated by MATLAB 04-May-2023 13:00:49
CGGTACGAATA

>Generated by MATLAB 04-May-2023 13:00:49
GGGTTATTAAG

>Generated by MATLAB 04-May-2023 13:00:49
TCAAATGCCGC

>Generated by MATLAB 04-May-2023 13:00:49
CATTTAGTTAC

>Generated by MATLAB 04-May-2023 13:00:49
GGAGTACCACG

>Generated by MATLAB 04-May-2023 13:00:49
GGCATTTGGTC

>Generated by MATLAB 04-May-2023 13:00:49
TGGTAGGGCTT

>Generated by MATLAB 04-May-2023 13:00:49
GGATAGGTGTC

>Generated by MATLAB 04-May-2023 13:00:49
TGCGATGGGCC

>Generated by MATLAB 04-May-2023 13:00:49
TCAGTAACCTG

>Generated by MATLAB 04-May-2023 13:00:49
CAGATCACGCT

>Generated by MATLAB 04-May-2023 13:00:49
AAACGCCGATC

>Generated by MATLAB 04-May-2023 13:00:49
AACTGGATCTG

>Generated by MATLAB 04-May-2023 13:00:49
TAAACTCACCA

>Generated by MATLAB 04-May-2023 13:00:49
TCGAAGAAAAT

>Generated by MATLAB 04-May-2023 13:00:49
CCCGGTCAGCA

>Generated by MATLAB 04-May-2023 13:00:49
AGTCCAGCAGA

>Generated by MATLAB 04-May-2023 13:00:49
CCGCAACCAAA

>Generated by MATLAB 04-May-2023 13:00:49
CCAACGGTTTG

>Generated by MATLAB 04-May-2023 13:00:49
AACGCTGCCGG

>Generated by MATLAB 04-May-2023 13:00:49
AAAGTCAAAAT

>Generated by MATLAB 04-May-2023 13:00:49
TTTGACTAAAG

>Generated by MATLAB 04-May-2023 13:00:49
TATGGTCAGTG

>Generated by MATLAB 04-May-2023 13:00:49
TTTACTCGTTG

>Generated by MATLAB 04-May-2023 13:00:49
AGGGAGAAAAA

>Generated by MATLAB 04-May-2023 13:00:49
GTCGCGATCCG

>Generated by MATLAB 04-May-2023 13:00:49
GAAAACAGAGA

>Generated by MATLAB 04-May-2023 13:00:49
GGGTATGGTCG

>Generated by MATLAB 04-May-2023 13:00:49
ACGCAGGTTAC

>Generated by MATLAB 04-May-2023 13:00:49
TGATGAAGAAA

>Generated by MATLAB 04-May-2023 13:00:49
AACTGGCAGAA

>Generated by MATLAB 04-May-2023 13:00:49
GCATTCTTTTT

>Generated by MATLAB 04-May-2023 13:00:49
AAGCTGGTCGA

>Generated by MATLAB 04-May-2023 13:00:49
CCCAGGCGTTG

>Generated by MATLAB 04-May-2023 13:00:49
TAGTGAATCAC

>Generated by MATLAB 04-May-2023 13:00:49
TAAATAACAGC

>Generated by MATLAB 04-May-2023 13:00:49
TTTTGTCGCGG

>Generated by MATLAB 04-May-2023 13:00:50
CCATGTACATC

>Generated by MATLAB 04-May-2023 13:00:50
CTCGGCGTGAA

>Generated by MATLAB 04-May-2023 13:00:50
TCACACAACAG

>Generated by MATLAB 04-May-2023 13:00:50
TGGACGCCATG

>Generated by MATLAB 04-May-2023 13:00:50
GTTTAATGAAA

>Generated by MATLAB 04-May-2023 13:00:50
CGATCTGATTT

>Generated by MATLAB 04-May-2023 13:00:50
CGCAGGCGTGC

>Generated by MATLAB 04-May-2023 13:00:50
TGATCGGCAAT

>Generated by MATLAB 04-May-2023 13:00:50
GCGCGCGCCTG

>Generated by MATLAB 04-May-2023 13:00:50
CGTGGTCAGTG

>Generated by MATLAB 04-May-2023 13:00:50
GCTTTGGTGCG

>Generated by MATLAB 04-May-2023 13:00:50
GTTAAATGTGT

>Generated by MATLAB 04-May-2023 13:00:50
CCACCACACTG

>Generated by MATLAB 04-May-2023 13:00:50
ACACAACGTTG

>Generated by MATLAB 04-May-2023 13:00:50
GAAGTAAATCC

>Generated by MATLAB 04-May-2023 13:00:50
CAGATAGCCTG

>Generated by MATLAB 04-May-2023 13:00:50
CTGCGCGACAG

>Generated by MATLAB 04-May-2023 13:00:50
ACAATGCGAAA

>Generated by MATLAB 04-May-2023 13:00:50
TTACTGAAGAA

>Generated by MATLAB 04-May-2023 13:00:50
CCGATCACTTT

>Generated by MATLAB 04-May-2023 13:00:50
CCTGTGGCAAA

>Generated by MATLAB 04-May-2023 13:00:50
CTTTTGCCCGC

>Generated by MATLAB 04-May-2023 13:00:50
CGCGTAAGCCT

>Generated by MATLAB 04-May-2023 13:00:50
CATGGCGCAGC

>Generated by MATLAB 04-May-2023 13:00:50
CGCCATTTTTA

>Generated by MATLAB 04-May-2023 13:00:50
TAAAATGGTCA

>Generated by MATLAB 04-May-2023 13:00:50
TGCCCAAAATC

>Generated by MATLAB 04-May-2023 13:00:50
ACCTTCCGCCA

>Generated by MATLAB 04-May-2023 13:00:50
GACGCCATAGA

>Generated by MATLAB 04-May-2023 13:00:50
TATATCCGCTA

>Generated by MATLAB 04-May-2023 13:00:50
GTGACTTGCCG

>Generated by MATLAB 04-May-2023 13:00:50
CGACGGTCGCC

>Generated by MATLAB 04-May-2023 13:00:50
GACGATGATTG

>Generated by MATLAB 04-May-2023 13:00:50
CGTCCTGCCTG

>Generated by MATLAB 04-May-2023 13:00:50
TTTGAGATATT

>Generated by MATLAB 04-May-2023 13:00:50
AAAAAACGCTA

>Generated by MATLAB 04-May-2023 13:00:50
ACACTTAACCG

>Generated by MATLAB 04-May-2023 13:00:50
ACCACGGTCAT

>Generated by MATLAB 04-May-2023 13:00:51
CTTTGCAATTT

>Generated by MATLAB 04-May-2023 13:00:51
ATATCATTTGG

>Generated by MATLAB 04-May-2023 13:00:51
ACGACCTGGAA

>Generated by MATLAB 04-May-2023 13:00:51
TTAATTAAAAT

>Generated by MATLAB 04-May-2023 13:00:51
TCAGTCGCGGG

>Generated by MATLAB 04-May-2023 13:00:51
TTGCCTGACGC

>Generated by MATLAB 04-May-2023 13:00:51
TGAGCGTATCG

>Generated by MATLAB 04-May-2023 13:00:51
GAATACTATTA

>Generated by MATLAB 04-May-2023 13:00:51
TGGATGTTCGT

>Generated by MATLAB 04-May-2023 13:00:51
CCGCAAGCGAG

>Generated by MATLAB 04-May-2023 13:00:51
GAAGGGTGGCT

>Generated by MATLAB 04-May-2023 13:00:51
GCGTTGCCTGC

>Generated by MATLAB 04-May-2023 13:00:51
AGTTTTGAATA

>Generated by MATLAB 04-May-2023 13:00:51
CCCTCGACAAC

>Generated by MATLAB 04-May-2023 13:00:51
GCCCCCTTGCA

>Generated by MATLAB 04-May-2023 13:00:51
TCTTTTTTGTT

>Generated by MATLAB 04-May-2023 13:00:51
TATCGTCAAAT

>Generated by MATLAB 04-May-2023 13:00:51
CCTGGTAGGCT

>Generated by MATLAB 04-May-2023 13:00:51
CCAGGGTGGTT

>Generated by MATLAB 04-May-2023 13:00:51
ATTAGTGGTAC

>Generated by MATLAB 04-May-2023 13:00:51
TTCTGCCCGGG

>Generated by MATLAB 04-May-2023 13:00:51
ACGCCGAACTC

>Generated by MATLAB 04-May-2023 13:00:51
GGCCCATAAAG

>Generated by MATLAB 04-May-2023 13:00:51
CCCATTGCCAT

>Generated by MATLAB 04-May-2023 13:00:51
GCCAGGAGTTT

>Generated by MATLAB 04-May-2023 13:00:51
ACCGACCAGAA

>Generated by MATLAB 04-May-2023 13:00:51
CGGTGTGGATC

>Generated by MATLAB 04-May-2023 13:00:51
TTTCGTCGGGA

>Generated by MATLAB 04-May-2023 13:00:51
CCTGCACTAAA

>Generated by MATLAB 04-May-2023 13:00:51
GCAAGACATCA

>Generated by MATLAB 04-May-2023 13:00:51
AGTCGGAATCT

>Generated by MATLAB 04-May-2023 13:00:51
ATGGCTTCAAT

>Generated by MATLAB 04-May-2023 13:00:51
AAGCAACAATT

>Generated by MATLAB 04-May-2023 13:00:51
GGCGGTCTTGA

>Generated by MATLAB 04-May-2023 13:00:51
TCTGCGGTAAG

>Generated by MATLAB 04-May-2023 13:00:51
CCACTGATCGT

>Generated by MATLAB 04-May-2023 13:00:51
CTGATATGGCG

>Generated by MATLAB 04-May-2023 13:00:51
CCAGTTGTTGT

>Generated by MATLAB 04-May-2023 13:00:52
ACCCAACATCG

>Generated by MATLAB 04-May-2023 13:00:52
ATCCGGCGGAT

>Generated by MATLAB 04-May-2023 13:00:52
GTTCCGGGGTA

>Generated by MATLAB 04-May-2023 13:00:52
ATAATAACCGG

>Generated by MATLAB 04-May-2023 13:00:52
GTGATAAAGTG

>Generated by MATLAB 04-May-2023 13:00:52
AGCGCCAGCAC

>Generated by MATLAB 04-May-2023 13:00:52
GTTATTATCTC

>Generated by MATLAB 04-May-2023 13:00:52
GAATGGCGTGT

>Generated by MATLAB 04-May-2023 13:00:52
GATGGCTGGCG

>Generated by MATLAB 04-May-2023 13:00:52
ACAACAGCAAA

>Generated by MATLAB 04-May-2023 13:00:52
TGGCGGTGGTG

>Generated by MATLAB 04-May-2023 13:00:52
ACGTTTATTCC

>Generated by MATLAB 04-May-2023 13:00:52
GCTGATACGCT

>Generated by MATLAB 04-May-2023 13:00:52
GTGCTGGAGGG

>Generated by MATLAB 04-May-2023 13:00:52
GGCGACATCAA

>Generated by MATLAB 04-May-2023 13:00:52
CGCAAGCTGGA

>Generated by MATLAB 04-May-2023 13:00:52
CCGCAGGGGCA

>Generated by MATLAB 04-May-2023 13:00:52
GCTTCCATTCG

>Generated by MATLAB 04-May-2023 13:00:52
TGGATGCAGAT

>Generated by MATLAB 04-May-2023 13:00:52
GACGTCCTTCC

>Generated by MATLAB 04-May-2023 13:00:52
CACATCTTCAT

>Generated by MATLAB 04-May-2023 13:00:52
CTCAACCGGCA

>Generated by MATLAB 04-May-2023 13:00:52
GCAGGATTCTA

>Generated by MATLAB 04-May-2023 13:00:52
CCAATTCCGCG

>Generated by MATLAB 04-May-2023 13:00:52
TTTGGCGGCAA

>Generated by MATLAB 04-May-2023 13:00:52
CGTCAGCAAAT

>Generated by MATLAB 04-May-2023 13:00:52
GTATCAAACTT

>Generated by MATLAB 04-May-2023 13:00:52
GCAAGCAGCGT

>Generated by MATLAB 04-May-2023 13:00:52
CGACCTGCGGA

>Generated by MATLAB 04-May-2023 13:00:52
GTGCTGGTGGT

>Generated by MATLAB 04-May-2023 13:00:52
TACTGCCTTCC

>Generated by MATLAB 04-May-2023 13:00:52
CAAATTGCTGA

>Generated by MATLAB 04-May-2023 13:00:52
ATTCGAATTAT

>Generated by MATLAB 04-May-2023 13:00:52
CAGCGCAAAGT

>Generated by MATLAB 04-May-2023 13:00:52
AGACAGGTCGA

>Generated by MATLAB 04-May-2023 13:00:52
GTTTCGACGTT

>Generated by MATLAB 04-May-2023 13:00:52
CGAAAAAGGTA

>Generated by MATLAB 04-May-2023 13:00:52
GGCCGGAATAC

>Generated by MATLAB 04-May-2023 13:00:52
CAGCACCGACT

>Generated by MATLAB 04-May-2023 13:00:52
AACAATCAAAA

>Generated by MATLAB 04-May-2023 13:00:53
GCATGGGCGGC

>Generated by MATLAB 04-May-2023 13:00:53
ACGCGGCTATT

>Generated by MATLAB 04-May-2023 13:00:53
CGTTGTTCGAT

>Generated by MATLAB 04-May-2023 13:00:53
CGGAAGAAGTA

>Generated by MATLAB 04-May-2023 13:00:53
CGTCCGGACGA

>Generated by MATLAB 04-May-2023 13:00:53
TTGTGGATCAA

>Generated by MATLAB 04-May-2023 13:00:53
CCGCAATTTCT

>Generated by MATLAB 04-May-2023 13:00:53
GCCGCCGTGAG

>Generated by MATLAB 04-May-2023 13:00:53
TTCCTGGGGTG

>Generated by MATLAB 04-May-2023 13:00:53
ACGTTGAGGCG

>Generated by MATLAB 04-May-2023 13:00:53
AAAAAATGCCA

>Generated by MATLAB 04-May-2023 13:00:53
GGGATAACGGT

>Generated by MATLAB 04-May-2023 13:00:53
ACGGCAGGCTG

>Generated by MATLAB 04-May-2023 13:00:53
TGACAGCAAAC

>Generated by MATLAB 04-May-2023 13:00:53
AGCTAAGGAAG

>Generated by MATLAB 04-May-2023 13:00:53
CCGGGTGCAAT

>Generated by MATLAB 04-May-2023 13:00:53
TTGCCTTATAG

>Generated by MATLAB 04-May-2023 13:00:53
TGTGGCTGCTG

>Generated by MATLAB 04-May-2023 13:00:53
CGAATTTCACT

>Generated by MATLAB 04-May-2023 13:00:53
TCTTCGGATCA

>Generated by MATLAB 04-May-2023 13:00:53
AAACGGTGTCT

>Generated by MATLAB 04-May-2023 13:00:53
AGTCACAATCG

>Generated by MATLAB 04-May-2023 13:00:53
TATCGCTACAG

>Generated by MATLAB 04-May-2023 13:00:53
ATGCCTCACCG

>Generated by MATLAB 04-May-2023 13:00:53
TACTGCGCCGA

>Generated by MATLAB 04-May-2023 13:00:53
GCGCTTCCGGG

>Generated by MATLAB 04-May-2023 13:00:53
AGAAATGCCGG

>Generated by MATLAB 04-May-2023 13:00:53
CCGGGAAAGGG

>Generated by MATLAB 04-May-2023 13:00:53
CTACTGCTGTA

>Generated by MATLAB 04-May-2023 13:00:53
ACCTGGCTGAA

>Generated by MATLAB 04-May-2023 13:00:53
CCAACTCCGCC

>Generated by MATLAB 04-May-2023 13:00:53
CAGGCTGGAGG

>Generated by MATLAB 04-May-2023 13:00:53
GGTCTGCAAAG

>Generated by MATLAB 04-May-2023 13:00:53
CCGTCAAAGAT

>Generated by MATLAB 04-May-2023 13:00:53
CGCACAAACAC

>Generated by MATLAB 04-May-2023 13:00:53
ATATCGACCGC

>Generated by MATLAB 04-May-2023 13:00:53
ATTGATACAGA

>Generated by MATLAB 04-May-2023 13:00:53
TTTATGACGCA

>Generated by MATLAB 04-May-2023 13:00:53
AGGTCGTTGGT

>Generated by MATLAB 04-May-2023 13:00:53
TTCGCTGCCGC

>Generated by MATLAB 04-May-2023 13:00:53
ACCATTCCACA

>Generated by MATLAB 04-May-2023 13:00:53
TTCGTTCGATA

>Generated by MATLAB 04-May-2023 13:00:54
TGTCTGACTCC

>Generated by MATLAB 04-May-2023 13:00:54
AACATGCAACG

>Generated by MATLAB 04-May-2023 13:00:54
AGTAAATAATC

>Generated by MATLAB 04-May-2023 13:00:54
GGAGAAAGTCA

>Generated by MATLAB 04-May-2023 13:00:54
AAAAAGCGTGG

>Generated by MATLAB 04-May-2023 13:00:54
GAGCAGGCTGA

>Generated by MATLAB 04-May-2023 13:00:54
TACTTTCGCGA

>Generated by MATLAB 04-May-2023 13:00:54
GTTATCGCCCG

>Generated by MATLAB 04-May-2023 13:00:54
ACCACGCCGCT

>Generated by MATLAB 04-May-2023 13:00:54
TACCGCGCGGT

>Generated by MATLAB 04-May-2023 13:00:54
CACGTTGAGTG

>Generated by MATLAB 04-May-2023 13:00:54
CCGAGAAGCTT

>Generated by MATLAB 04-May-2023 13:00:54
TGATATGGTCG

>Generated by MATLAB 04-May-2023 13:00:54
ATGCCGCCCAT

>Generated by MATLAB 04-May-2023 13:00:54
AATCTCTTCGC

>Generated by MATLAB 04-May-2023 13:00:54
TGAAGCAGGGC

>Generated by MATLAB 04-May-2023 13:00:54
TAATAGCGTGT

>Generated by MATLAB 04-May-2023 13:00:54
CTGCCTGCACT

>Generated by MATLAB 04-May-2023 13:00:54
TGATGTTTTCA

>Generated by MATLAB 04-May-2023 13:00:54
GATATTGAGTC

>Generated by MATLAB 04-May-2023 13:00:54
AAAACAACAAG

>Generated by MATLAB 04-May-2023 13:00:54
TTGAATCGCAG

>Generated by MATLAB 04-May-2023 13:00:54
CTAAATCGCGC

>Generated by MATLAB 04-May-2023 13:00:54
AACTGGAACGG

>Generated by MATLAB 04-May-2023 13:00:54
TGTGGTCAAAT

>Generated by MATLAB 04-May-2023 13:00:54
TCAGCGGAGGT

>Generated by MATLAB 04-May-2023 13:00:54
GACGAAGTATA

>Generated by MATLAB 04-May-2023 13:00:54
TGCAGAATTAC

>Generated by MATLAB 04-May-2023 13:00:54
TTTTTGGGGCT

>Generated by MATLAB 04-May-2023 13:00:54
CTACAGGCGGC

>Generated by MATLAB 04-May-2023 13:00:54
ATCGTCAACGC

>Generated by MATLAB 04-May-2023 13:00:54
AACAGGCGTGC

>Generated by MATLAB 04-May-2023 13:00:54
ACGGCGTTTAC

>Generated by MATLAB 04-May-2023 13:00:54
TCCTTTTAATT

>Generated by MATLAB 04-May-2023 13:00:54
GGTGTGGCGCA

>Generated by MATLAB 04-May-2023 13:00:54
ATGAGCGCTGG

>Generated by MATLAB 04-May-2023 13:00:54
TAAAGTCGCGT

>Generated by MATLAB 04-May-2023 13:00:54
TAAAATCGTAA

>Generated by MATLAB 04-May-2023 13:00:54
CCGCTTACTGC

>Generated by MATLAB 04-May-2023 13:00:54
TTTGGACTACC

>Generated by MATLAB 04-May-2023 13:00:54
TATCCGTTTGA

>Generated by MATLAB 04-May-2023 13:00:55
ATACGACAGAG

>Generated by MATLAB 04-May-2023 13:00:55
AGCTGGTTAAT

>Generated by MATLAB 04-May-2023 13:00:55
CAATTGGATTA

>Generated by MATLAB 04-May-2023 13:00:55
TGTGTTTTCCT

>Generated by MATLAB 04-May-2023 13:00:55
GCCGGTTTTCA

>Generated by MATLAB 04-May-2023 13:00:55
GAACTTGGTTA

>Generated by MATLAB 04-May-2023 13:00:55
GGTGATGATGA

>Generated by MATLAB 04-May-2023 13:00:55
TTGCGCCAGTT

>Generated by MATLAB 04-May-2023 13:00:55
GGTAACCTTAT

>Generated by MATLAB 04-May-2023 13:00:55
TTATTGCTCAT

>Generated by MATLAB 04-May-2023 13:00:55
ACGAACCAGTT

>Generated by MATLAB 04-May-2023 13:00:55
AAAGTGCTATG

>Generated by MATLAB 04-May-2023 13:00:55
AAGGTACTACT

>Generated by MATLAB 04-May-2023 13:00:55
AACGGTATAAA

>Generated by MATLAB 04-May-2023 13:00:55
AATTCGTCAAA

>Generated by MATLAB 04-May-2023 13:00:55
TCAGCAAAGTT

>Generated by MATLAB 04-May-2023 13:00:55
GGTGGTATTTT

>Generated by MATLAB 04-May-2023 13:00:55
CACTGGCAAGC

>Generated by MATLAB 04-May-2023 13:00:55
ATCCGGCATTC

>Generated by MATLAB 04-May-2023 13:00:55
AGACGGGTGTT

>Generated by MATLAB 04-May-2023 13:00:55
CGGCTGACAAT

>Generated by MATLAB 04-May-2023 13:00:55
CAGGACTGCCG

>Generated by MATLAB 04-May-2023 13:00:55
AAAATCCCACC

>Generated by MATLAB 04-May-2023 13:00:55
ATGCGCTGCGT

>Generated by MATLAB 04-May-2023 13:00:55
CAGGGCCTAAA

>Generated by MATLAB 04-May-2023 13:00:55
CCCGTCAGTTC

>Generated by MATLAB 04-May-2023 13:00:55
ACAACGCTATC

>Generated by MATLAB 04-May-2023 13:00:55
TAAACGCCGCA

>Generated by MATLAB 04-May-2023 13:00:55
ACGCCGCCCTG

>Generated by MATLAB 04-May-2023 13:00:55
ATTAAAGACGA

>Generated by MATLAB 04-May-2023 13:00:55
CGCTGCCGCAG

>Generated by MATLAB 04-May-2023 13:00:55
CGGATCGCGTT

>Generated by MATLAB 04-May-2023 13:00:55
GCCATCGTTGT

>Generated by MATLAB 04-May-2023 13:00:55
CACCGTGACAG

>Generated by MATLAB 04-May-2023 13:00:55
GGTCTTAATAC

>Generated by MATLAB 04-May-2023 13:00:55
CCGAAATATGG

>Generated by MATLAB 04-May-2023 13:00:55
AAGAGCTATGC

>Generated by MATLAB 04-May-2023 13:00:56
TGGAAATTAAT

>Generated by MATLAB 04-May-2023 13:00:56
CCTGACCAGTT

>Generated by MATLAB 04-May-2023 13:00:56
GTTTCTGCCCT

>Generated by MATLAB 04-May-2023 13:00:56
ACACCCTTTGT

>Generated by MATLAB 04-May-2023 13:00:56
TTCAGTAAGCA

>Generated by MATLAB 04-May-2023 13:00:56
TAATTAAACCG

>Generated by MATLAB 04-May-2023 13:00:56
GCGTCTTTTCA

>Generated by MATLAB 04-May-2023 13:00:56
AAGGTCGGGGT

>Generated by MATLAB 04-May-2023 13:00:56
CTTTGCTGACG

>Generated by MATLAB 04-May-2023 13:00:56
TGCCTGCCATC

>Generated by MATLAB 04-May-2023 13:00:56
AGCGGCGAGGC

>Generated by MATLAB 04-May-2023 13:00:56
CACCATCGCTT

>Generated by MATLAB 04-May-2023 13:00:56
TGTAAACGATC

>Generated by MATLAB 04-May-2023 13:00:56
ATGCAGCTCAC

>Generated by MATLAB 04-May-2023 13:00:56
TTGCTGCGCCA

>Generated by MATLAB 04-May-2023 13:00:56
GCCTCCGGCAC

>Generated by MATLAB 04-May-2023 13:00:56
TTAATGGATGC

>Generated by MATLAB 04-May-2023 13:00:56
GTTTACCGGAT

>Generated by MATLAB 04-May-2023 13:00:56
CGGCATTTTGC

>Generated by MATLAB 04-May-2023 13:00:56
ACGCCTGGGGA

>Generated by MATLAB 04-May-2023 13:00:56
TGCTGACGCAA

>Generated by MATLAB 04-May-2023 13:00:56
CAACAAGCCCA

>Generated by MATLAB 04-May-2023 13:00:56
GCAGCCATTCA

>Generated by MATLAB 04-May-2023 13:00:56
TTCCTTGATGC

>Generated by MATLAB 04-May-2023 13:00:56
TTAGTCTCAGG

>Generated by MATLAB 04-May-2023 13:00:56
GACTCCTGTTG

>Generated by MATLAB 04-May-2023 13:00:56
GACATCAAAGA

>Generated by MATLAB 04-May-2023 13:00:56
TGCGCCCGGCG

>Generated by MATLAB 04-May-2023 13:00:56
GGATCTACGGT

>Generated by MATLAB 04-May-2023 13:00:56
GGCGCTTGCCA

>Generated by MATLAB 04-May-2023 13:00:56
ACCGCCGATCT

>Generated by MATLAB 04-May-2023 13:00:56
TCAACCGGACA

>Generated by MATLAB 04-May-2023 13:00:56
ATTTGGGCACC

>Generated by MATLAB 04-May-2023 13:00:56
CTATACCGATA

>Generated by MATLAB 04-May-2023 13:00:56
TGCCACCAGGG

>Generated by MATLAB 04-May-2023 13:00:56
TTCGCTGTTCA

>Generated by MATLAB 04-May-2023 13:00:56
TTCTTGATCCG

>Generated by MATLAB 04-May-2023 13:00:56
CACTATGGATA

>Generated by MATLAB 04-May-2023 13:00:56
ACTGATGGCCC

>Generated by MATLAB 04-May-2023 13:00:57
TATTTAATCGC

>Generated by MATLAB 04-May-2023 13:00:57
GTGGTTCAGCG

>Generated by MATLAB 04-May-2023 13:00:57
AACTCGCCCAC

>Generated by MATLAB 04-May-2023 13:00:57
GCGTGATCCCT

>Generated by MATLAB 04-May-2023 13:00:57
GCGGGTGCGTG

>Generated by MATLAB 04-May-2023 13:00:57
CTTATGAGAAA

>Generated by MATLAB 04-May-2023 13:00:57
CATGCGTGGCG

>Generated by MATLAB 04-May-2023 13:00:57
GCTGATGGGCG

>Generated by MATLAB 04-May-2023 13:00:57
GATCATATCGC

>Generated by MATLAB 04-May-2023 13:00:57
CGTAAAGGTAG

>Generated by MATLAB 04-May-2023 13:00:57
TACGCCACATC

>Generated by MATLAB 04-May-2023 13:00:57
TTCCGACGTAT

>Generated by MATLAB 04-May-2023 13:00:57
CCAGGCGGCTA

>Generated by MATLAB 04-May-2023 13:00:57
CCGCGACGTTG

>Generated by MATLAB 04-May-2023 13:00:57
AACGCCGGTGC

>Generated by MATLAB 04-May-2023 13:00:57
TGTCTCGGTGG

>Generated by MATLAB 04-May-2023 13:00:57
TGTATTCAGGC

>Generated by MATLAB 04-May-2023 13:00:57
GGCGTGAGTTA

>Generated by MATLAB 04-May-2023 13:00:57
GCATTCCAGCG

>Generated by MATLAB 04-May-2023 13:00:57
AGCCCACCTAA

>Generated by MATLAB 04-May-2023 13:00:57
CTGGGGCCAGA

>Generated by MATLAB 04-May-2023 13:00:57
CCTCTGAGTTG

>Generated by MATLAB 04-May-2023 13:00:57
AACGAGATACA

>Generated by MATLAB 04-May-2023 13:00:57
CCCGTTACGGT

>Generated by MATLAB 04-May-2023 13:00:57
ATCATCTTGCG

>Generated by MATLAB 04-May-2023 13:00:57
GTGATTGAAGA

>Generated by MATLAB 04-May-2023 13:00:57
CACGCATATGG

>Generated by MATLAB 04-May-2023 13:00:57
TTCCGGCAGCG

>Generated by MATLAB 04-May-2023 13:00:57
TTGCCGAATTC

>Generated by MATLAB 04-May-2023 13:00:57
GCGCCAAGTTG

>Generated by MATLAB 04-May-2023 13:00:57
CTGGATCATGC

>Generated by MATLAB 04-May-2023 13:00:57
AAGCCTTCGAT

>Generated by MATLAB 04-May-2023 13:00:57
GGGCATCGACT

>Generated by MATLAB 04-May-2023 13:00:57
GCTATGGTCGT

>Generated by MATLAB 04-May-2023 13:00:57
CCGCCGACTCC

>Generated by MATLAB 04-May-2023 13:00:57
GCGTGGTGCTG

>Generated by MATLAB 04-May-2023 13:00:57
CTTTCTGATTC

>Generated by MATLAB 04-May-2023 13:00:57
CAGCCCTGGAA

>Generated by MATLAB 04-May-2023 13:00:57
GCGCGCGAGCT

>Generated by MATLAB 04-May-2023 13:00:57
TAACAATGCCG

>Generated by MATLAB 04-May-2023 13:00:58
GAGACATCTTT

>Generated by MATLAB 04-May-2023 13:00:58
TTAATGGCGCA

>Generated by MATLAB 04-May-2023 13:00:58
AGCCGGAGCGG

>Generated by MATLAB 04-May-2023 13:00:58
GCAGTTACCGG

>Generated by MATLAB 04-May-2023 13:00:58
ACCTGGTACCT

>Generated by MATLAB 04-May-2023 13:00:58
ATCCTCTTTTT

>Generated by MATLAB 04-May-2023 13:00:58
AAGTTAAAGCC

>Generated by MATLAB 04-May-2023 13:00:58
CAAATGCCTGC

>Generated by MATLAB 04-May-2023 13:00:58
CCGTAGCGCAG

>Generated by MATLAB 04-May-2023 13:00:58
TTCTTTCGTCG

>Generated by MATLAB 04-May-2023 13:00:58
CTGTTATTCAT

>Generated by MATLAB 04-May-2023 13:00:58
CTGTCGATCAC

>Generated by MATLAB 04-May-2023 13:00:58
TTGCCGCTTTG

>Generated by MATLAB 04-May-2023 13:00:58
TTCCTGATGGG

>Generated by MATLAB 04-May-2023 13:00:58
CCAGATACGCT

>Generated by MATLAB 04-May-2023 13:00:58
AGAATACTCTG

>Generated by MATLAB 04-May-2023 13:00:58
GAGTCGACCCC

>Generated by MATLAB 04-May-2023 13:00:58
ACAGCGGCGGA

>Generated by MATLAB 04-May-2023 13:00:58
CAAGCGTTGTC

>Generated by MATLAB 04-May-2023 13:00:58
ATACACGTCGT

>Generated by MATLAB 04-May-2023 13:00:58
AGATTTGCCCG

>Generated by MATLAB 04-May-2023 13:00:58
ATATCTTTGGT

>Generated by MATLAB 04-May-2023 13:00:58
GTTGATAATAA

>Generated by MATLAB 04-May-2023 13:00:58
ATCACCGAAGC

>Generated by MATLAB 04-May-2023 13:00:58
GCACCCCGTTG

>Generated by MATLAB 04-May-2023 13:00:58
GCGCACTTTGT

>Generated by MATLAB 04-May-2023 13:00:58
TATATGCCAGC

>Generated by MATLAB 04-May-2023 13:00:58
TATGCCAGGCA

>Generated by MATLAB 04-May-2023 13:00:58
CCGGTTTGTCG

>Generated by MATLAB 04-May-2023 13:00:58
TCCGAGCATTG

>Generated by MATLAB 04-May-2023 13:00:58
AGCGATTCAGT

>Generated by MATLAB 04-May-2023 13:00:58
GGTATCGGACA

>Generated by MATLAB 04-May-2023 13:00:58
TACCGCGCGGC

>Generated by MATLAB 04-May-2023 13:00:58
TCAGAAGTCCG

>Generated by MATLAB 04-May-2023 13:00:58
GGACATGGCGG

>Generated by MATLAB 04-May-2023 13:00:58
CGGCGTGGTCG

>Generated by MATLAB 04-May-2023 13:00:58
TATGCCGGATT

>Generated by MATLAB 04-May-2023 13:00:58
TAAGTCCAGCG

>Generated by MATLAB 04-May-2023 13:00:58
GTCCCGGTGTA

>Generated by MATLAB 04-May-2023 13:00:58
GGTCAGGCCAC

>Generated by MATLAB 04-May-2023 13:00:58
CGCCAAATACA

>Generated by MATLAB 04-May-2023 13:00:58
TGAAGCAGGCA

>Generated by MATLAB 04-May-2023 13:00:59
TCATGGCTTAC

>Generated by MATLAB 04-May-2023 13:00:59
ACACTTTTTTG

>Generated by MATLAB 04-May-2023 13:00:59
TGGGGTTGCCA

>Generated by MATLAB 04-May-2023 13:00:59
TCATTACATTG

>Generated by MATLAB 04-May-2023 13:00:59
CATTGCGCAGA

>Generated by MATLAB 04-May-2023 13:00:59
TGCGCCTTTGA

>Generated by MATLAB 04-May-2023 13:00:59
AGGTGTGAGAT

>Generated by MATLAB 04-May-2023 13:00:59
TTTTTACGATT

>Generated by MATLAB 04-May-2023 13:00:59
ATCGGTGGCAG

>Generated by MATLAB 04-May-2023 13:00:59
CTCGCCGGGAG

>Generated by MATLAB 04-May-2023 13:00:59
GTTTGAACGAA

>Generated by MATLAB 04-May-2023 13:00:59
AGGGGCTGGCA

>Generated by MATLAB 04-May-2023 13:00:59
CGCGCTGGAAA

>Generated by MATLAB 04-May-2023 13:00:59
TGTCTATCTTA

>Generated by MATLAB 04-May-2023 13:00:59
TCGTAAAACGA

>Generated by MATLAB 04-May-2023 13:00:59
CCTGGGAGGCA

>Generated by MATLAB 04-May-2023 13:00:59
TGCCAGCGCAA

>Generated by MATLAB 04-May-2023 13:00:59
GCGGCCAGAAG

>Generated by MATLAB 04-May-2023 13:00:59
GAAGACGTCTG

>Generated by MATLAB 04-May-2023 13:00:59
TTTTGCCCGTC

>Generated by MATLAB 04-May-2023 13:00:59
CTTGCCGATAA

>Generated by MATLAB 04-May-2023 13:00:59
ATCGCAGGGCG

>Generated by MATLAB 04-May-2023 13:00:59
TTCTGGTGCAG

>Generated by MATLAB 04-May-2023 13:00:59
TAGCGTGGTGC

>Generated by MATLAB 04-May-2023 13:00:59
GTCTACCAATT

>Generated by MATLAB 04-May-2023 13:00:59
AAGCCTGCCAG

>Generated by MATLAB 04-May-2023 13:00:59
GCAGTGAGGAA

>Generated by MATLAB 04-May-2023 13:00:59
TCGCCGCGCCG

>Generated by MATLAB 04-May-2023 13:00:59
AACAAAATTGC

>Generated by MATLAB 04-May-2023 13:00:59
TATATTTTGCT

>Generated by MATLAB 04-May-2023 13:00:59
GTAACCGCTGT

>Generated by MATLAB 04-May-2023 13:00:59
CGCGAAGCGGC

>Generated by MATLAB 04-May-2023 13:00:59
ATGACTACAAA

>Generated by MATLAB 04-May-2023 13:00:59
CTACTACGCTA

>Generated by MATLAB 04-May-2023 13:00:59
TGTCCATCTGC

>Generated by MATLAB 04-May-2023 13:00:59
GATATGTGGAT

>Generated by MATLAB 04-May-2023 13:00:59
TTCAGAATATC

>Generated by MATLAB 04-May-2023 13:00:59
ATGCATATAAC

>Generated by MATLAB 04-May-2023 13:01:00
AGAAGTGGGTG

>Generated by MATLAB 04-May-2023 13:01:00
TTGGCTGGATT

>Generated by MATLAB 04-May-2023 13:01:00
GCGGAAATGAC

>Generated by MATLAB 04-May-2023 13:01:00
GTTGTTTGAAA

>Generated by MATLAB 04-May-2023 13:01:00
AACCCTCTGTT

>Generated by MATLAB 04-May-2023 13:01:00
AGTCGATACCG

>Generated by MATLAB 04-May-2023 13:01:00
TTGTTGATGAC

>Generated by MATLAB 04-May-2023 13:01:00
GGTCCGTGCAA

>Generated by MATLAB 04-May-2023 13:01:00
TTTTAACGTCC

>Generated by MATLAB 04-May-2023 13:01:00
CACCATAAAGA

>Generated by MATLAB 04-May-2023 13:01:00
TCGCCAGCGGG

>Generated by MATLAB 04-May-2023 13:01:00
TAATACTTTCA

>Generated by MATLAB 04-May-2023 13:01:00
TCGGAGGCGGT

>Generated by MATLAB 04-May-2023 13:01:00
GCTTCCGCGAT

>Generated by MATLAB 04-May-2023 13:01:00
TCAAGAAAGCC

>Generated by MATLAB 04-May-2023 13:01:00
GTTAACGCTTC

>Generated by MATLAB 04-May-2023 13:01:00
CCGGATTACCG

>Generated by MATLAB 04-May-2023 13:01:00
GCGTTTCAATG

>Generated by MATLAB 04-May-2023 13:01:00
AACCGGGCTCA

>Generated by MATLAB 04-May-2023 13:01:00
CGCCATTTACC

>Generated by MATLAB 04-May-2023 13:01:00
ACACTCCGGGA

>Generated by MATLAB 04-May-2023 13:01:00
CCGTGTACTCA

>Generated by MATLAB 04-May-2023 13:01:00
AACGGTGAAAT

>Generated by MATLAB 04-May-2023 13:01:00
GGTCAGAATGT

>Generated by MATLAB 04-May-2023 13:01:00
CATCAGAAACG

>Generated by MATLAB 04-May-2023 13:01:00
GAGAAAGATGC

>Generated by MATLAB 04-May-2023 13:01:00
CCCGTCATGCA

>Generated by MATLAB 04-May-2023 13:01:00
TCTTCTCTGCG

>Generated by MATLAB 04-May-2023 13:01:00
GGAGTGGACTA

>Generated by MATLAB 04-May-2023 13:01:00
TTGCGGGAAAA

>Generated by MATLAB 04-May-2023 13:01:00
CAGCCCAGACG

>Generated by MATLAB 04-May-2023 13:01:00
CTGTGCATCGC

>Generated by MATLAB 04-May-2023 13:01:00
GAACGCCTGCG

>Generated by MATLAB 04-May-2023 13:01:00
TAAGCCTCACG

>Generated by MATLAB 04-May-2023 13:01:00
TTGTTCCCGCG

>Generated by MATLAB 04-May-2023 13:01:00
CGCTGGAAAAA

>Generated by MATLAB 04-May-2023 13:01:01
GCGCAATCCAC

>Generated by MATLAB 04-May-2023 13:01:01
CCCTGAAGCAG

>Generated by MATLAB 04-May-2023 13:01:01
TGCTGCCAGAG

>Generated by MATLAB 04-May-2023 13:01:01
ATAACCAACCA

>Generated by MATLAB 04-May-2023 13:01:01
CCAGCAGTTTC

>Generated by MATLAB 04-May-2023 13:01:01
TTCGCAAATCT

>Generated by MATLAB 04-May-2023 13:01:01
CCACCTGGCGC

>Generated by MATLAB 04-May-2023 13:01:01
AGCTGCGGCGA

>Generated by MATLAB 04-May-2023 13:01:01
GCGTCCGCACC

>Generated by MATLAB 04-May-2023 13:01:01
AGAACCACCTG

>Generated by MATLAB 04-May-2023 13:01:01
CAGCCTGTGGG

>Generated by MATLAB 04-May-2023 13:01:01
GCAGGTGGAGA

>Generated by MATLAB 04-May-2023 13:01:01
CGAATCAGGTC

>Generated by MATLAB 04-May-2023 13:01:01
TGTACCGGCAG

>Generated by MATLAB 04-May-2023 13:01:01
CTGGGCAACAA

>Generated by MATLAB 04-May-2023 13:01:01
CGGACGCTTGT

>Generated by MATLAB 04-May-2023 13:01:01
CGCAAACTTCA

>Generated by MATLAB 04-May-2023 13:01:01
AATCTCCATAG

>Generated by MATLAB 04-May-2023 13:01:01
AAAATGTTTGT

>Generated by MATLAB 04-May-2023 13:01:01
TAAAATGGGTG

>Generated by MATLAB 04-May-2023 13:01:01
TTTTTGAGCAT

>Generated by MATLAB 04-May-2023 13:01:01
GGCTGTTCGCC

>Generated by MATLAB 04-May-2023 13:01:01
GCGACCAGCGC

>Generated by MATLAB 04-May-2023 13:01:01
TACTGCGCCAG

>Generated by MATLAB 04-May-2023 13:01:01
CGTCTGGTGAA

>Generated by MATLAB 04-May-2023 13:01:01
GAAACGCCAAT

>Generated by MATLAB 04-May-2023 13:01:01
AAAGGTGCACA

>Generated by MATLAB 04-May-2023 13:01:01
TCACCGCATAA

>Generated by MATLAB 04-May-2023 13:01:01
CAATATGGGTT

>Generated by MATLAB 04-May-2023 13:01:01
ACATCCGGCTG

>Generated by MATLAB 04-May-2023 13:01:01
GTCTTCAATAC

>Generated by MATLAB 04-May-2023 13:01:01
CGTCGCGTGAT

>Generated by MATLAB 04-May-2023 13:01:01
GGCGTAATATC

>Generated by MATLAB 04-May-2023 13:01:01
AGGTCGGTAGC

>Generated by MATLAB 04-May-2023 13:01:01
ACCGTATTGCT

>Generated by MATLAB 04-May-2023 13:01:01
TGATGTTGAAT

>Generated by MATLAB 04-May-2023 13:01:01
AGGTCCGGTAT

>Generated by MATLAB 04-May-2023 13:01:01
ACCCCTTCTCG

>Generated by MATLAB 04-May-2023 13:01:02
GCAAACTTCCT

>Generated by MATLAB 04-May-2023 13:01:02
GCAGGCGTCAT

>Generated by MATLAB 04-May-2023 13:01:02
GACCGATATCC

>Generated by MATLAB 04-May-2023 13:01:02
CTCACGTATTT

>Generated by MATLAB 04-May-2023 13:01:02
TGGCAGATTAC

>Generated by MATLAB 04-May-2023 13:01:02
ACATAGCGACC

>Generated by MATLAB 04-May-2023 13:01:02
TGAGAAATTGG

>Generated by MATLAB 04-May-2023 13:01:02
AAAGCCATAAT

>Generated by MATLAB 04-May-2023 13:01:02
ACTGGATTCAA

>Generated by MATLAB 04-May-2023 13:01:02
TAAGAACGCGC

>Generated by MATLAB 04-May-2023 13:01:02
CAGCGAGGATG

>Generated by MATLAB 04-May-2023 13:01:02
CGTGATGGCGA

>Generated by MATLAB 04-May-2023 13:01:02
GTTGAAGATGG

>Generated by MATLAB 04-May-2023 13:01:02
TCTGGCGTAAT

>Generated by MATLAB 04-May-2023 13:01:02
CGGTCAGAAGC

>Generated by MATLAB 04-May-2023 13:01:02
TAACCCGATCA

>Generated by MATLAB 04-May-2023 13:01:02
TTCAGTTGAAT

>Generated by MATLAB 04-May-2023 13:01:02
CATGTCATTCA

>Generated by MATLAB 04-May-2023 13:01:02
ACTTCGTCGCC

>Generated by MATLAB 04-May-2023 13:01:02
AAGGGGCGTTG

>Generated by MATLAB 04-May-2023 13:01:02
TCGCCGGAACG

>Generated by MATLAB 04-May-2023 13:01:02
GTCAAATACGA

>Generated by MATLAB 04-May-2023 13:01:02
GACTGGAAGAA

>Generated by MATLAB 04-May-2023 13:01:02
AAAATCAAAAT

>Generated by MATLAB 04-May-2023 13:01:02
TTCAATACGGC

>Generated by MATLAB 04-May-2023 13:01:02
CTTTCGCCGTC

>Generated by MATLAB 04-May-2023 13:01:02
AGGCATTGCGC

>Generated by MATLAB 04-May-2023 13:01:02
CGCTTGTAAAT

>Generated by MATLAB 04-May-2023 13:01:02
ACCTCGGCAAA

>Generated by MATLAB 04-May-2023 13:01:02
GGCATACGGTG

>Generated by MATLAB 04-May-2023 13:01:02
AGTTTTTAGTT

>Generated by MATLAB 04-May-2023 13:01:02
GTATATATGGA

>Generated by MATLAB 04-May-2023 13:01:02
GCCCCAGCAGC

>Generated by MATLAB 04-May-2023 13:01:02
GGTCATGGTCG

>Generated by MATLAB 04-May-2023 13:01:02
ATCAAGTTCAC

>Generated by MATLAB 04-May-2023 13:01:02
GTAATTTGCGA

>Generated by MATLAB 04-May-2023 13:01:02
ACCCACGCAAC

>Generated by MATLAB 04-May-2023 13:01:02
GCGCACTGTGG

>Generated by MATLAB 04-May-2023 13:01:02
CACTGCGCCAG

>Generated by MATLAB 04-May-2023 13:01:02
AACCAGCAAAA

>Generated by MATLAB 04-May-2023 13:01:03
CCGGTGTTATA

>Generated by MATLAB 04-May-2023 13:01:03
TGGATAATCGC

>Generated by MATLAB 04-May-2023 13:01:03
TCACCTTCCCG

>Generated by MATLAB 04-May-2023 13:01:03
CTCGGCCATAT

>Generated by MATLAB 04-May-2023 13:01:03
CGGTGGCTGTC

>Generated by MATLAB 04-May-2023 13:01:03
TAAGCCAGTTT

>Generated by MATLAB 04-May-2023 13:01:03
CAGTACCCGAT

>Generated by MATLAB 04-May-2023 13:01:03
ACGGAATGGTT

>Generated by MATLAB 04-May-2023 13:01:03
CCCGCCAGCGC

>Generated by MATLAB 04-May-2023 13:01:03
CCAATAAAGTT

>Generated by MATLAB 04-May-2023 13:01:03
GCGCGCGATCA

>Generated by MATLAB 04-May-2023 13:01:03
AAGCTGCAATA

>Generated by MATLAB 04-May-2023 13:01:03
CGGCAACGATC

>Generated by MATLAB 04-May-2023 13:01:03
CTCCGGCAGCG

>Generated by MATLAB 04-May-2023 13:01:03
TGGCCCATTGC

>Generated by MATLAB 04-May-2023 13:01:03
GTTGAAATTTC

>Generated by MATLAB 04-May-2023 13:01:03
ATTTACACTTT

>Generated by MATLAB 04-May-2023 13:01:03
GCGGCGCTGCT

>Generated by MATLAB 04-May-2023 13:01:03
CGTTCTGGAGT

>Generated by MATLAB 04-May-2023 13:01:03
GTATTTGCCGC

>Generated by MATLAB 04-May-2023 13:01:03
TGTAAGGAAAT

>Generated by MATLAB 04-May-2023 13:01:03
AGCAAACATGC

>Generated by MATLAB 04-May-2023 13:01:03
GCTAATTAAAA

>Generated by MATLAB 04-May-2023 13:01:03
ACCATGTACGG

>Generated by MATLAB 04-May-2023 13:01:03
ATTGGGGCAAT

>Generated by MATLAB 04-May-2023 13:01:03
AGTTCACCCGC

>Generated by MATLAB 04-May-2023 13:01:03
AATCGTTGCAC

>Generated by MATLAB 04-May-2023 13:01:03
AGATCGATATC

>Generated by MATLAB 04-May-2023 13:01:03
TCGGCAGCACC

>Generated by MATLAB 04-May-2023 13:01:03
ATCGTCCTGTA

>Generated by MATLAB 04-May-2023 13:01:03
TCAACATATCC

>Generated by MATLAB 04-May-2023 13:01:03
TCCCTGACGCG

>Generated by MATLAB 04-May-2023 13:01:03
AAAACCACCTT

>Generated by MATLAB 04-May-2023 13:01:03
AAAGCTGCATC

>Generated by MATLAB 04-May-2023 13:01:03
TGTTACGACTT

>Generated by MATLAB 04-May-2023 13:01:03
TCGGCTGGCAG

>Generated by MATLAB 04-May-2023 13:01:03
ATCAAAGCAAT

>Generated by MATLAB 04-May-2023 13:01:04
ATGCGTGACGA

>Generated by MATLAB 04-May-2023 13:01:04
CGACTGATTGA

>Generated by MATLAB 04-May-2023 13:01:04
CATCAACTCCT

>Generated by MATLAB 04-May-2023 13:01:04
ACGCGCTTTAC

>Generated by MATLAB 04-May-2023 13:01:04
ATCACCGCCAC

>Generated by MATLAB 04-May-2023 13:01:04
AACGCTGGCGG

>Generated by MATLAB 04-May-2023 13:01:04
GAATATCATTT

>Generated by MATLAB 04-May-2023 13:01:04
CCCCTGACCTA

>Generated by MATLAB 04-May-2023 13:01:04
ATATTAAGCAT

>Generated by MATLAB 04-May-2023 13:01:04
ACTTCTGCTAA

>Generated by MATLAB 04-May-2023 13:01:04
TGAAACTGTGG

>Generated by MATLAB 04-May-2023 13:01:04
TACATCCCCAC

>Generated by MATLAB 04-May-2023 13:01:04
AATTATCACGG

>Generated by MATLAB 04-May-2023 13:01:04
ATTTCCAACGC

>Generated by MATLAB 04-May-2023 13:01:04
TCAAAAAATTC

>Generated by MATLAB 04-May-2023 13:01:04
TTACAGAGCCG

>Generated by MATLAB 04-May-2023 13:01:04
CCTGCTGTAAT

>Generated by MATLAB 04-May-2023 13:01:04
AACCGACTGGG

>Generated by MATLAB 04-May-2023 13:01:04
CTCAATGCTTA

>Generated by MATLAB 04-May-2023 13:01:04
TTGCAGCGTTT

>Generated by MATLAB 04-May-2023 13:01:04
CAGTGCCTGAG

>Generated by MATLAB 04-May-2023 13:01:04
GATATTCTTCA

>Generated by MATLAB 04-May-2023 13:01:04
TTTCAGGCGCG

>Generated by MATLAB 04-May-2023 13:01:04
GGTGTCGATGC

>Generated by MATLAB 04-May-2023 13:01:04
TTACTGGCGAG

>Generated by MATLAB 04-May-2023 13:01:04
TCGAAAAGTTG

>Generated by MATLAB 04-May-2023 13:01:04
CACCAGACCAA

>Generated by MATLAB 04-May-2023 13:01:04
CGCAGGTTTTG

>Generated by MATLAB 04-May-2023 13:01:04
CCCGCACTTTG

>Generated by MATLAB 04-May-2023 13:01:04
TTATGCAGGTT

>Generated by MATLAB 04-May-2023 13:01:04
CCACTGAAAGT

>Generated by MATLAB 04-May-2023 13:01:04
TCTGATTTAAA

>Generated by MATLAB 04-May-2023 13:01:04
TTTAAACTCCC

>Generated by MATLAB 04-May-2023 13:01:04
TGCGATCCATT

>Generated by MATLAB 04-May-2023 13:01:04
AGTGATGCACG

>Generated by MATLAB 04-May-2023 13:01:04
GAAAGCCCAGG

>Generated by MATLAB 04-May-2023 13:01:04
GGCCCGCACGG

>Generated by MATLAB 04-May-2023 13:01:05
GCACGACCGAT

>Generated by MATLAB 04-May-2023 13:01:05
CGACATCGACG

>Generated by MATLAB 04-May-2023 13:01:05
TATTTCTGCCC

>Generated by MATLAB 04-May-2023 13:01:05
TCAGATCCTGG

>Generated by MATLAB 04-May-2023 13:01:05
TACTGGCATGA

>Generated by MATLAB 04-May-2023 13:01:05
AGGCTTTTTGA

>Generated by MATLAB 04-May-2023 13:01:05
AACACGCGCTT

>Generated by MATLAB 04-May-2023 13:01:05
TTGCAAAAACC

>Generated by MATLAB 04-May-2023 13:01:05
TGGCATTACCC

>Generated by MATLAB 04-May-2023 13:01:05
GCAACCTGCTT

>Generated by MATLAB 04-May-2023 13:01:05
ATCAGGCTGAC

>Generated by MATLAB 04-May-2023 13:01:05
GGTCAGCACAT

>Generated by MATLAB 04-May-2023 13:01:05
GCTTTCGCAAG

>Generated by MATLAB 04-May-2023 13:01:05
CTGCGACTGAA

>Generated by MATLAB 04-May-2023 13:01:05
TTCATTAAGTA

>Generated by MATLAB 04-May-2023 13:01:05
GGAAACAGCGA

>Generated by MATLAB 04-May-2023 13:01:05
CCCGCTTTCAT

>Generated by MATLAB 04-May-2023 13:01:05
TGTAAGCGAGT

>Generated by MATLAB 04-May-2023 13:01:05
AGTCGGGCCAG

>Generated by MATLAB 04-May-2023 13:01:05
TTCCAGCACGT

>Generated by MATLAB 04-May-2023 13:01:05
GTTGATATCCA

>Generated by MATLAB 04-May-2023 13:01:05
ACTACGGCGAA

>Generated by MATLAB 04-May-2023 13:01:05
TCAGCCAGGGA

>Generated by MATLAB 04-May-2023 13:01:05
AGAGCAGCCCG

>Generated by MATLAB 04-May-2023 13:01:05
TGTGCGCCGCC

>Generated by MATLAB 04-May-2023 13:01:05
GCAGTAGAAAC

>Generated by MATLAB 04-May-2023 13:01:05
TTCTTTGCCGC

>Generated by MATLAB 04-May-2023 13:01:05
TTGCTGTCACT

>Generated by MATLAB 04-May-2023 13:01:05
TCTACGTGGCA

>Generated by MATLAB 04-May-2023 13:01:05
CTACCGATATC

>Generated by MATLAB 04-May-2023 13:01:05
TGCCGATTATT

>Generated by MATLAB 04-May-2023 13:01:05
CTTTCTCTTTC

>Generated by MATLAB 04-May-2023 13:01:05
CCTTCCTGGCC

>Generated by MATLAB 04-May-2023 13:01:05
ACGTTCCTGCT

>Generated by MATLAB 04-May-2023 13:01:05
CCGACACCATT

>Generated by MATLAB 04-May-2023 13:01:05
TCCAGTTTTTG

>Generated by MATLAB 04-May-2023 13:01:05
GGCATTTGGTG

>Generated by MATLAB 04-May-2023 13:01:06
CACCGGCAAAT

>Generated by MATLAB 04-May-2023 13:01:06
ACACTGAACGT

>Generated by MATLAB 04-May-2023 13:01:06
ACCGTGGCGTT

>Generated by MATLAB 04-May-2023 13:01:06
ACCAACCCGTT

>Generated by MATLAB 04-May-2023 13:01:06
CTTTACCTGAT

>Generated by MATLAB 04-May-2023 13:01:06
AGTAAACCTGA

>Generated by MATLAB 04-May-2023 13:01:06
CGTCTTTTTCA

>Generated by MATLAB 04-May-2023 13:01:06
CATTTTGCTTG

>Generated by MATLAB 04-May-2023 13:01:06
AGGCGGATAAG

>Generated by MATLAB 04-May-2023 13:01:06
AATGGCTTGCA

>Generated by MATLAB 04-May-2023 13:01:06
GTGGCAATCGG

>Generated by MATLAB 04-May-2023 13:01:06
GGCGCAGTTCT

>Generated by MATLAB 04-May-2023 13:01:06
TGTCGATTTGG

>Generated by MATLAB 04-May-2023 13:01:06
TTGATAAAGCT

>Generated by MATLAB 04-May-2023 13:01:06
CGGTTAACTGA

>Generated by MATLAB 04-May-2023 13:01:06
GCCCGACGCAC

>Generated by MATLAB 04-May-2023 13:01:06
ATAACGCCGAT

>Generated by MATLAB 04-May-2023 13:01:06
GGGCGTTTCAC

>Generated by MATLAB 04-May-2023 13:01:06
CACCGTGGGTG

>Generated by MATLAB 04-May-2023 13:01:06
AATTACACTTC

>Generated by MATLAB 04-May-2023 13:01:06
TGACCAGACAT

>Generated by MATLAB 04-May-2023 13:01:06
CAACCAGACCG

>Generated by MATLAB 04-May-2023 13:01:06
GTTCCGTCGTT

>Generated by MATLAB 04-May-2023 13:01:06
AATGCTCGGGT

>Generated by MATLAB 04-May-2023 13:01:06
CCGCGACCAAT

>Generated by MATLAB 04-May-2023 13:01:06
TTGCGACAGCC

>Generated by MATLAB 04-May-2023 13:01:06
TTCCGTGGTCA

>Generated by MATLAB 04-May-2023 13:01:06
GTCTGTATGAC

>Generated by MATLAB 04-May-2023 13:01:06
GGTCGCAGGTT

>Generated by MATLAB 04-May-2023 13:01:06
CCCTTACCGCT

>Generated by MATLAB 04-May-2023 13:01:06
GATGTTTCGCG

>Generated by MATLAB 04-May-2023 13:01:06
ATAAAGAAAAA

>Generated by MATLAB 04-May-2023 13:01:06
CGGATACGAAG

>Generated by MATLAB 04-May-2023 13:01:06
CGCGCTGACGT

>Generated by MATLAB 04-May-2023 13:01:06
CATCGCCATGA

>Generated by MATLAB 04-May-2023 13:01:06
CGGTGGTACGC

>Generated by MATLAB 04-May-2023 13:01:06
CTGTTGCAGGA

>Generated by MATLAB 04-May-2023 13:01:06
TCCATACCCAG

>Generated by MATLAB 04-May-2023 13:01:06
CCTATAGCTAT

>Generated by MATLAB 04-May-2023 13:01:06
GCCCCATGGCA

>Generated by MATLAB 04-May-2023 13:01:07
TGGCCTGCGCC

>Generated by MATLAB 04-May-2023 13:01:07
AGACGCGGTAT

>Generated by MATLAB 04-May-2023 13:01:07
AAGACATCCAG

>Generated by MATLAB 04-May-2023 13:01:07
CGAATAACACC

>Generated by MATLAB 04-May-2023 13:01:07
GGAAGCGAAGC

>Generated by MATLAB 04-May-2023 13:01:07
GATGCTGGTGG

>Generated by MATLAB 04-May-2023 13:01:07
TCCCCACTTCA

>Generated by MATLAB 04-May-2023 13:01:07
GATGACCATCA

>Generated by MATLAB 04-May-2023 13:01:07
CCCCTGAAAAT

>Generated by MATLAB 04-May-2023 13:01:07
GAAGCCAGAAT

>Generated by MATLAB 04-May-2023 13:01:07
AGAACGCCCGT

>Generated by MATLAB 04-May-2023 13:01:07
GATCAACAATA

>Generated by MATLAB 04-May-2023 13:01:07
GGCATTATTTG

>Generated by MATLAB 04-May-2023 13:01:07
ACCACCGAGGC

>Generated by MATLAB 04-May-2023 13:01:07
GTCAGCCACGT

>Generated by MATLAB 04-May-2023 13:01:07
AGATAACAGCC

>Generated by MATLAB 04-May-2023 13:01:07
GAATGCGCTTA

>Generated by MATLAB 04-May-2023 13:01:07
ACATCCGCGAC

>Generated by MATLAB 04-May-2023 13:01:07
GTATTGGTGAC

>Generated by MATLAB 04-May-2023 13:01:07
ACGGGGCGACT

>Generated by MATLAB 04-May-2023 13:01:07
CGTTCGAGAGC

>Generated by MATLAB 04-May-2023 13:01:07
GTTTGTGCCAT

>Generated by MATLAB 04-May-2023 13:01:07
GTGTTTTTACG

>Generated by MATLAB 04-May-2023 13:01:07
TCATGATGGCT

>Generated by MATLAB 04-May-2023 13:01:07
ACGCTTCCCGC

>Generated by MATLAB 04-May-2023 13:01:07
CTGCGGCTGGT

>Generated by MATLAB 04-May-2023 13:01:07
TTTATTTCAAG

>Generated by MATLAB 04-May-2023 13:01:07
CAGTGCGCTGA

>Generated by MATLAB 04-May-2023 13:01:07
GATCCGGCCAT

>Generated by MATLAB 04-May-2023 13:01:07
TGGGTGCGCAT

>Generated by MATLAB 04-May-2023 13:01:07
TGGTTTCAACT

>Generated by MATLAB 04-May-2023 13:01:07
TTTCTAATAAC

>Generated by MATLAB 04-May-2023 13:01:07
GATTTTCATTG

>Generated by MATLAB 04-May-2023 13:01:07
AGCAGTAAGCC

>Generated by MATLAB 04-May-2023 13:01:07
GATTTTTCACA

>Generated by MATLAB 04-May-2023 13:01:07
GTGTTTTTACC

>Generated by MATLAB 04-May-2023 13:01:07
AGCTTTACCCA

>Generated by MATLAB 04-May-2023 13:01:08
CCCTTGAGTCG

>Generated by MATLAB 04-May-2023 13:01:08
GGAGTTACTGT

>Generated by MATLAB 04-May-2023 13:01:08
GTTTTCGGACT

>Generated by MATLAB 04-May-2023 13:01:08
AAGTTATACGC

>Generated by MATLAB 04-May-2023 13:01:08
GTTCAGATCCA

>Generated by MATLAB 04-May-2023 13:01:08
CTGAGAGGATG

>Generated by MATLAB 04-May-2023 13:01:08
GATGCCGACGC

>Generated by MATLAB 04-May-2023 13:01:08
GGTTCGCCGTA

>Generated by MATLAB 04-May-2023 13:01:08
GGTCTTCATTA

>Generated by MATLAB 04-May-2023 13:01:08
TCAACGGGAAG

>Generated by MATLAB 04-May-2023 13:01:08
TAACGCTCGTG

>Generated by MATLAB 04-May-2023 13:01:08
CTGCACCATGC

>Generated by MATLAB 04-May-2023 13:01:08
TTTCGTCTTGG

>Generated by MATLAB 04-May-2023 13:01:08
GCCAGAAGAAG

>Generated by MATLAB 04-May-2023 13:01:08
AGAACGCGATA

>Generated by MATLAB 04-May-2023 13:01:08
TGAAAACGCTG

>Generated by MATLAB 04-May-2023 13:01:08
CGCCTGGCAAA

>Generated by MATLAB 04-May-2023 13:01:08
TATGCGGTACG

>Generated by MATLAB 04-May-2023 13:01:08
ATCCTTACCGC

>Generated by MATLAB 04-May-2023 13:01:08
AATAGCCGCAA

>Generated by MATLAB 04-May-2023 13:01:08
ACGCCCGTTGT

>Generated by MATLAB 04-May-2023 13:01:08
AATGCAAAAGA

>Generated by MATLAB 04-May-2023 13:01:08
CGCTTTGGCCA

>Generated by MATLAB 04-May-2023 13:01:08
TTATGGTACTG

>Generated by MATLAB 04-May-2023 13:01:08
CCCAGTGCTGG

>Generated by MATLAB 04-May-2023 13:01:08
GTTTGACGTCT

>Generated by MATLAB 04-May-2023 13:01:08
ACAAAGTCCCA

>Generated by MATLAB 04-May-2023 13:01:08
CGCCGTACAGC

>Generated by MATLAB 04-May-2023 13:01:08
GTTCGGGGAAC

>Generated by MATLAB 04-May-2023 13:01:08
GGTAATTTGAT

>Generated by MATLAB 04-May-2023 13:01:08
CAGTAACATGA

>Generated by MATLAB 04-May-2023 13:01:08
GGCGTCAATTT

>Generated by MATLAB 04-May-2023 13:01:08
TTTATTATTGG

>Generated by MATLAB 04-May-2023 13:01:08
GCATCTGTATA

>Generated by MATLAB 04-May-2023 13:01:08
ACCGGGTGTTT

>Generated by MATLAB 04-May-2023 13:01:08
ATGATGGTCTT

>Generated by MATLAB 04-May-2023 13:01:08
CCCACCGCACC

>Generated by MATLAB 04-May-2023 13:01:08
TGTCATGGTCG

>Generated by MATLAB 04-May-2023 13:01:09
GATTGTGAACA

>Generated by MATLAB 04-May-2023 13:01:09
TAGTATCTCTT

>Generated by MATLAB 04-May-2023 13:01:09
GCAGCCTGGAA

>Generated by MATLAB 04-May-2023 13:01:09
CAGTTCTGGTC

>Generated by MATLAB 04-May-2023 13:01:09
GATGATCGGCA

>Generated by MATLAB 04-May-2023 13:01:09
TGGTCATCAGG

>Generated by MATLAB 04-May-2023 13:01:09
AGATTTTCTGC

>Generated by MATLAB 04-May-2023 13:01:09
TCTGGAACATG

>Generated by MATLAB 04-May-2023 13:01:09
TATTCTGTTGC

>Generated by MATLAB 04-May-2023 13:01:09
CTTTAACCCCG

>Generated by MATLAB 04-May-2023 13:01:09
ATCATCGGTTG

>Generated by MATLAB 04-May-2023 13:01:09
GTCCCCAGGGT

>Generated by MATLAB 04-May-2023 13:01:09
ATCCCGCGCTT

>Generated by MATLAB 04-May-2023 13:01:09
CTGAAACAGCA

>Generated by MATLAB 04-May-2023 13:01:09
GCCGGTAACTT

>Generated by MATLAB 04-May-2023 13:01:09
CGCGGGTTTTA

>Generated by MATLAB 04-May-2023 13:01:09
CCAGTGGGCTA

>Generated by MATLAB 04-May-2023 13:01:09
GTGGGTCAGCG

>Generated by MATLAB 04-May-2023 13:01:09
ATTCGGTCATT

>Generated by MATLAB 04-May-2023 13:01:09
CGGCAACCAGC

>Generated by MATLAB 04-May-2023 13:01:09
CCTGATAGCCT

>Generated by MATLAB 04-May-2023 13:01:09
GGAACTGGCGC

>Generated by MATLAB 04-May-2023 13:01:09
ATCGACAAACA

>Generated by MATLAB 04-May-2023 13:01:09
CCGCACATACG

>Generated by MATLAB 04-May-2023 13:01:09
TTAAAATCTCA

>Generated by MATLAB 04-May-2023 13:01:09
CGCCCATTTTT

>Generated by MATLAB 04-May-2023 13:01:09
TTTACAGAATG

>Generated by MATLAB 04-May-2023 13:01:09
ATCTTTACTGG

>Generated by MATLAB 04-May-2023 13:01:09
CCGGCGACGGC

>Generated by MATLAB 04-May-2023 13:01:09
CGAATGTTTCC

>Generated by MATLAB 04-May-2023 13:01:09
GCGCAGCGCAT

>Generated by MATLAB 04-May-2023 13:01:09
GGCTGGCACAG

>Generated by MATLAB 04-May-2023 13:01:09
ATCATACCGTC

>Generated by MATLAB 04-May-2023 13:01:09
TATTGAATTTG

>Generated by MATLAB 04-May-2023 13:01:09
GATAACCCTGT

>Generated by MATLAB 04-May-2023 13:01:09
CGATCACTATC

>Generated by MATLAB 04-May-2023 13:01:09
ATGCGTCATCG

>Generated by MATLAB 04-May-2023 13:01:09
AACGCTGGCAC

>Generated by MATLAB 04-May-2023 13:01:10
CCCAGTGAGTC

>Generated by MATLAB 04-May-2023 13:01:10
CCCGATGATGC

>Generated by MATLAB 04-May-2023 13:01:10
AATGACATTTT

>Generated by MATLAB 04-May-2023 13:01:10
GATACAGGTGG

>Generated by MATLAB 04-May-2023 13:01:10
AATCGATGGCT

>Generated by MATLAB 04-May-2023 13:01:10
GGAGCCGTCGC

>Generated by MATLAB 04-May-2023 13:01:10
ACCGGGGCTTT

>Generated by MATLAB 04-May-2023 13:01:10
ATCATTATCCA

>Generated by MATLAB 04-May-2023 13:01:10
GGATCGAACAT

>Generated by MATLAB 04-May-2023 13:01:10
TCGCCAGCAGG

>Generated by MATLAB 04-May-2023 13:01:10
CATCCGGATGT

>Generated by MATLAB 04-May-2023 13:01:10
TAAAGCGATGG

>Generated by MATLAB 04-May-2023 13:01:10
TACGCTTTCGC

>Generated by MATLAB 04-May-2023 13:01:10
TTTATACTTTT

>Generated by MATLAB 04-May-2023 13:01:10
ACCTATGACGC

>Generated by MATLAB 04-May-2023 13:01:10
GGCAGCGGATG

>Generated by MATLAB 04-May-2023 13:01:10
GTGGAAAGCTG

>Generated by MATLAB 04-May-2023 13:01:10
ATCATATGTTT

>Generated by MATLAB 04-May-2023 13:01:10
TACCCAAAACT

>Generated by MATLAB 04-May-2023 13:01:10
ACAAACTGATG

>Generated by MATLAB 04-May-2023 13:01:10
ACAGGCAGCGG

>Generated by MATLAB 04-May-2023 13:01:10
ATACGCCGGGC

>Generated by MATLAB 04-May-2023 13:01:10
ATGCCTGCTGT

>Generated by MATLAB 04-May-2023 13:01:10
ACATTTACACT

>Generated by MATLAB 04-May-2023 13:01:10
GCCGCTAAAGT

>Generated by MATLAB 04-May-2023 13:01:10
GGGATGCAACT

>Generated by MATLAB 04-May-2023 13:01:10
CAAAACAGGTC

>Generated by MATLAB 04-May-2023 13:01:10
CATTGGCCCTG

>Generated by MATLAB 04-May-2023 13:01:10
AACTGCCAGGC

>Generated by MATLAB 04-May-2023 13:01:10
CAGATGCAGTA

>Generated by MATLAB 04-May-2023 13:01:10
GAATATTTATG

>Generated by MATLAB 04-May-2023 13:01:10
GTTAACTGCTC

>Generated by MATLAB 04-May-2023 13:01:10
CGTCCACCGTT

>Generated by MATLAB 04-May-2023 13:01:10
GTAGATGTCTT

>Generated by MATLAB 04-May-2023 13:01:10
GGTCACCGCCA

>Generated by MATLAB 04-May-2023 13:01:10
TCGGTTGGAGT

>Generated by MATLAB 04-May-2023 13:01:10
ACCCGGTTGTT

>Generated by MATLAB 04-May-2023 13:01:11
ATCCCTTCACC

>Generated by MATLAB 04-May-2023 13:01:11
TCTCTTCACTG

>Generated by MATLAB 04-May-2023 13:01:11
TGATGGCTGAA

>Generated by MATLAB 04-May-2023 13:01:11
GCCACCACAAT

>Generated by MATLAB 04-May-2023 13:01:11
GGGGTAGACTG

>Generated by MATLAB 04-May-2023 13:01:11
CCTGTCGCGGC

>Generated by MATLAB 04-May-2023 13:01:11
CTTTAAAATTC

>Generated by MATLAB 04-May-2023 13:01:11
TCAAAACGATT

>Generated by MATLAB 04-May-2023 13:01:11
GTTGAAATGAA

>Generated by MATLAB 04-May-2023 13:01:11
GCATTAATCGC

>Generated by MATLAB 04-May-2023 13:01:11
TCACTTTGTTT

>Generated by MATLAB 04-May-2023 13:01:11
GAATCGATCAG

>Generated by MATLAB 04-May-2023 13:01:11
TATGCCCAGCC

>Generated by MATLAB 04-May-2023 13:01:11
GCGCCCTTGAT

>Generated by MATLAB 04-May-2023 13:01:11
GCAGCCAGAGA

>Generated by MATLAB 04-May-2023 13:01:11
ACTGCTTCTTT

>Generated by MATLAB 04-May-2023 13:01:11
GAAGTGTTCGT

>Generated by MATLAB 04-May-2023 13:01:11
TTCTAATACCC

>Generated by MATLAB 04-May-2023 13:01:11
ACTTATGAGCG

>Generated by MATLAB 04-May-2023 13:01:11
GATTTTATTCA

>Generated by MATLAB 04-May-2023 13:01:11
TTGTTTATCGA

>Generated by MATLAB 04-May-2023 13:01:11
CATTTCTTCAC

>Generated by MATLAB 04-May-2023 13:01:11
ACGATGCTGAC

>Generated by MATLAB 04-May-2023 13:01:11
TATTGACTGCA

>Generated by MATLAB 04-May-2023 13:01:11
GGTGCTTATCA

>Generated by MATLAB 04-May-2023 13:01:11
CTTCTCCTTTA

>Generated by MATLAB 04-May-2023 13:01:11
ATCCCTTCCTG

>Generated by MATLAB 04-May-2023 13:01:11
GATGCAACAAA

>Generated by MATLAB 04-May-2023 13:01:11
GGTGTTTTATT

>Generated by MATLAB 04-May-2023 13:01:11
TTCGTGATCCA

>Generated by MATLAB 04-May-2023 13:01:11
GTCGGGCCGAA

>Generated by MATLAB 04-May-2023 13:01:11
AACACCAGCCA

>Generated by MATLAB 04-May-2023 13:01:11
GGCCGACAAGG

>Generated by MATLAB 04-May-2023 13:01:11
GCTTTCTTCTT

>Generated by MATLAB 04-May-2023 13:01:11
GCAATCAACGA

>Generated by MATLAB 04-May-2023 13:01:12
GAACGGCAATC

>Generated by MATLAB 04-May-2023 13:01:12
CCATTGATGGG

>Generated by MATLAB 04-May-2023 13:01:12
ACATAGCCCAT

>Generated by MATLAB 04-May-2023 13:01:12
GTCATTTGCAA

>Generated by MATLAB 04-May-2023 13:01:12
ATACCCACGGC

>Generated by MATLAB 04-May-2023 13:01:12
ACCCATTGCCA

>Generated by MATLAB 04-May-2023 13:01:12
CTTTAGGCATT

>Generated by MATLAB 04-May-2023 13:01:12
CTGAGCCTGCA

>Generated by MATLAB 04-May-2023 13:01:12
TATATTGCTAA

>Generated by MATLAB 04-May-2023 13:01:12
GCACCAGTAGT

>Generated by MATLAB 04-May-2023 13:01:12
TGACGGCGTTG

>Generated by MATLAB 04-May-2023 13:01:12
GACGATTGCGC

>Generated by MATLAB 04-May-2023 13:01:12
GGCAGAATCAG

>Generated by MATLAB 04-May-2023 13:01:12
AAGGCATAAGT

>Generated by MATLAB 04-May-2023 13:01:12
ATTTACGACAC

>Generated by MATLAB 04-May-2023 13:01:12
ACAAACAGTTT

>Generated by MATLAB 04-May-2023 13:01:12
GCAGCGGAGAA

>Generated by MATLAB 04-May-2023 13:01:12
TCGCCTTTGTC

>Generated by MATLAB 04-May-2023 13:01:12
ACAGTTTAATA

>Generated by MATLAB 04-May-2023 13:01:12
AGCTGGGATGA

>Generated by MATLAB 04-May-2023 13:01:12
CTTAGTTCTAT

>Generated by MATLAB 04-May-2023 13:01:12
TCCGGTGAGGC

>Generated by MATLAB 04-May-2023 13:01:12
CGCTGATGCTG

>Generated by MATLAB 04-May-2023 13:01:12
ATGCAACACAC

>Generated by MATLAB 04-May-2023 13:01:12
ACGCCGCATCC

>Generated by MATLAB 04-May-2023 13:01:12
GATGATATTTT

>Generated by MATLAB 04-May-2023 13:01:12
TCGGCTGGTCT

>Generated by MATLAB 04-May-2023 13:01:12
GTAGCCGAGCA

>Generated by MATLAB 04-May-2023 13:01:12
GGCTTTCATGA

>Generated by MATLAB 04-May-2023 13:01:12
AAGCTGACCGG

>Generated by MATLAB 04-May-2023 13:01:12
GTGCTGGTTGG

>Generated by MATLAB 04-May-2023 13:01:12
CGATACCACCC

>Generated by MATLAB 04-May-2023 13:01:12
TCAATGTTGAC

>Generated by MATLAB 04-May-2023 13:01:12
CCGCCGAGTTG

>Generated by MATLAB 04-May-2023 13:01:12
CAGTGAAGGCT

>Generated by MATLAB 04-May-2023 13:01:12
GCAGGTCGCGC

>Generated by MATLAB 04-May-2023 13:01:12
TTGCCATAGAG

>Generated by MATLAB 04-May-2023 13:01:12
CGCCAGGTCGA

>Generated by MATLAB 04-May-2023 13:01:13
ATGCGTCGTCA

>Generated by MATLAB 04-May-2023 13:01:13
TTTATCTTTGG

>Generated by MATLAB 04-May-2023 13:01:13
CCGATGCGATC

>Generated by MATLAB 04-May-2023 13:01:13
TTATTAACAAA

>Generated by MATLAB 04-May-2023 13:01:13
CGAACTTCTGG

>Generated by MATLAB 04-May-2023 13:01:13
ACGCCCTCCAG

>Generated by MATLAB 04-May-2023 13:01:13
GGGTGATGATA

>Generated by MATLAB 04-May-2023 13:01:13
TTGAGAGGGAT

>Generated by MATLAB 04-May-2023 13:01:13
GGCGAATTTCT

>Generated by MATLAB 04-May-2023 13:01:13
TTTTTGACACA

>Generated by MATLAB 04-May-2023 13:01:13
AAACTGCTCGA

>Generated by MATLAB 04-May-2023 13:01:13
AATCAGAGCCT

>Generated by MATLAB 04-May-2023 13:01:13
CCGTATCAGGA

>Generated by MATLAB 04-May-2023 13:01:13
CCAGCTATAGA

>Generated by MATLAB 04-May-2023 13:01:13
GTTGATCCCTG

>Generated by MATLAB 04-May-2023 13:01:13
GATTATCGGCT

>Generated by MATLAB 04-May-2023 13:01:13
TACGCCCTTCG

>Generated by MATLAB 04-May-2023 13:01:13
TAACGGCGTCA

>Generated by MATLAB 04-May-2023 13:01:13
GGAAGGATAAT

>Generated by MATLAB 04-May-2023 13:01:13
ACCATGCTCTT

>Generated by MATLAB 04-May-2023 13:01:13
AAATACGGGTT

>Generated by MATLAB 04-May-2023 13:01:13
TATGTTTGATT

>Generated by MATLAB 04-May-2023 13:01:13
TGAGGGGGGGA

>Generated by MATLAB 04-May-2023 13:01:13
AACTGACTGAT

>Generated by MATLAB 04-May-2023 13:01:13
AACGGTAACAG

>Generated by MATLAB 04-May-2023 13:01:13
TCACCGCTGGT

>Generated by MATLAB 04-May-2023 13:01:13
GGCGCTGCGCA

>Generated by MATLAB 04-May-2023 13:01:13
TCTGCCCGGGC

>Generated by MATLAB 04-May-2023 13:01:13
GGCTACGCGCA

>Generated by MATLAB 04-May-2023 13:01:13
CACGCGGGATC

>Generated by MATLAB 04-May-2023 13:01:13
ACGTTATCAGC

>Generated by MATLAB 04-May-2023 13:01:13
AATGTCCTGAT

>Generated by MATLAB 04-May-2023 13:01:13
GTTTTTGCCAT

>Generated by MATLAB 04-May-2023 13:01:13
CAAAAGTACCG

>Generated by MATLAB 04-May-2023 13:01:13
CGCCGCCAGCG

>Generated by MATLAB 04-May-2023 13:01:13
CCAGACTCGGT

>Generated by MATLAB 04-May-2023 13:01:13
GACACCAACCT

>Generated by MATLAB 04-May-2023 13:01:14
GTTTACTTAGT

>Generated by MATLAB 04-May-2023 13:01:14
CTCGTGTTGTG

>Generated by MATLAB 04-May-2023 13:01:14
GCGGTATTTAC

>Generated by MATLAB 04-May-2023 13:01:14
GGTGGTGTTGT

>Generated by MATLAB 04-May-2023 13:01:14
GACAATCACCA

>Generated by MATLAB 04-May-2023 13:01:14
GGTTGGGTTTG

>Generated by MATLAB 04-May-2023 13:01:14
ATCCGCTGGGT

>Generated by MATLAB 04-May-2023 13:01:14
GCGACATATCT

>Generated by MATLAB 04-May-2023 13:01:14
TCTGCTGCGTC

>Generated by MATLAB 04-May-2023 13:01:14
AGCAGGGAAAA

>Generated by MATLAB 04-May-2023 13:01:14
TTATTATTGCT

>Generated by MATLAB 04-May-2023 13:01:14
CCGGACTTTTA

>Generated by MATLAB 04-May-2023 13:01:14
GCCAGCACCGA

>Generated by MATLAB 04-May-2023 13:01:14
TTTGCCCATAT

>Generated by MATLAB 04-May-2023 13:01:14
TCGCAGTAAAA

>Generated by MATLAB 04-May-2023 13:01:14
CGAATACCCTG

>Generated by MATLAB 04-May-2023 13:01:14
GGTGTAGGCCT

>Generated by MATLAB 04-May-2023 13:01:14
CCGTTCCGCTC

>Generated by MATLAB 04-May-2023 13:01:14
GCGGGCTGGTA

>Generated by MATLAB 04-May-2023 13:01:14
GTGAAGATTAT

>Generated by MATLAB 04-May-2023 13:01:14
ATCGGCGGGTC

>Generated by MATLAB 04-May-2023 13:01:14
ACCCAACTTCG

>Generated by MATLAB 04-May-2023 13:01:14
TCAACACATGC

>Generated by MATLAB 04-May-2023 13:01:14
ATAGCGTTAGC

>Generated by MATLAB 04-May-2023 13:01:14
TCAACCTCGCG

>Generated by MATLAB 04-May-2023 13:01:14
GTGCTACCGCT

>Generated by MATLAB 04-May-2023 13:01:14
TCAACAACGAC

>Generated by MATLAB 04-May-2023 13:01:14
GAACCATTGAA

>Generated by MATLAB 04-May-2023 13:01:14
TATGCGGTAGA

>Generated by MATLAB 04-May-2023 13:01:14
CCTACAAAGTC

>Generated by MATLAB 04-May-2023 13:01:14
GAATGTGATTA

>Generated by MATLAB 04-May-2023 13:01:14
GCAGCGCGGTA

>Generated by MATLAB 04-May-2023 13:01:14
GTGCCAACCGA

>Generated by MATLAB 04-May-2023 13:01:14
TGGAGAAAATA

>Generated by MATLAB 04-May-2023 13:01:14
CTATGCTGCTG

>Generated by MATLAB 04-May-2023 13:01:14
CACCGTCATCA

>Generated by MATLAB 04-May-2023 13:01:14
AAGGCTAATTA

>Generated by MATLAB 04-May-2023 13:01:14
CTATCTGGTGG

>Generated by MATLAB 04-May-2023 13:01:15
GTGGGTAGTTT

>Generated by MATLAB 04-May-2023 13:01:15
CTGTATCAGCA

>Generated by MATLAB 04-May-2023 13:01:15
CTGTTTGTACT

>Generated by MATLAB 04-May-2023 13:01:15
AACCGATATTG

>Generated by MATLAB 04-May-2023 13:01:15
GGATCGCTGTA

>Generated by MATLAB 04-May-2023 13:01:15
AAGCACCGGAG

>Generated by MATLAB 04-May-2023 13:01:15
GAGACAGATTC

>Generated by MATLAB 04-May-2023 13:01:15
TTTACATGTTG

>Generated by MATLAB 04-May-2023 13:01:15
CGCAGCAGCCA

>Generated by MATLAB 04-May-2023 13:01:15
CATAATTGGGA

>Generated by MATLAB 04-May-2023 13:01:15
GTATGCAGGAT

>Generated by MATLAB 04-May-2023 13:01:15
ACGTTTTGATG

>Generated by MATLAB 04-May-2023 13:01:15
TTTCAGAAGAC

>Generated by MATLAB 04-May-2023 13:01:15
CTGGCTGTGCC

>Generated by MATLAB 04-May-2023 13:01:15
ACCCGGCTGCG

>Generated by MATLAB 04-May-2023 13:01:15
GCGGCGTTACC

>Generated by MATLAB 04-May-2023 13:01:15
GGTAAGCGTGA

>Generated by MATLAB 04-May-2023 13:01:15
ATCGCCGCCCG

>Generated by MATLAB 04-May-2023 13:01:15
CACGAGAAGAG

>Generated by MATLAB 04-May-2023 13:01:15
GGCCCGCGACA

>Generated by MATLAB 04-May-2023 13:01:15
AATGTCGATAA

>Generated by MATLAB 04-May-2023 13:01:15
ACCGGCAGAGC

>Generated by MATLAB 04-May-2023 13:01:15
GATAACCAGAC

>Generated by MATLAB 04-May-2023 13:01:15
GGTCATGGCGG

>Generated by MATLAB 04-May-2023 13:01:15
TATATTGTTTT

>Generated by MATLAB 04-May-2023 13:01:15
CAACAGGCCAA

>Generated by MATLAB 04-May-2023 13:01:15
GGTATTTCGCT

>Generated by MATLAB 04-May-2023 13:01:15
ATTGGTCTGCA

>Generated by MATLAB 04-May-2023 13:01:15
GATATCATGCT

>Generated by MATLAB 04-May-2023 13:01:15
CTGCTGGTGAT

>Generated by MATLAB 04-May-2023 13:01:15
ATGCTTTCAGT

>Generated by MATLAB 04-May-2023 13:01:15
TGCTATCTGTG

>Generated by MATLAB 04-May-2023 13:01:15
CAACGCGGCTG

>Generated by MATLAB 04-May-2023 13:01:15
CGCATCTGGCA

>Generated by MATLAB 04-May-2023 13:01:15
CGTACCCGACT

>Generated by MATLAB 04-May-2023 13:01:15
TACAAAACCTT

>Generated by MATLAB 04-May-2023 13:01:15
GAACTGGGCGG

>Generated by MATLAB 04-May-2023 13:01:16
CTCTTAACGAG

>Generated by MATLAB 04-May-2023 13:01:16
TTATCATTACG

>Generated by MATLAB 04-May-2023 13:01:16
GTTTTTCCATT

>Generated by MATLAB 04-May-2023 13:01:16
TCACCTTTATG

>Generated by MATLAB 04-May-2023 13:01:16
ATGTTGACTCA

>Generated by MATLAB 04-May-2023 13:01:16
GTCACCGATCG

>Generated by MATLAB 04-May-2023 13:01:16
ATCGATTTCAA

>Generated by MATLAB 04-May-2023 13:01:16
TCACGTAACCA

>Generated by MATLAB 04-May-2023 13:01:16
TGGATCAGAAA

>Generated by MATLAB 04-May-2023 13:01:16
TGACCCTGGAA

>Generated by MATLAB 04-May-2023 13:01:16
AATCGACAAAT

>Generated by MATLAB 04-May-2023 13:01:16
GGTGTTGACGA

>Generated by MATLAB 04-May-2023 13:01:16
CATCACTGGTG

>Generated by MATLAB 04-May-2023 13:01:16
TTTGGTATTGG

>Generated by MATLAB 04-May-2023 13:01:16
CATTGTAAGGA

>Generated by MATLAB 04-May-2023 13:01:16
GCGTTACGATG

>Generated by MATLAB 04-May-2023 13:01:16
TATTCCACCGG

>Generated by MATLAB 04-May-2023 13:01:16
ATAAATTTTTA

>Generated by MATLAB 04-May-2023 13:01:16
TCGCGAAGTCG

>Generated by MATLAB 04-May-2023 13:01:16
GTACCGGTCTG

>Generated by MATLAB 04-May-2023 13:01:16
ATCTAACCATC

>Generated by MATLAB 04-May-2023 13:01:16
GCGACGCGCAG

>Generated by MATLAB 04-May-2023 13:01:16
ACCGAGGCACA

>Generated by MATLAB 04-May-2023 13:01:16
TTTTAATGACA

>Generated by MATLAB 04-May-2023 13:01:16
TCCTGCAACGA

>Generated by MATLAB 04-May-2023 13:01:16
ATTAAAGATTT

>Generated by MATLAB 04-May-2023 13:01:16
AATCTGGTTTC

>Generated by MATLAB 04-May-2023 13:01:16
AATTCACTCGG

>Generated by MATLAB 04-May-2023 13:01:16
GGTACTGTGGG

>Generated by MATLAB 04-May-2023 13:01:16
AAGCCGATGAT

>Generated by MATLAB 04-May-2023 13:01:16
TGATGGCTCCG

>Generated by MATLAB 04-May-2023 13:01:16
ATCAGCGCGCA

>Generated by MATLAB 04-May-2023 13:01:16
GTGCCGCCGAA

>Generated by MATLAB 04-May-2023 13:01:16
GTAGTCTCCAA

>Generated by MATLAB 04-May-2023 13:01:16
TGTGCTCATTC

>Generated by MATLAB 04-May-2023 13:01:16
ACTATGTAAAC

>Generated by MATLAB 04-May-2023 13:01:16
TAATACCGCCG

>Generated by MATLAB 04-May-2023 13:01:17
TTTCACTTGTC

>Generated by MATLAB 04-May-2023 13:01:17
CAGGGCATTCT

>Generated by MATLAB 04-May-2023 13:01:17
TTATCGAACTC

>Generated by MATLAB 04-May-2023 13:01:17
TTCGCGATCTA

>Generated by MATLAB 04-May-2023 13:01:17
CTATTAAGCCT

>Generated by MATLAB 04-May-2023 13:01:17
ATGCGCGCCGG

>Generated by MATLAB 04-May-2023 13:01:17
TGTCGCCTATG

>Generated by MATLAB 04-May-2023 13:01:17
TGCGTCGTATT

>Generated by MATLAB 04-May-2023 13:01:17
CAGGCAGTGAT

>Generated by MATLAB 04-May-2023 13:01:17
TCTGGTATTGA

>Generated by MATLAB 04-May-2023 13:01:17
CGCGGCCCACT

>Generated by MATLAB 04-May-2023 13:01:17
CCGGCGCACTG

>Generated by MATLAB 04-May-2023 13:01:17
GCCGAAATATG

>Generated by MATLAB 04-May-2023 13:01:17
AGCCAGCGCAC

>Generated by MATLAB 04-May-2023 13:01:17
ACCCCTTCAGA

>Generated by MATLAB 04-May-2023 13:01:17
GCCGGTGTGCT

>Generated by MATLAB 04-May-2023 13:01:17
CTCAGCCCCCT

>Generated by MATLAB 04-May-2023 13:01:17
TACACAGCAGT

>Generated by MATLAB 04-May-2023 13:01:17
AGTTTCCCTGT

>Generated by MATLAB 04-May-2023 13:01:17
GCGCGTGAACT

>Generated by MATLAB 04-May-2023 13:01:17
CGCAGAAACGA

>Generated by MATLAB 04-May-2023 13:01:17
CAATCGGTACT

>Generated by MATLAB 04-May-2023 13:01:17
GACCACCACCA

>Generated by MATLAB 04-May-2023 13:01:17
GTAGCCCAGCC

>Generated by MATLAB 04-May-2023 13:01:17
CTGAATATTGA

>Generated by MATLAB 04-May-2023 13:01:17
AGGCGGTGATC

>Generated by MATLAB 04-May-2023 13:01:17
AGGCCATCATC

>Generated by MATLAB 04-May-2023 13:01:17
CCGAAGAACAC

>Generated by MATLAB 04-May-2023 13:01:17
ATTTACATGTT

>Generated by MATLAB 04-May-2023 13:01:17
TTCCATAACCG

>Generated by MATLAB 04-May-2023 13:01:17
GCAAAGTAGAT

>Generated by MATLAB 04-May-2023 13:01:17
CTCGTGGGGCG

>Generated by MATLAB 04-May-2023 13:01:17
GCCCCTGTTGC

>Generated by MATLAB 04-May-2023 13:01:17
TTTCGTACGTT

>Generated by MATLAB 04-May-2023 13:01:17
GGCGGGCTGAA

>Generated by MATLAB 04-May-2023 13:01:17
GTGCGTGCGGA

>Generated by MATLAB 04-May-2023 13:01:17
GTCTTGGGGTG

>Generated by MATLAB 04-May-2023 13:01:17
GGTGAGCAACT

>Generated by MATLAB 04-May-2023 13:01:17
GAATCTGTATA

>Generated by MATLAB 04-May-2023 13:01:17
GTCGATGGGCG

>Generated by MATLAB 04-May-2023 13:01:17
TTTAATTGTGC

>Generated by MATLAB 04-May-2023 13:01:18
TTTGGCCCAAT

>Generated by MATLAB 04-May-2023 13:01:18
TTTTGCGCTTG

>Generated by MATLAB 04-May-2023 13:01:18
TGCTGCAATTT

>Generated by MATLAB 04-May-2023 13:01:18
AGCGCAGGAGA

>Generated by MATLAB 04-May-2023 13:01:18
AGAAGCGTTAG

>Generated by MATLAB 04-May-2023 13:01:18
GGTCTTTTACT

>Generated by MATLAB 04-May-2023 13:01:18
TAAAGAGATCT

>Generated by MATLAB 04-May-2023 13:01:18
GTAACTGTCTA

>Generated by MATLAB 04-May-2023 13:01:18
ACGAAGTTGCA

>Generated by MATLAB 04-May-2023 13:01:18
GCGAACAGAAA

>Generated by MATLAB 04-May-2023 13:01:18
GAGTGACCGCT

>Generated by MATLAB 04-May-2023 13:01:18
CGTTGATAGGC

>Generated by MATLAB 04-May-2023 13:01:18
CACTCACCACC

>Generated by MATLAB 04-May-2023 13:01:18
GGTACTGCTGA

>Generated by MATLAB 04-May-2023 13:01:18
TGATTTCGTGT

>Generated by MATLAB 04-May-2023 13:01:18
ATCGGGCGTGT

>Generated by MATLAB 04-May-2023 13:01:18
GTTCACGGCAG

>Generated by MATLAB 04-May-2023 13:01:18
TAATTCACGGC

>Generated by MATLAB 04-May-2023 13:01:18
GTCGTCTGTAG

>Generated by MATLAB 04-May-2023 13:01:18
AGCAGCTATCT

>Generated by MATLAB 04-May-2023 13:01:18
TAGTAACAGAA

>Generated by MATLAB 04-May-2023 13:01:18
CGTAAAACAAC

>Generated by MATLAB 04-May-2023 13:01:18
CCGCAGGAACG

>Generated by MATLAB 04-May-2023 13:01:18
GGAAGATATTA

>Generated by MATLAB 04-May-2023 13:01:18
GAAAGACCGAG

>Generated by MATLAB 04-May-2023 13:01:18
AGCCTAACATC

>Generated by MATLAB 04-May-2023 13:01:18
TTCCCGTTGAG

>Generated by MATLAB 04-May-2023 13:01:18
ACTGATGGCAA

>Generated by MATLAB 04-May-2023 13:01:18
AAAAGGCCAGC

>Generated by MATLAB 04-May-2023 13:01:18
CAGCGTCGCGG

>Generated by MATLAB 04-May-2023 13:01:18
TTCGATCACAG

>Generated by MATLAB 04-May-2023 13:01:18
CGATCTTAATG

>Generated by MATLAB 04-May-2023 13:01:18
TTCAGTTGACG

>Generated by MATLAB 04-May-2023 13:01:18
TAGCGCGCTGT

>Generated by MATLAB 04-May-2023 13:01:18
CCAACGAACTG

>Generated by MATLAB 04-May-2023 13:01:18
CGGCGTTCTCG

>Generated by MATLAB 04-May-2023 13:01:19
GCGAATGAATA

>Generated by MATLAB 04-May-2023 13:01:19
GCAATTTATTT

>Generated by MATLAB 04-May-2023 13:01:19
GGCGCAAGGAT

>Generated by MATLAB 04-May-2023 13:01:19
TCAGTTCCCCT

>Generated by MATLAB 04-May-2023 13:01:19
ATCAATGTGAT

>Generated by MATLAB 04-May-2023 13:01:19
ACACGCTTTAT

>Generated by MATLAB 04-May-2023 13:01:19
TCCATTACCGT

>Generated by MATLAB 04-May-2023 13:01:19
TTCGAGGGGCC

>Generated by MATLAB 04-May-2023 13:01:19
ATTCGTAATGC

>Generated by MATLAB 04-May-2023 13:01:19
GTGTTTCTGTT

>Generated by MATLAB 04-May-2023 13:01:19
GTGGTCTTCAC

>Generated by MATLAB 04-May-2023 13:01:19
GAGTTGGTGCA

>Generated by MATLAB 04-May-2023 13:01:19
TTATCTGCTGC

>Generated by MATLAB 04-May-2023 13:01:19
AAAACCCGAGC

>Generated by MATLAB 04-May-2023 13:01:19
ATGCCTGTAAA

>Generated by MATLAB 04-May-2023 13:01:19
CTGAGGCTTTA

>Generated by MATLAB 04-May-2023 13:01:19
ATATTGAAGGT

>Generated by MATLAB 04-May-2023 13:01:19
AGTATCGCGAC

>Generated by MATLAB 04-May-2023 13:01:19
TGGATTATGTC

>Generated by MATLAB 04-May-2023 13:01:19
CTCAGTGCTGA

>Generated by MATLAB 04-May-2023 13:01:19
TTGTTGCTGAA

>Generated by MATLAB 04-May-2023 13:01:19
TACGGACGCGT

>Generated by MATLAB 04-May-2023 13:01:19
TCAGAAGATTG

>Generated by MATLAB 04-May-2023 13:01:19
CGCCTACAAAG

>Generated by MATLAB 04-May-2023 13:01:19
GCATCAGCCGC

>Generated by MATLAB 04-May-2023 13:01:19
CGCACTGCATC

>Generated by MATLAB 04-May-2023 13:01:19
CTGTAAGATTT

>Generated by MATLAB 04-May-2023 13:01:19
AAGAGAATCGA

>Generated by MATLAB 04-May-2023 13:01:19
TCCTGTAACGC

>Generated by MATLAB 04-May-2023 13:01:19
TATCAGGCTCA

>Generated by MATLAB 04-May-2023 13:01:19
GCGCTGGCGCT

>Generated by MATLAB 04-May-2023 13:01:19
AGAATAGTGCT

>Generated by MATLAB 04-May-2023 13:01:19
ATCGGTACTGT

>Generated by MATLAB 04-May-2023 13:01:19
AATGGCAGATA

>Generated by MATLAB 04-May-2023 13:01:19
ACAGACGGCGG

>Generated by MATLAB 04-May-2023 13:01:19
CTGAGCGAAGG

>Generated by MATLAB 04-May-2023 13:01:19
TGGTTCAGTAA

>Generated by MATLAB 04-May-2023 13:01:19
CTGGCCTACCA

>Generated by MATLAB 04-May-2023 13:01:19
AACAGACGTCC

>Generated by MATLAB 04-May-2023 13:01:19
CGCCAGTTTGT

>Generated by MATLAB 04-May-2023 13:01:19
ATCAAGGAAGC

>Generated by MATLAB 04-May-2023 13:01:19
ACGGCTGAAAG

>Generated by MATLAB 04-May-2023 13:01:19
AAATAAATTAA

>Generated by MATLAB 04-May-2023 13:01:20
AACGTGGTCTG

>Generated by MATLAB 04-May-2023 13:01:20
AAAGCAATTCC

>Generated by MATLAB 04-May-2023 13:01:20
TGAGTGATCCC

>Generated by MATLAB 04-May-2023 13:01:20
AGTTGCCATTA

>Generated by MATLAB 04-May-2023 13:01:20
GTAAGCGGCTG

>Generated by MATLAB 04-May-2023 13:01:20
TCTGAGTCAGA

>Generated by MATLAB 04-May-2023 13:01:20
ACCAGGTTTGG

>Generated by MATLAB 04-May-2023 13:01:20
GCCTGTTCCGC

>Generated by MATLAB 04-May-2023 13:01:20
TTGACATTACT

>Generated by MATLAB 04-May-2023 13:01:20
GTGAGGTTGTG

>Generated by MATLAB 04-May-2023 13:01:20
CCGTTTTACTT

>Generated by MATLAB 04-May-2023 13:01:20
ACCTCGAGGCG

>Generated by MATLAB 04-May-2023 13:01:20
GTTTCTACGCT

>Generated by MATLAB 04-May-2023 13:01:20
CCACGCTGACG

>Generated by MATLAB 04-May-2023 13:01:20
AGCGTGGCGTT

>Generated by MATLAB 04-May-2023 13:01:20
CGGTAACGGCG

>Generated by MATLAB 04-May-2023 13:01:20
GGAAATCGATG

>Generated by MATLAB 04-May-2023 13:01:20
AACGCCTGATG

>Generated by MATLAB 04-May-2023 13:01:20
TTGGACTGATG

>Generated by MATLAB 04-May-2023 13:01:20
CAAAAGCCGCT

>Generated by MATLAB 04-May-2023 13:01:20
AAAATTATCAC

>Generated by MATLAB 04-May-2023 13:01:20
CACAGCACACC

>Generated by MATLAB 04-May-2023 13:01:20
ACCCGTTGTGA

>Generated by MATLAB 04-May-2023 13:01:20
TTGCGCTGACT

>Generated by MATLAB 04-May-2023 13:01:20
TCACCTTGTGA

>Generated by MATLAB 04-May-2023 13:01:20
GGTGTTGGGTG

>Generated by MATLAB 04-May-2023 13:01:20
CTGAATATCGT

>Generated by MATLAB 04-May-2023 13:01:20
CCTACGGCTCA

>Generated by MATLAB 04-May-2023 13:01:20
CCACCTCCTTA

>Generated by MATLAB 04-May-2023 13:01:20
CATAAACACGA

>Generated by MATLAB 04-May-2023 13:01:20
GCGCTGTCATT

>Generated by MATLAB 04-May-2023 13:01:20
CGTCCAGGTGG

>Generated by MATLAB 04-May-2023 13:01:20
CCATTGCCCTT

>Generated by MATLAB 04-May-2023 13:01:20
TGTGATTACAA

>Generated by MATLAB 04-May-2023 13:01:20
TCAACATCCAG

>Generated by MATLAB 04-May-2023 13:01:20
GGGCAACTGGA

>Generated by MATLAB 04-May-2023 13:01:20
CCACCACGCAA

>Generated by MATLAB 04-May-2023 13:01:20
CCCGCTGCTTT

>Generated by MATLAB 04-May-2023 13:01:21
TGCGCCAGAGG

>Generated by MATLAB 04-May-2023 13:01:21
CGAGACTTCAA

>Generated by MATLAB 04-May-2023 13:01:21
CGCTGGTCAGC

>Generated by MATLAB 04-May-2023 13:01:21
TGTACCTGACC

>Generated by MATLAB 04-May-2023 13:01:21
AAAATCATGGA

>Generated by MATLAB 04-May-2023 13:01:21
TATTGCCTTCT

>Generated by MATLAB 04-May-2023 13:01:21
AGTAATGAAAC

>Generated by MATLAB 04-May-2023 13:01:21
ACGTAGTAGGC

>Generated by MATLAB 04-May-2023 13:01:21
AGGCCGATGCA

>Generated by MATLAB 04-May-2023 13:01:21
ACAGGAACTTA

>Generated by MATLAB 04-May-2023 13:01:21
TATTGAGGGGA

>Generated by MATLAB 04-May-2023 13:01:21
AACTGTTTGTC

>Generated by MATLAB 04-May-2023 13:01:21
CACTGTATACT

>Generated by MATLAB 04-May-2023 13:01:21
TTAAGCGATCG

>Generated by MATLAB 04-May-2023 13:01:21
AATCACTTTAC

>Generated by MATLAB 04-May-2023 13:01:21
GCGTATTGAAG

>Generated by MATLAB 04-May-2023 13:01:21
TATGATTCAGG

>Generated by MATLAB 04-May-2023 13:01:21
GATGATTTTTA

>Generated by MATLAB 04-May-2023 13:01:21
AAATTGTTCAG

>Generated by MATLAB 04-May-2023 13:01:21
CAGGAGCAACA

>Generated by MATLAB 04-May-2023 13:01:21
GTTGTATTCGA

>Generated by MATLAB 04-May-2023 13:01:21
GAGAATACGGT

>Generated by MATLAB 04-May-2023 13:01:21
GCCGAACGGTA

>Generated by MATLAB 04-May-2023 13:01:21
GTGACTTGCCG

>Generated by MATLAB 04-May-2023 13:01:21
TCAATTATATC

>Generated by MATLAB 04-May-2023 13:01:21
CAGCGGCGTGG

>Generated by MATLAB 04-May-2023 13:01:21
GAAATCGATCA

>Generated by MATLAB 04-May-2023 13:01:21
TGACATCTAAC

>Generated by MATLAB 04-May-2023 13:01:21
GTGCCCATGAT

>Generated by MATLAB 04-May-2023 13:01:21
CGCGCGTGAGA

>Generated by MATLAB 04-May-2023 13:01:21
AAACCTTTTTC

>Generated by MATLAB 04-May-2023 13:01:21
GCGACAGCTAC

>Generated by MATLAB 04-May-2023 13:01:21
GCGTTCCGCTT

>Generated by MATLAB 04-May-2023 13:01:21
TTCCCCAATAT

>Generated by MATLAB 04-May-2023 13:01:21
CGTTGACGCCA

>Generated by MATLAB 04-May-2023 13:01:21
ACTATCGGCCC

>Generated by MATLAB 04-May-2023 13:01:21
GGTGAAAATAT

>Generated by MATLAB 04-May-2023 13:01:21
TCGCTAAATAC

>Generated by MATLAB 04-May-2023 13:01:22
ACGCGCAGGCT

>Generated by MATLAB 04-May-2023 13:01:22
GATATCGCCAT

>Generated by MATLAB 04-May-2023 13:01:22
CGTACTGGGAT

>Generated by MATLAB 04-May-2023 13:01:22
TGTCTTCTGAA

>Generated by MATLAB 04-May-2023 13:01:22
GGGTGATGAAA

>Generated by MATLAB 04-May-2023 13:01:22
TCGGTCAGCAT

>Generated by MATLAB 04-May-2023 13:01:22
TTACTACTACT

>Generated by MATLAB 04-May-2023 13:01:22
AGTTTTTGCCC

>Generated by MATLAB 04-May-2023 13:01:22
CTGAAGTAACA

>Generated by MATLAB 04-May-2023 13:01:22
GTTCGTGACGT

>Generated by MATLAB 04-May-2023 13:01:22
GCATACAGACG

>Generated by MATLAB 04-May-2023 13:01:22
AACCCGCCAGA

>Generated by MATLAB 04-May-2023 13:01:22
GGAGATTTTTC

>Generated by MATLAB 04-May-2023 13:01:22
ACAGTGCGCGA

>Generated by MATLAB 04-May-2023 13:01:22
CATGCCGAGTC

>Generated by MATLAB 04-May-2023 13:01:22
ATTTGGTGATT

>Generated by MATLAB 04-May-2023 13:01:22
GGAGCCTTTTA

>Generated by MATLAB 04-May-2023 13:01:22
CAGCGCCGGGA

>Generated by MATLAB 04-May-2023 13:01:22
CCCACGGGTAC

>Generated by MATLAB 04-May-2023 13:01:22
AAGGTGTTCGT

>Generated by MATLAB 04-May-2023 13:01:22
GCGGAATGGCA

>Generated by MATLAB 04-May-2023 13:01:22
GTGTCGATGAT

>Generated by MATLAB 04-May-2023 13:01:22
GCCAGCGGTGT

>Generated by MATLAB 04-May-2023 13:01:22
CGCAAAGAAGG

>Generated by MATLAB 04-May-2023 13:01:22
CAGACCATCGA

>Generated by MATLAB 04-May-2023 13:01:22
CCCAGCCCGGT

>Generated by MATLAB 04-May-2023 13:01:22
AACAGAAACAC

>Generated by MATLAB 04-May-2023 13:01:22
GAAAAAGCTTA

>Generated by MATLAB 04-May-2023 13:01:22
CATTGCCAAAG

>Generated by MATLAB 04-May-2023 13:01:22
ATCATCGGGCC

>Generated by MATLAB 04-May-2023 13:01:22
TAAACAGATTA

>Generated by MATLAB 04-May-2023 13:01:22
TAAATAAGATG

>Generated by MATLAB 04-May-2023 13:01:22
TGGTGATAAGC

>Generated by MATLAB 04-May-2023 13:01:22
TTTTAATTCGT

>Generated by MATLAB 04-May-2023 13:01:22
CAGTTAAATGT

>Generated by MATLAB 04-May-2023 13:01:22
GATCACCGTCT

>Generated by MATLAB 04-May-2023 13:01:23
GCTTATAATTT

>Generated by MATLAB 04-May-2023 13:01:23
GCAGACTCCAT

>Generated by MATLAB 04-May-2023 13:01:23
ACTATGAGGAT

>Generated by MATLAB 04-May-2023 13:01:23
AGTGGACGGAC

>Generated by MATLAB 04-May-2023 13:01:23
AAGAGGGCGAT

>Generated by MATLAB 04-May-2023 13:01:23
ACCAGTTTTTC

>Generated by MATLAB 04-May-2023 13:01:23
TGTTCATTAAT

>Generated by MATLAB 04-May-2023 13:01:23
CCAGCTACGCT

>Generated by MATLAB 04-May-2023 13:01:23
TGGAGATCACG

>Generated by MATLAB 04-May-2023 13:01:23
ACGGCACCACC

>Generated by MATLAB 04-May-2023 13:01:23
GATATCATCCG

>Generated by MATLAB 04-May-2023 13:01:23
GCAAACGCGAT

>Generated by MATLAB 04-May-2023 13:01:23
TTACCGGTATA

>Generated by MATLAB 04-May-2023 13:01:23
GCCACCCGCCC

>Generated by MATLAB 04-May-2023 13:01:23
ACGTAAAATTG

>Generated by MATLAB 04-May-2023 13:01:23
ACCGTTACTGA

>Generated by MATLAB 04-May-2023 13:01:23
TAGTGCAATAC

>Generated by MATLAB 04-May-2023 13:01:23
TTGTGAATAGT

>Generated by MATLAB 04-May-2023 13:01:23
GAAGCGTAATG

>Generated by MATLAB 04-May-2023 13:01:23
CCGGAAAATTA

>Generated by MATLAB 04-May-2023 13:01:23
CGCGGATTTAT

>Generated by MATLAB 04-May-2023 13:01:23
CAAAATAACCT

>Generated by MATLAB 04-May-2023 13:01:23
TTACCTGGATG

>Generated by MATLAB 04-May-2023 13:01:23
TCGCGGTTGGC

>Generated by MATLAB 04-May-2023 13:01:23
CTGACTGAAAT

>Generated by MATLAB 04-May-2023 13:01:23
TGCCATAACCC

>Generated by MATLAB 04-May-2023 13:01:23
GGTTCCGCGGC

>Generated by MATLAB 04-May-2023 13:01:23
CTTGAATCGGC

>Generated by MATLAB 04-May-2023 13:01:23
TTAACGCGTTT

>Generated by MATLAB 04-May-2023 13:01:23
CTTGCGGGGTT

>Generated by MATLAB 04-May-2023 13:01:23
ACTTTTACGCC

>Generated by MATLAB 04-May-2023 13:01:23
TATAGCGTGAG

>Generated by MATLAB 04-May-2023 13:01:23
GGCGAAAAAAA

>Generated by MATLAB 04-May-2023 13:01:23
TGCTCTTCCGC

>Generated by MATLAB 04-May-2023 13:01:23
ATTTCTCCTTA

>Generated by MATLAB 04-May-2023 13:01:23
TGCGTGCTGAT

>Generated by MATLAB 04-May-2023 13:01:23
TCGTGATGTTG

>Generated by MATLAB 04-May-2023 13:01:23
AGACGGCTTCG

>Generated by MATLAB 04-May-2023 13:01:23
GCACCCAAAGT

>Generated by MATLAB 04-May-2023 13:01:24
GGATTCAGCTC

>Generated by MATLAB 04-May-2023 13:01:24
AGTCGGCTGCT

>Generated by MATLAB 04-May-2023 13:01:24
AGAATAAAATG

>Generated by MATLAB 04-May-2023 13:01:24
TATCCATTTGA

>Generated by MATLAB 04-May-2023 13:01:24
CGATCCTGAAC

>Generated by MATLAB 04-May-2023 13:01:24
GAATACGCGAA

>Generated by MATLAB 04-May-2023 13:01:24
CTGCTATGGCA

>Generated by MATLAB 04-May-2023 13:01:24
CCATTTGTTGT

>Generated by MATLAB 04-May-2023 13:01:24
ATGATTTCTCC

>Generated by MATLAB 04-May-2023 13:01:24
TCCCTATTCCA

>Generated by MATLAB 04-May-2023 13:01:24
AGATGCCGAAG

>Generated by MATLAB 04-May-2023 13:01:24
AGCGTGGTGAG

>Generated by MATLAB 04-May-2023 13:01:24
GGCGGATATCA

>Generated by MATLAB 04-May-2023 13:01:24
TTTTTAACGAT

>Generated by MATLAB 04-May-2023 13:01:24
TGTGCGGAAGC

>Generated by MATLAB 04-May-2023 13:01:24
AATATCTCCGG

>Generated by MATLAB 04-May-2023 13:01:24
AAAACTGGCGA

>Generated by MATLAB 04-May-2023 13:01:24
TGCTACTTGAT

>Generated by MATLAB 04-May-2023 13:01:24
TCCGCCATACC

>Generated by MATLAB 04-May-2023 13:01:24
TGCGGGTTTGA

>Generated by MATLAB 04-May-2023 13:01:24
TCGATCAGGAA

>Generated by MATLAB 04-May-2023 13:01:24
GCCTACGCCAG

>Generated by MATLAB 04-May-2023 13:01:24
GGAGCACGCAC

>Generated by MATLAB 04-May-2023 13:01:24
ACCGGTGCTGC

>Generated by MATLAB 04-May-2023 13:01:24
GAAGATAATCT

>Generated by MATLAB 04-May-2023 13:01:24
GGCGAAAATCA

>Generated by MATLAB 04-May-2023 13:01:24
CCTCTCCGTGT

>Generated by MATLAB 04-May-2023 13:01:24
CATATCTGTGT

>Generated by MATLAB 04-May-2023 13:01:24
GATGGTGCTGA

>Generated by MATLAB 04-May-2023 13:01:24
CTTCGTTGCCA

>Generated by MATLAB 04-May-2023 13:01:24
GTTATCACAGG

>Generated by MATLAB 04-May-2023 13:01:24
GCCCGTCGGCG

>Generated by MATLAB 04-May-2023 13:01:24
GAATTCAGCGG

>Generated by MATLAB 04-May-2023 13:01:24
CCTGAACAAGT

>Generated by MATLAB 04-May-2023 13:01:24
AAAAGCGCCCT

>Generated by MATLAB 04-May-2023 13:01:24
TGTTAAAGAAG

>Generated by MATLAB 04-May-2023 13:01:24
GTACGGCAATC

>Generated by MATLAB 04-May-2023 13:01:25
AACGTCTGGTG

>Generated by MATLAB 04-May-2023 13:01:25
ATAAACGCGTT

>Generated by MATLAB 04-May-2023 13:01:25
TGAAAAGAAAA

>Generated by MATLAB 04-May-2023 13:01:25
TCGGCATTATT

>Generated by MATLAB 04-May-2023 13:01:25
CGTCAACTACG

>Generated by MATLAB 04-May-2023 13:01:25
CCTGGGTCGCT

>Generated by MATLAB 04-May-2023 13:01:25
AACTGGTGCAA

>Generated by MATLAB 04-May-2023 13:01:25
TGAACCGTCAC

>Generated by MATLAB 04-May-2023 13:01:25
TGCTGCAACGG

>Generated by MATLAB 04-May-2023 13:01:25
GCAGTCAGCAA

>Generated by MATLAB 04-May-2023 13:01:25
GTGCCGCCATA

>Generated by MATLAB 04-May-2023 13:01:25
CTCATCGTCCA

>Generated by MATLAB 04-May-2023 13:01:25
ACGGTCAGTAT

>Generated by MATLAB 04-May-2023 13:01:25
CGCCCTTTGTA

>Generated by MATLAB 04-May-2023 13:01:25
AACGGTATCGC

>Generated by MATLAB 04-May-2023 13:01:25
GGACTCCCATC

>Generated by MATLAB 04-May-2023 13:01:25
GGCAGCGTTTA

>Generated by MATLAB 04-May-2023 13:01:25
TATGAGTGCGA

>Generated by MATLAB 04-May-2023 13:01:25
AAACCGCAGAT

>Generated by MATLAB 04-May-2023 13:01:25
CTGCGGCTTTA

>Generated by MATLAB 04-May-2023 13:01:25
CAAATCTGCCC

>Generated by MATLAB 04-May-2023 13:01:25
CATTTGCAATG

>Generated by MATLAB 04-May-2023 13:01:25
GTCTCGCCATT

>Generated by MATLAB 04-May-2023 13:01:25
CACTTCGGGGA

>Generated by MATLAB 04-May-2023 13:01:25
ATGGGTAGCCA

>Generated by MATLAB 04-May-2023 13:01:25
TTCCAAGACTA

>Generated by MATLAB 04-May-2023 13:01:25
CGCCAGGTGAC

>Generated by MATLAB 04-May-2023 13:01:25
TTGAAGGTTGG

>Generated by MATLAB 04-May-2023 13:01:25
GCGTCATGCAG

>Generated by MATLAB 04-May-2023 13:01:25
CAGGGCCATCC

>Generated by MATLAB 04-May-2023 13:01:25
GCAGGCGTGAT

>Generated by MATLAB 04-May-2023 13:01:25
CATGACTCTGC

>Generated by MATLAB 04-May-2023 13:01:25
ACCACGTCCGG

>Generated by MATLAB 04-May-2023 13:01:25
GTTGAACCTTT

>Generated by MATLAB 04-May-2023 13:01:25
GAACGAATGCG

>Generated by MATLAB 04-May-2023 13:01:25
CGCACACCTTC

>Generated by MATLAB 04-May-2023 13:01:25
TGTTTTCGATC

>Generated by MATLAB 04-May-2023 13:01:25
AGCCTTGCGGT

>Generated by MATLAB 04-May-2023 13:01:25
ACATCATGGAC

>Generated by MATLAB 04-May-2023 13:01:26
GTTCACATCAC

>Generated by MATLAB 04-May-2023 13:01:26
AGCAGTTTCTC

>Generated by MATLAB 04-May-2023 13:01:26
CAGCATTGAGT

>Generated by MATLAB 04-May-2023 13:01:26
CACCGTGCTGA

>Generated by MATLAB 04-May-2023 13:01:26
CATCGGCTAAT

>Generated by MATLAB 04-May-2023 13:01:26
GAAGAAAAGAT

>Generated by MATLAB 04-May-2023 13:01:26
ATGACATAAGC

>Generated by MATLAB 04-May-2023 13:01:26
TGCGACCGCCC

>Generated by MATLAB 04-May-2023 13:01:26
CTGACCCCATG

>Generated by MATLAB 04-May-2023 13:01:26
GTGGTGGCATG

>Generated by MATLAB 04-May-2023 13:01:26
CCTGGAAAATG

>Generated by MATLAB 04-May-2023 13:01:26
GACGCTATCGC

>Generated by MATLAB 04-May-2023 13:01:26
GAACACCGTCC

>Generated by MATLAB 04-May-2023 13:01:26
GGACGACGGTC

>Generated by MATLAB 04-May-2023 13:01:26
CCCAGCGTACC

>Generated by MATLAB 04-May-2023 13:01:26
CTTCCGGAATC

>Generated by MATLAB 04-May-2023 13:01:26
AGTGCGTTCAC

>Generated by MATLAB 04-May-2023 13:01:26
CGAAACGGTTT

>Generated by MATLAB 04-May-2023 13:01:26
GGCCCAGGCGC

>Generated by MATLAB 04-May-2023 13:01:26
TGTGGCTCGCG

>Generated by MATLAB 04-May-2023 13:01:26
TTCCAACCTCC

>Generated by MATLAB 04-May-2023 13:01:26
CAATCCCTGAT

>Generated by MATLAB 04-May-2023 13:01:26
GTTTATTGATT

>Generated by MATLAB 04-May-2023 13:01:26
GAAACGCTCCC

>Generated by MATLAB 04-May-2023 13:01:26
GACGCTGGAAA

>Generated by MATLAB 04-May-2023 13:01:26
CGCCTGGACCG

>Generated by MATLAB 04-May-2023 13:01:26
ATCCAACTTAG

>Generated by MATLAB 04-May-2023 13:01:26
CAGCTTCGAAG

>Generated by MATLAB 04-May-2023 13:01:26
AGACACCAACC

>Generated by MATLAB 04-May-2023 13:01:26
ATGTTCTGGCG

>Generated by MATLAB 04-May-2023 13:01:26
TTGCTGGTGGG

>Generated by MATLAB 04-May-2023 13:01:26
CGAATGGAGGG

>Generated by MATLAB 04-May-2023 13:01:26
CTCAGGCCGAT

>Generated by MATLAB 04-May-2023 13:01:26
TTCTATGTTCT

>Generated by MATLAB 04-May-2023 13:01:26
ATAAGTCGGAT

>Generated by MATLAB 04-May-2023 13:01:26
GGGTTGTTTAT

>Generated by MATLAB 04-May-2023 13:01:26
GCACTTTGCCG

>Generated by MATLAB 04-May-2023 13:01:27
GTTTCTGCTTC

>Generated by MATLAB 04-May-2023 13:01:27
AGCCTTTTTGC

>Generated by MATLAB 04-May-2023 13:01:27
CGCGCCGTCGC

>Generated by MATLAB 04-May-2023 13:01:27
GCATCATAGTC

>Generated by MATLAB 04-May-2023 13:01:27
TGATGGCCGCG

>Generated by MATLAB 04-May-2023 13:01:27
AGGCTGGCAGC

>Generated by MATLAB 04-May-2023 13:01:27
CGTACCGAACC

>Generated by MATLAB 04-May-2023 13:01:27
GAGGATCACCC

>Generated by MATLAB 04-May-2023 13:01:27
ATCGTACTGCG

>Generated by MATLAB 04-May-2023 13:01:27
AATATTGTCCA

>Generated by MATLAB 04-May-2023 13:01:27
CAGCATCACGC

>Generated by MATLAB 04-May-2023 13:01:27
TCATAAAGAGT

>Generated by MATLAB 04-May-2023 13:01:27
TGGGATGCAGC

>Generated by MATLAB 04-May-2023 13:01:27
GCCTGCGCACC

>Generated by MATLAB 04-May-2023 13:01:27
AACAAGATTGT

>Generated by MATLAB 04-May-2023 13:01:27
CTGCATGTACA

>Generated by MATLAB 04-May-2023 13:01:27
TGGCCTGGTGT

>Generated by MATLAB 04-May-2023 13:01:27
TCTGGCCCTTC

>Generated by MATLAB 04-May-2023 13:01:27
TGACGACGATT

>Generated by MATLAB 04-May-2023 13:01:27
TCATTAGCAAA

>Generated by MATLAB 04-May-2023 13:01:27
GTAATCCGCGG

>Generated by MATLAB 04-May-2023 13:01:27
TGAACAGCAAA

>Generated by MATLAB 04-May-2023 13:01:27
GCGCTTATCGC

>Generated by MATLAB 04-May-2023 13:01:27
CTTTTGATTAA

>Generated by MATLAB 04-May-2023 13:01:27
CAACCTCAACG

>Generated by MATLAB 04-May-2023 13:01:27
ATTTCGCTTCC

>Generated by MATLAB 04-May-2023 13:01:27
CGAAAACTTTA

>Generated by MATLAB 04-May-2023 13:01:27
AGCTGGAAGTT

>Generated by MATLAB 04-May-2023 13:01:27
GTTACGCAGAG

>Generated by MATLAB 04-May-2023 13:01:27
GACATTACTCG

>Generated by MATLAB 04-May-2023 13:01:27
GCATGAAACGG

>Generated by MATLAB 04-May-2023 13:01:27
CTGGTACAGGT

>Generated by MATLAB 04-May-2023 13:01:27
TGGTTTTCTCG

>Generated by MATLAB 04-May-2023 13:01:27
CACCGTCTGGT

>Generated by MATLAB 04-May-2023 13:01:27
CCAGAGGATCG

>Generated by MATLAB 04-May-2023 13:01:27
CAGGACGTGCA

>Generated by MATLAB 04-May-2023 13:01:27
ATGTTCGCGGA

>Generated by MATLAB 04-May-2023 13:01:27
CCATCACCGGA

>Generated by MATLAB 04-May-2023 13:01:27
GCAGTATGATT

>Generated by MATLAB 04-May-2023 13:01:28
GCCGTGAACGC

>Generated by MATLAB 04-May-2023 13:01:28
CTGACGGATTA

>Generated by MATLAB 04-May-2023 13:01:28
CTGGGCAATCG

>Generated by MATLAB 04-May-2023 13:01:28
AAAAACCACGC

>Generated by MATLAB 04-May-2023 13:01:28
GCGCAGCTCAT

>Generated by MATLAB 04-May-2023 13:01:28
AATGCAGAAAT

>Generated by MATLAB 04-May-2023 13:01:28
AACAAAAGGTG

>Generated by MATLAB 04-May-2023 13:01:28
ACAACTAATAA

>Generated by MATLAB 04-May-2023 13:01:28
GGGGTTTGATG

>Generated by MATLAB 04-May-2023 13:01:28
AATGCGGCGCG

>Generated by MATLAB 04-May-2023 13:01:28
CGTCGATATCA

>Generated by MATLAB 04-May-2023 13:01:28
ACCCTCGCAGT

>Generated by MATLAB 04-May-2023 13:01:28
ATGCTGATTTT

>Generated by MATLAB 04-May-2023 13:01:28
AAGGCCGATCA

>Generated by MATLAB 04-May-2023 13:01:28
ACACCTCCGCC

>Generated by MATLAB 04-May-2023 13:01:28
GCCGTTAAAGT

>Generated by MATLAB 04-May-2023 13:01:28
TGGCAAACGCC

>Generated by MATLAB 04-May-2023 13:01:28
GCGTTCCAATA

>Generated by MATLAB 04-May-2023 13:01:28
CTGCGGACGAT

>Generated by MATLAB 04-May-2023 13:01:28
AGCTTTACCTG

>Generated by MATLAB 04-May-2023 13:01:28
GGGAAGACTTC

>Generated by MATLAB 04-May-2023 13:01:28
GACCAAGTGTA

>Generated by MATLAB 04-May-2023 13:01:28
GATGGTCTGCT

>Generated by MATLAB 04-May-2023 13:01:28
CGTCGGGCCGA

>Generated by MATLAB 04-May-2023 13:01:28
GAGAACGCACA

>Generated by MATLAB 04-May-2023 13:01:28
GCGTTAACAGA

>Generated by MATLAB 04-May-2023 13:01:28
TTGATCTGCGC

>Generated by MATLAB 04-May-2023 13:01:28
TGGTCGCCATC

>Generated by MATLAB 04-May-2023 13:01:28
AACGTCACCAT

>Generated by MATLAB 04-May-2023 13:01:28
TCAATATTATG

>Generated by MATLAB 04-May-2023 13:01:28
AGATTAGAAGC

>Generated by MATLAB 04-May-2023 13:01:28
CTGCTCGGCGC

>Generated by MATLAB 04-May-2023 13:01:28
GGCGGTGAAGT

>Generated by MATLAB 04-May-2023 13:01:28
TTAATGTCACC

>Generated by MATLAB 04-May-2023 13:01:28
ATCAGGCAGAA

>Generated by MATLAB 04-May-2023 13:01:28
ACGGGTGCAGC

>Generated by MATLAB 04-May-2023 13:01:28
TGGCAAGACCC

>Generated by MATLAB 04-May-2023 13:01:28
ATAAAGAACAG

>Generated by MATLAB 04-May-2023 13:01:29
CTTTGTTGACA

>Generated by MATLAB 04-May-2023 13:01:29
GAGGCCATAAG

>Generated by MATLAB 04-May-2023 13:01:29
CCCGGATGCCC

>Generated by MATLAB 04-May-2023 13:01:29
CTTTTCTGAGG

>Generated by MATLAB 04-May-2023 13:01:29
TCATCAGCAAG

>Generated by MATLAB 04-May-2023 13:01:29
CGCAGATTAGC

>Generated by MATLAB 04-May-2023 13:01:29
ACTACTGCGAC

>Generated by MATLAB 04-May-2023 13:01:29
TGGAAACACAA

>Generated by MATLAB 04-May-2023 13:01:29
TGCTCACGCTA

>Generated by MATLAB 04-May-2023 13:01:29
ATACTGATTCC

>Generated by MATLAB 04-May-2023 13:01:29
CCGCTGTTTCA

>Generated by MATLAB 04-May-2023 13:01:29
TTCCTGACGAC

>Generated by MATLAB 04-May-2023 13:01:29
GCCAGTGCTGA

>Generated by MATLAB 04-May-2023 13:01:29
AACACTGATGT

>Generated by MATLAB 04-May-2023 13:01:29
TTCGACAATCA

>Generated by MATLAB 04-May-2023 13:01:29
AGACGTTCCGG

>Generated by MATLAB 04-May-2023 13:01:29
ACGCGATGGAC

>Generated by MATLAB 04-May-2023 13:01:29
CCATCAGCAAT

>Generated by MATLAB 04-May-2023 13:01:29
CGTTAATCATG

>Generated by MATLAB 04-May-2023 13:01:29
GTGTTGATGAA

>Generated by MATLAB 04-May-2023 13:01:29
AAGATCCTCGG

>Generated by MATLAB 04-May-2023 13:01:29
CTGCCCAAATG

>Generated by MATLAB 04-May-2023 13:01:29
TGAAGCGGTAT

>Generated by MATLAB 04-May-2023 13:01:29
AGTGCACAACA

>Generated by MATLAB 04-May-2023 13:01:29
ATAAATCAGGC

>Generated by MATLAB 04-May-2023 13:01:29
ATAACTTCTAC

>Generated by MATLAB 04-May-2023 13:01:29
GCAGCAGCGAA

>Generated by MATLAB 04-May-2023 13:01:29
ATTATCTTTAT

>Generated by MATLAB 04-May-2023 13:01:29
ATCGAAATCTT

>Generated by MATLAB 04-May-2023 13:01:29
ACCCTGCGCCA

>Generated by MATLAB 04-May-2023 13:01:29
CCGCTGAACAT

>Generated by MATLAB 04-May-2023 13:01:29
AGATATCGAAA

>Generated by MATLAB 04-May-2023 13:01:29
ATGCCCATGGC

>Generated by MATLAB 04-May-2023 13:01:29
GCATGTTAGTG

>Generated by MATLAB 04-May-2023 13:01:29
GCGTCATTACG

>Generated by MATLAB 04-May-2023 13:01:29
TTTTAGCAGCC

>Generated by MATLAB 04-May-2023 13:01:29
GACGAACACCA

>Generated by MATLAB 04-May-2023 13:01:30
AGACAATATGC

>Generated by MATLAB 04-May-2023 13:01:30
GCGCAGGCGCT

>Generated by MATLAB 04-May-2023 13:01:30
AGGCGAACTAA

>Generated by MATLAB 04-May-2023 13:01:30
TTTCAGGCAAT

>Generated by MATLAB 04-May-2023 13:01:30
ACGGGTGAGTA

>Generated by MATLAB 04-May-2023 13:01:30
TTAAAATCAAG

>Generated by MATLAB 04-May-2023 13:01:30
CTACGCAGATG

>Generated by MATLAB 04-May-2023 13:01:30
ATACTTGGCGG

>Generated by MATLAB 04-May-2023 13:01:30
CCAGAAAATAT

>Generated by MATLAB 04-May-2023 13:01:30
CGCTAACATGG

>Generated by MATLAB 04-May-2023 13:01:30
CCGGAGATGGT

>Generated by MATLAB 04-May-2023 13:01:30
ATCAGCCATAT

>Generated by MATLAB 04-May-2023 13:01:30
CGCCAGCGTGT

>Generated by MATLAB 04-May-2023 13:01:30
AACGAGCCAAC

>Generated by MATLAB 04-May-2023 13:01:30
TGGTTGGCTTG

>Generated by MATLAB 04-May-2023 13:01:30
GGATCGTCGCC

>Generated by MATLAB 04-May-2023 13:01:30
TGAAATTGATT

>Generated by MATLAB 04-May-2023 13:01:30
GTAGTGGTGAT

>Generated by MATLAB 04-May-2023 13:01:30
TATTAAACTGG

>Generated by MATLAB 04-May-2023 13:01:30
TCGCTGGTGCA

>Generated by MATLAB 04-May-2023 13:01:30
TCGGGTGGAGA

>Generated by MATLAB 04-May-2023 13:01:30
AAGGGGGAATC

>Generated by MATLAB 04-May-2023 13:01:30
CGCGGGCGTGA

>Generated by MATLAB 04-May-2023 13:01:30
GAAGCCGACGC

>Generated by MATLAB 04-May-2023 13:01:30
CTACTGCGGCC

>Generated by MATLAB 04-May-2023 13:01:30
CATCCCAAAAG

>Generated by MATLAB 04-May-2023 13:01:30
CAGGCGGCCTT

>Generated by MATLAB 04-May-2023 13:01:30
ATGATCCCCAA

>Generated by MATLAB 04-May-2023 13:01:30
ACAATGCTGGC

>Generated by MATLAB 04-May-2023 13:01:30
CACGAAAATCT

>Generated by MATLAB 04-May-2023 13:01:30
GTCAACTTTGT

>Generated by MATLAB 04-May-2023 13:01:30
ACGGTCGATAA

>Generated by MATLAB 04-May-2023 13:01:30
TGAGCATTACC

>Generated by MATLAB 04-May-2023 13:01:30
CTGGAAGCGCA

>Generated by MATLAB 04-May-2023 13:01:30
ATGCCGCAGCC

>Generated by MATLAB 04-May-2023 13:01:30
GGTCTTCTTTT

>Generated by MATLAB 04-May-2023 13:01:30
GCTTTCAGATC

>Generated by MATLAB 04-May-2023 13:01:31
TAACATCCGCC

>Generated by MATLAB 04-May-2023 13:01:31
CCTTGATGGGC

>Generated by MATLAB 04-May-2023 13:01:31
CGTTTTCTGCC

>Generated by MATLAB 04-May-2023 13:01:31
GCAAATGTCTG

>Generated by MATLAB 04-May-2023 13:01:31
AGGGGATAAAG

>Generated by MATLAB 04-May-2023 13:01:31
CTCGCATGTTG

>Generated by MATLAB 04-May-2023 13:01:31
AAAAGGGATCG

>Generated by MATLAB 04-May-2023 13:01:31
TGTCGATCCCT

>Generated by MATLAB 04-May-2023 13:01:31
TCGCTTCAACC

>Generated by MATLAB 04-May-2023 13:01:31
TATGGGTATAT

>Generated by MATLAB 04-May-2023 13:01:31
GGATGCACATT

>Generated by MATLAB 04-May-2023 13:01:31
GAGAATGGTAA

>Generated by MATLAB 04-May-2023 13:01:31
CGCCAGGGGGT

>Generated by MATLAB 04-May-2023 13:01:31
GATTCGCCGAA

>Generated by MATLAB 04-May-2023 13:01:31
GCTTATGTGGC

>Generated by MATLAB 04-May-2023 13:01:31
CAGCGTCATGT

>Generated by MATLAB 04-May-2023 13:01:31
ATCAAACCACT

>Generated by MATLAB 04-May-2023 13:01:31
CTATACCCGTG

>Generated by MATLAB 04-May-2023 13:01:31
CGTGACGTGAC

>Generated by MATLAB 04-May-2023 13:01:31
CTGCGGCTCTT

>Generated by MATLAB 04-May-2023 13:01:31
TTAATTTGTAT

>Generated by MATLAB 04-May-2023 13:01:31
CGGTACCGCAT

>Generated by MATLAB 04-May-2023 13:01:31
TCTCTTCTGAG

>Generated by MATLAB 04-May-2023 13:01:31
GAAATCAAGGC

>Generated by MATLAB 04-May-2023 13:01:31
TAAAGTGTGAC

>Generated by MATLAB 04-May-2023 13:01:31
CAAGTTGACCC

>Generated by MATLAB 04-May-2023 13:01:31
CAAATCTTCAT

>Generated by MATLAB 04-May-2023 13:01:31
CTGCTGGAACA

>Generated by MATLAB 04-May-2023 13:01:31
GCATATCAGGA

>Generated by MATLAB 04-May-2023 13:01:31
CTGATGCGTGT

>Generated by MATLAB 04-May-2023 13:01:31
TTTAACATGCT

>Generated by MATLAB 04-May-2023 13:01:31
AAATATCCTGT

>Generated by MATLAB 04-May-2023 13:01:31
CCTGTTTGCCG

>Generated by MATLAB 04-May-2023 13:01:31
GCTTCAATATC

>Generated by MATLAB 04-May-2023 13:01:31
AACCGTTCTTC

>Generated by MATLAB 04-May-2023 13:01:31
GTTAATATGAA

>Generated by MATLAB 04-May-2023 13:01:31
GCCATTTTTTC

>Generated by MATLAB 04-May-2023 13:01:31
TAGGTGGAATT

>Generated by MATLAB 04-May-2023 13:01:32
TTAAAACAAAT

>Generated by MATLAB 04-May-2023 13:01:32
GGTTGGGTAGT

>Generated by MATLAB 04-May-2023 13:01:32
TGTGCACGGTT

>Generated by MATLAB 04-May-2023 13:01:32
ATTGCCGCGAG

>Generated by MATLAB 04-May-2023 13:01:32
ATCGGCCCAAC

>Generated by MATLAB 04-May-2023 13:01:32
TCGGGTTAGCA

>Generated by MATLAB 04-May-2023 13:01:32
GTTTGTTGGAT

>Generated by MATLAB 04-May-2023 13:01:32
TACATAATTAA

>Generated by MATLAB 04-May-2023 13:01:32
TCTTCAGTTTT

>Generated by MATLAB 04-May-2023 13:01:32
AGTACACGGGG

>Generated by MATLAB 04-May-2023 13:01:32
GAAAATAGCAT

>Generated by MATLAB 04-May-2023 13:01:32
ACAAACGCGTA

>Generated by MATLAB 04-May-2023 13:01:32
GATCAACAACA

>Generated by MATLAB 04-May-2023 13:01:32
TTCGCTGTTAC

>Generated by MATLAB 04-May-2023 13:01:32
ATTAAATATGA

>Generated by MATLAB 04-May-2023 13:01:32
GTCCTTCGACG

>Generated by MATLAB 04-May-2023 13:01:32
AATAGTACATA

>Generated by MATLAB 04-May-2023 13:01:32
AAGTAGGTCCC

>Generated by MATLAB 04-May-2023 13:01:32
CTTTGGTGTTA

>Generated by MATLAB 04-May-2023 13:01:32
ACCTCAATGTT

>Generated by MATLAB 04-May-2023 13:01:32
GTCACGACGGC

>Generated by MATLAB 04-May-2023 13:01:32
TTGATGTCTGG

>Generated by MATLAB 04-May-2023 13:01:32
TGGTGCCCCAC

>Generated by MATLAB 04-May-2023 13:01:32
GCCAAGCTGCC

>Generated by MATLAB 04-May-2023 13:01:32
TCTTCATTGAG

>Generated by MATLAB 04-May-2023 13:01:32
GGTGCCAGTTC

>Generated by MATLAB 04-May-2023 13:01:32
GTGCAGAAAAA

>Generated by MATLAB 04-May-2023 13:01:32
ATATTCTGATG

>Generated by MATLAB 04-May-2023 13:01:32
CGCACCATTAA

>Generated by MATLAB 04-May-2023 13:01:32
CTATTCCAATA

>Generated by MATLAB 04-May-2023 13:01:32
AAACTTATCCG

>Generated by MATLAB 04-May-2023 13:01:32
TTGCGCGCACC

>Generated by MATLAB 04-May-2023 13:01:32
CTGAAAACGGA

>Generated by MATLAB 04-May-2023 13:01:32
GGATATATTAA

>Generated by MATLAB 04-May-2023 13:01:32
GATGCTGATAA

>Generated by MATLAB 04-May-2023 13:01:32
AAACAGCGGCC

>Generated by MATLAB 04-May-2023 13:01:32
TTATTAAGGGG

>Generated by MATLAB 04-May-2023 13:01:33
TTAGTTCTCGG

>Generated by MATLAB 04-May-2023 13:01:33
GTGTGCCGGGT

>Generated by MATLAB 04-May-2023 13:01:33
GCAAAGGATCC

>Generated by MATLAB 04-May-2023 13:01:33
GCAAAATTATA

>Generated by MATLAB 04-May-2023 13:01:33
CTGTTGTAGTG

>Generated by MATLAB 04-May-2023 13:01:33
AATCTTCCGGT

>Generated by MATLAB 04-May-2023 13:01:33
GGTGCATTTAC

>Generated by MATLAB 04-May-2023 13:01:33
CGCAGATTGAC

>Generated by MATLAB 04-May-2023 13:01:33
CCCGGTTCTAC

>Generated by MATLAB 04-May-2023 13:01:33
ACCTTCCAGCA

>Generated by MATLAB 04-May-2023 13:01:33
ATAACTTACTG

>Generated by MATLAB 04-May-2023 13:01:33
CGTTTGCGGGA

>Generated by MATLAB 04-May-2023 13:01:33
CACGCCCGGTG

>Generated by MATLAB 04-May-2023 13:01:33
CATAAAAACAA

>Generated by MATLAB 04-May-2023 13:01:33
TGCCCTTGAGG

>Generated by MATLAB 04-May-2023 13:01:33
GTGGGGCGCGT

>Generated by MATLAB 04-May-2023 13:01:33
CCCCGAAAGCA

>Generated by MATLAB 04-May-2023 13:01:33
AGGCAACAAGA

>Generated by MATLAB 04-May-2023 13:01:33
CTCGGTTGGGA

>Generated by MATLAB 04-May-2023 13:01:33
GAGAACAATCC

>Generated by MATLAB 04-May-2023 13:01:33
CTGACGCTGTT

>Generated by MATLAB 04-May-2023 13:01:33
GCCAGGCCAGT

>Generated by MATLAB 04-May-2023 13:01:33
CGAAGCCGAAA

>Generated by MATLAB 04-May-2023 13:01:33
TCTGCGCTGTA

>Generated by MATLAB 04-May-2023 13:01:33
CTAATCATTAA

>Generated by MATLAB 04-May-2023 13:01:33
CTACCGAACGA

>Generated by MATLAB 04-May-2023 13:01:33
TTTCTCGCGAA

>Generated by MATLAB 04-May-2023 13:01:33
ACAGAACCTTC

>Generated by MATLAB 04-May-2023 13:01:33
CCAGCACATCA

>Generated by MATLAB 04-May-2023 13:01:33
CCGGACTGGCT

>Generated by MATLAB 04-May-2023 13:01:33
TGTCTCTGGGC

>Generated by MATLAB 04-May-2023 13:01:33
CAGCATTATTC

>Generated by MATLAB 04-May-2023 13:01:33
GCCGTCTGTAT

>Generated by MATLAB 04-May-2023 13:01:33
AACCGGGTAAA

>Generated by MATLAB 04-May-2023 13:01:33
CAATCCAGTCG

>Generated by MATLAB 04-May-2023 13:01:33
CAAACGGGCAG

>Generated by MATLAB 04-May-2023 13:01:33
TTGGCTGGCTG

>Generated by MATLAB 04-May-2023 13:01:33
ACCTCTTGTTT

>Generated by MATLAB 04-May-2023 13:01:34
CCAGCGTGGAC

>Generated by MATLAB 04-May-2023 13:01:34
ATGATGATCAC

>Generated by MATLAB 04-May-2023 13:01:34
GAAGTCGGAAT

>Generated by MATLAB 04-May-2023 13:01:34
TTCTCCGGTAT

>Generated by MATLAB 04-May-2023 13:01:34
CTGGAAGCATA

>Generated by MATLAB 04-May-2023 13:01:34
AATCTTAGTAT

>Generated by MATLAB 04-May-2023 13:01:34
ATACCGGTACC

>Generated by MATLAB 04-May-2023 13:01:34
ACGGCAAGTTA

>Generated by MATLAB 04-May-2023 13:01:34
CCCATATGCAG

>Generated by MATLAB 04-May-2023 13:01:34
AGAAATGTGGA

>Generated by MATLAB 04-May-2023 13:01:34
TCTGTTGCCGT

>Generated by MATLAB 04-May-2023 13:01:34
GAAGCAAAACT

>Generated by MATLAB 04-May-2023 13:01:34
CACTGCCCGCT

>Generated by MATLAB 04-May-2023 13:01:34
ACGTCTCTGCT

>Generated by MATLAB 04-May-2023 13:01:34
CTTCTTCTCCA

>Generated by MATLAB 04-May-2023 13:01:34
TCAAACGGCGC

>Generated by MATLAB 04-May-2023 13:01:34
GATCAACCATT

>Generated by MATLAB 04-May-2023 13:01:34
GGCACAATGCC

>Generated by MATLAB 04-May-2023 13:01:34
TCATACGCGGC

>Generated by MATLAB 04-May-2023 13:01:34
AACATTATTTT

>Generated by MATLAB 04-May-2023 13:01:34
TTCACTCTCCT

>Generated by MATLAB 04-May-2023 13:01:34
GATTTAATCGA

>Generated by MATLAB 04-May-2023 13:01:34
GCTCTGATACT

>Generated by MATLAB 04-May-2023 13:01:34
AAAAAACGCCG

>Generated by MATLAB 04-May-2023 13:01:34
GTCCTTCTGCA

>Generated by MATLAB 04-May-2023 13:01:34
TGCTGGGCAAA

>Generated by MATLAB 04-May-2023 13:01:34
GTATCAGCGAT

>Generated by MATLAB 04-May-2023 13:01:34
ATGAGTCATCG

>Generated by MATLAB 04-May-2023 13:01:34
TGGTGAAGGTC

>Generated by MATLAB 04-May-2023 13:01:34
ATTAAACGGTT

>Generated by MATLAB 04-May-2023 13:01:34
TATCAAAATGA

>Generated by MATLAB 04-May-2023 13:01:34
TGGTAACAACC

>Generated by MATLAB 04-May-2023 13:01:34
ATTTTGCTGGA

>Generated by MATLAB 04-May-2023 13:01:34
CATAGGGAAAA

>Generated by MATLAB 04-May-2023 13:01:34
ACTGCGCGGCG

>Generated by MATLAB 04-May-2023 13:01:34
AATTATCAGCG

>Generated by MATLAB 04-May-2023 13:01:34
TTAAAGCTACG

>Generated by MATLAB 04-May-2023 13:01:35
TCCCTTTCAGG

>Generated by MATLAB 04-May-2023 13:01:35
ATCCGCCGTAG

>Generated by MATLAB 04-May-2023 13:01:35
TCAGCGCCTGG

>Generated by MATLAB 04-May-2023 13:01:35
GCAATTCACCA

>Generated by MATLAB 04-May-2023 13:01:35
GAATGGTGTAA

>Generated by MATLAB 04-May-2023 13:01:35
AAGCCTTTTCC

>Generated by MATLAB 04-May-2023 13:01:35
GCGCGGCGGCT

>Generated by MATLAB 04-May-2023 13:01:35
ACATCAACGGT

>Generated by MATLAB 04-May-2023 13:01:35
AAACTGGCTGC

>Generated by MATLAB 04-May-2023 13:01:35
ATGGGCGCTTA

>Generated by MATLAB 04-May-2023 13:01:35
TGAGAAGACGC

>Generated by MATLAB 04-May-2023 13:01:35
CGCGCCAGCCC

>Generated by MATLAB 04-May-2023 13:01:35
ACAGCCGGAAG

>Generated by MATLAB 04-May-2023 13:01:35
ACCCGAGATTT

>Generated by MATLAB 04-May-2023 13:01:35
AAAGGTTTCGC

>Generated by MATLAB 04-May-2023 13:01:35
AATATTCACAT

>Generated by MATLAB 04-May-2023 13:01:35
TATACACGAGT

>Generated by MATLAB 04-May-2023 13:01:35
ATGGCAATTGA

>Generated by MATLAB 04-May-2023 13:01:35
ATGGAGATACG

>Generated by MATLAB 04-May-2023 13:01:35
GGTTACGCCGT

>Generated by MATLAB 04-May-2023 13:01:35
AACCCAAAGAA

>Generated by MATLAB 04-May-2023 13:01:35
AATTAATGATT

>Generated by MATLAB 04-May-2023 13:01:35
GGAAGGTACTC

>Generated by MATLAB 04-May-2023 13:01:35
TGCTCGACCCG

>Generated by MATLAB 04-May-2023 13:01:35
CGCACCATATT

>Generated by MATLAB 04-May-2023 13:01:35
TGATTAACACC

>Generated by MATLAB 04-May-2023 13:01:35
GCAATTGATAA

>Generated by MATLAB 04-May-2023 13:01:35
CCACCAGGCTG

>Generated by MATLAB 04-May-2023 13:01:35
TGAACTTGTTC

>Generated by MATLAB 04-May-2023 13:01:35
GTTAATTACTA

>Generated by MATLAB 04-May-2023 13:01:35
GCGGCGTTAAA

>Generated by MATLAB 04-May-2023 13:01:35
AAATCGGAAGG

>Generated by MATLAB 04-May-2023 13:01:35
GTTACTCCTGG

>Generated by MATLAB 04-May-2023 13:01:35
GCTGCCTTCAG

>Generated by MATLAB 04-May-2023 13:01:35
AACCTGGTAAT

>Generated by MATLAB 04-May-2023 13:01:35
TCACCCTCCGA

>Generated by MATLAB 04-May-2023 13:01:35
TGCTGCTCGGG

>Generated by MATLAB 04-May-2023 13:01:35
TGAGTACCGCT

>Generated by MATLAB 04-May-2023 13:01:36
CAGCGCCGCGC

>Generated by MATLAB 04-May-2023 13:01:36
GACGATGGATC

>Generated by MATLAB 04-May-2023 13:01:36
TGCCTGAAGGC

>Generated by MATLAB 04-May-2023 13:01:36
GCAAATGCCGA

>Generated by MATLAB 04-May-2023 13:01:36
TAATCAGCTCA

>Generated by MATLAB 04-May-2023 13:01:36
CGAATAGCTTC

>Generated by MATLAB 04-May-2023 13:01:36
ATTCCGTAATA

>Generated by MATLAB 04-May-2023 13:01:36
AACAGTGGGTT

>Generated by MATLAB 04-May-2023 13:01:36
CGGGATGGTGT

>Generated by MATLAB 04-May-2023 13:01:36
GCTTTCGGTAT

>Generated by MATLAB 04-May-2023 13:01:36
ACAACCAACCC

>Generated by MATLAB 04-May-2023 13:01:36
CCATGAGCGGC

>Generated by MATLAB 04-May-2023 13:01:36
GCCCACATAAA

>Generated by MATLAB 04-May-2023 13:01:36
CGCCGGTTCAG

>Generated by MATLAB 04-May-2023 13:01:36
AATTCACGATC

>Generated by MATLAB 04-May-2023 13:01:36
TGGGAGCACGT

>Generated by MATLAB 04-May-2023 13:01:36
GCGTATTGGCG

>Generated by MATLAB 04-May-2023 13:01:36
CCATAATCGCT

>Generated by MATLAB 04-May-2023 13:01:36
TCCGGCAAGAT

>Generated by MATLAB 04-May-2023 13:01:36
TACGCGTACTG

>Generated by MATLAB 04-May-2023 13:01:36
GACCGGTCTGG

>Generated by MATLAB 04-May-2023 13:01:36
GAATAAAGCGC

>Generated by MATLAB 04-May-2023 13:01:36
AGGAAAAGTAA

>Generated by MATLAB 04-May-2023 13:01:36
AGCATTAGCTA

>Generated by MATLAB 04-May-2023 13:01:36
GCGCGCATCAG

>Generated by MATLAB 04-May-2023 13:01:36
AGCAACGCTAA

>Generated by MATLAB 04-May-2023 13:01:36
CTCTTGCGACA

>Generated by MATLAB 04-May-2023 13:01:36
TCGCCACGAGT

>Generated by MATLAB 04-May-2023 13:01:36
GGTCATGGGTA

>Generated by MATLAB 04-May-2023 13:01:36
CAACAGGTCTT

>Generated by MATLAB 04-May-2023 13:01:36
CATCAAAAGTT

>Generated by MATLAB 04-May-2023 13:01:36
GGCCCAGATTG

>Generated by MATLAB 04-May-2023 13:01:36
CCAGTTCTTCC

>Generated by MATLAB 04-May-2023 13:01:36
CAAACAACCGA

>Generated by MATLAB 04-May-2023 13:01:36
TTTATTAATGC

>Generated by MATLAB 04-May-2023 13:01:36
GGGACTGTTTG

>Generated by MATLAB 04-May-2023 13:01:36
GTCATTCGCTC

>Generated by MATLAB 04-May-2023 13:01:36
GGTACGGGGCT

>Generated by MATLAB 04-May-2023 13:01:36
GAGCGAGTTGA

>Generated by MATLAB 04-May-2023 13:01:37
GTTTAGGTACC

>Generated by MATLAB 04-May-2023 13:01:37
GGGTAAATCCA

>Generated by MATLAB 04-May-2023 13:01:37
TCGAATTTCAC

>Generated by MATLAB 04-May-2023 13:01:37
GCGGCGAATAA

>Generated by MATLAB 04-May-2023 13:01:37
CAGATGCATCA

>Generated by MATLAB 04-May-2023 13:01:37
GGTCTGGTCAT

>Generated by MATLAB 04-May-2023 13:01:37
GTATCTCTGAT

>Generated by MATLAB 04-May-2023 13:01:37
CTTGTTTATTG

>Generated by MATLAB 04-May-2023 13:01:37
ATATGCGAAGC

>Generated by MATLAB 04-May-2023 13:01:37
CCTATGCGACC

>Generated by MATLAB 04-May-2023 13:01:37
AGAGTACGGAA

>Generated by MATLAB 04-May-2023 13:01:37
GGCGATCGTGG

>Generated by MATLAB 04-May-2023 13:01:37
AAGTGCGCGAT

>Generated by MATLAB 04-May-2023 13:01:37
CGGTTTATCCC

>Generated by MATLAB 04-May-2023 13:01:37
ACCGCCGCTTA

>Generated by MATLAB 04-May-2023 13:01:37
GTGGAATCAGG

>Generated by MATLAB 04-May-2023 13:01:37
GCGGTAAATAT

>Generated by MATLAB 04-May-2023 13:01:37
GCAGCGGTACA

>Generated by MATLAB 04-May-2023 13:01:37
CTTTGCTTAAT

>Generated by MATLAB 04-May-2023 13:01:37
TCGATGTCGGC

>Generated by MATLAB 04-May-2023 13:01:37
CAGTGAACAGA

>Generated by MATLAB 04-May-2023 13:01:37
GTGAAAGCAGA

>Generated by MATLAB 04-May-2023 13:01:37
TCGTCATGTGC

>Generated by MATLAB 04-May-2023 13:01:37
GCCCCTAATAT

>Generated by MATLAB 04-May-2023 13:01:37
GTTTTCCCGCA

>Generated by MATLAB 04-May-2023 13:01:37
CAACCATAAAG

>Generated by MATLAB 04-May-2023 13:01:37
AATGCGGAAGA

>Generated by MATLAB 04-May-2023 13:01:37
TTGCCATTTGA

>Generated by MATLAB 04-May-2023 13:01:37
TTAAACGGCAT

>Generated by MATLAB 04-May-2023 13:01:37
AAGGAATTTTT

>Generated by MATLAB 04-May-2023 13:01:37
CAGCGGCAATG

>Generated by MATLAB 04-May-2023 13:01:37
ACATTTATGGG

>Generated by MATLAB 04-May-2023 13:01:37
CCTACTGGGTA

>Generated by MATLAB 04-May-2023 13:01:37
CCCAACGCTCG

>Generated by MATLAB 04-May-2023 13:01:37
ACCTGGTCAGG

>Generated by MATLAB 04-May-2023 13:01:37
TTCACTTTCTC

>Generated by MATLAB 04-May-2023 13:01:37
TTCCGGGATGG

>Generated by MATLAB 04-May-2023 13:01:37
CTGGCGAAACC

>Generated by MATLAB 04-May-2023 13:01:37
TGGTCAGGTGG

>Generated by MATLAB 04-May-2023 13:01:37
ACACCATCCGC

>Generated by MATLAB 04-May-2023 13:01:37
GCCATCACGCA

>Generated by MATLAB 04-May-2023 13:01:37
CGGAAGCATTT

>Generated by MATLAB 04-May-2023 13:01:38
TCAATCCATCC

>Generated by MATLAB 04-May-2023 13:01:38
CGGATCTCTTC

>Generated by MATLAB 04-May-2023 13:01:38
GGCGATTAAAG

>Generated by MATLAB 04-May-2023 13:01:38
TGCTGTTTCCG

>Generated by MATLAB 04-May-2023 13:01:38
CCAATGACACG

>Generated by MATLAB 04-May-2023 13:01:38
ATTTTCGGGAA

>Generated by MATLAB 04-May-2023 13:01:38
TTGATCTTTTA

>Generated by MATLAB 04-May-2023 13:01:38
TACGTATCCGG

>Generated by MATLAB 04-May-2023 13:01:38
ATAAAAAGTTT

>Generated by MATLAB 04-May-2023 13:01:38
GCTCGATCCTG

>Generated by MATLAB 04-May-2023 13:01:38
TCGACAACTTA

>Generated by MATLAB 04-May-2023 13:01:38
ACAGAACGCCT

>Generated by MATLAB 04-May-2023 13:01:38
CTACACCCTGC

>Generated by MATLAB 04-May-2023 13:01:38
ACCAATATAGG

>Generated by MATLAB 04-May-2023 13:01:38
ATGGAACCTAA

>Generated by MATLAB 04-May-2023 13:01:38
CTACCGCCCCA

>Generated by MATLAB 04-May-2023 13:01:38
CTACTCATCGA

>Generated by MATLAB 04-May-2023 13:01:38
ACTTCGGCGGC

>Generated by MATLAB 04-May-2023 13:01:38
TGAAGCACCGT

>Generated by MATLAB 04-May-2023 13:01:38
CAGCAGATTTA

>Generated by MATLAB 04-May-2023 13:01:38
ACCGCGCACCA

>Generated by MATLAB 04-May-2023 13:01:38
AAGAGCAGGTG

>Generated by MATLAB 04-May-2023 13:01:38
ACACGGTCGGA

>Generated by MATLAB 04-May-2023 13:01:38
GCGCAAATCGC

>Generated by MATLAB 04-May-2023 13:01:38
TACCACAATCG

>Generated by MATLAB 04-May-2023 13:01:38
AATATTATTGC

>Generated by MATLAB 04-May-2023 13:01:38
CCGATCTTGAA

>Generated by MATLAB 04-May-2023 13:01:38
CTTGTTTCAAT

>Generated by MATLAB 04-May-2023 13:01:38
GTTAGTGGCGC

>Generated by MATLAB 04-May-2023 13:01:38
CTTTAGCGCCT

>Generated by MATLAB 04-May-2023 13:01:38
TAACAGCAACG

>Generated by MATLAB 04-May-2023 13:01:38
AAACTGCCCGG

>Generated by MATLAB 04-May-2023 13:01:38
GCCGGGCAAAC

>Generated by MATLAB 04-May-2023 13:01:38
CACTTCCGGCA

>Generated by MATLAB 04-May-2023 13:01:38
CTAAAAAACTG

>Generated by MATLAB 04-May-2023 13:01:38
TGATTATCGAA

>Generated by MATLAB 04-May-2023 13:01:38
TCAAACCGTTG

>Generated by MATLAB 04-May-2023 13:01:38
GCAGCAAATGC

>Generated by MATLAB 04-May-2023 13:01:38
CTGTACTACAT

>Generated by MATLAB 04-May-2023 13:01:39
AGACGCATTTT

>Generated by MATLAB 04-May-2023 13:01:39
ACGTCCTGACC

>Generated by MATLAB 04-May-2023 13:01:39
ATCGGTACCAA

>Generated by MATLAB 04-May-2023 13:01:39
CCACCGTCGGT

>Generated by MATLAB 04-May-2023 13:01:39
AACTCTGGCAA

>Generated by MATLAB 04-May-2023 13:01:39
TTCGCTCGAAT

>Generated by MATLAB 04-May-2023 13:01:39
TTGCCCATTTC

>Generated by MATLAB 04-May-2023 13:01:39
TTGCCATCGGT

>Generated by MATLAB 04-May-2023 13:01:39
ATCAGGACCGG

>Generated by MATLAB 04-May-2023 13:01:39
CTGCTGGCAAC

>Generated by MATLAB 04-May-2023 13:01:39
ATGATGAAGTG

>Generated by MATLAB 04-May-2023 13:01:39
GAGGTTGATAT

>Generated by MATLAB 04-May-2023 13:01:39
ATTGCTGCAGG

>Generated by MATLAB 04-May-2023 13:01:39
CTGATGGCAAT

>Generated by MATLAB 04-May-2023 13:01:39
GCGTAATTGCG

>Generated by MATLAB 04-May-2023 13:01:39
TGAAGAATTGG

>Generated by MATLAB 04-May-2023 13:01:39
TGTTTCTTCTA

>Generated by MATLAB 04-May-2023 13:01:39
ATGGAACAAAC

>Generated by MATLAB 04-May-2023 13:01:39
TGCCGCATTGG

>Generated by MATLAB 04-May-2023 13:01:39
GCGGAAGATAT

>Generated by MATLAB 04-May-2023 13:01:39
GCGTGACTTCG

>Generated by MATLAB 04-May-2023 13:01:39
CGGCAGCGCCA

>Generated by MATLAB 04-May-2023 13:01:39
AAGATCTGCTT

>Generated by MATLAB 04-May-2023 13:01:39
ATAACCCGCTC

>Generated by MATLAB 04-May-2023 13:01:39
GGGATTAAATA

>Generated by MATLAB 04-May-2023 13:01:39
AGCACTTGCTG

>Generated by MATLAB 04-May-2023 13:01:39
TGTGTTTGCCC

>Generated by MATLAB 04-May-2023 13:01:39
CAAATTTCGAG

>Generated by MATLAB 04-May-2023 13:01:39
CGCCGGGATCA

>Generated by MATLAB 04-May-2023 13:01:39
ATTATGGCGAT

>Generated by MATLAB 04-May-2023 13:01:39
TCCCTGAACTT

>Generated by MATLAB 04-May-2023 13:01:39
TAAAGGCGATG

>Generated by MATLAB 04-May-2023 13:01:39
TCGATTCCCTG

>Generated by MATLAB 04-May-2023 13:01:39
ATTCATGTTCC

>Generated by MATLAB 04-May-2023 13:01:39
CGTTTTTCTGC

>Generated by MATLAB 04-May-2023 13:01:39
TCGCTGGAAAG

>Generated by MATLAB 04-May-2023 13:01:39
TTATTTCAGCG

>Generated by MATLAB 04-May-2023 13:01:40
TTCAATACGTT

>Generated by MATLAB 04-May-2023 13:01:40
ACGCCATCTGG

>Generated by MATLAB 04-May-2023 13:01:40
GCCGCATCCAG

>Generated by MATLAB 04-May-2023 13:01:40
ATTCTCTCTGG

>Generated by MATLAB 04-May-2023 13:01:40
GCGCCCCAGAC

>Generated by MATLAB 04-May-2023 13:01:40
AGATCAGGTAA

>Generated by MATLAB 04-May-2023 13:01:40
TTGTCGCCATC

>Generated by MATLAB 04-May-2023 13:01:40
AGCACCAATAA

>Generated by MATLAB 04-May-2023 13:01:40
CAACAACAACG

>Generated by MATLAB 04-May-2023 13:01:40
AGTAAAACCAC

>Generated by MATLAB 04-May-2023 13:01:40
TTTTGCCAACG

>Generated by MATLAB 04-May-2023 13:01:40
CGATAAACTGC

>Generated by MATLAB 04-May-2023 13:01:40
CCAATAAAGTA

>Generated by MATLAB 04-May-2023 13:01:40
AATTCAGTTAA

>Generated by MATLAB 04-May-2023 13:01:40
CCAAAACGGCG

>Generated by MATLAB 04-May-2023 13:01:40
TGCCAGCCTTG

>Generated by MATLAB 04-May-2023 13:01:40
TGATTTCTTTT

>Generated by MATLAB 04-May-2023 13:01:40
CGGCAATCTGA

>Generated by MATLAB 04-May-2023 13:01:40
GTTAACTTTGT

>Generated by MATLAB 04-May-2023 13:01:40
ATAAAGTAATG

>Generated by MATLAB 04-May-2023 13:01:40
CAGCTGCTGGA

>Generated by MATLAB 04-May-2023 13:01:40
TCGACGCCCTG

>Generated by MATLAB 04-May-2023 13:01:40
TTATCCTGCGC

>Generated by MATLAB 04-May-2023 13:01:40
GCACGGCTGCA

>Generated by MATLAB 04-May-2023 13:01:40
TCGAGGCTGGT

>Generated by MATLAB 04-May-2023 13:01:40
GTCATTGTGCT

>Generated by MATLAB 04-May-2023 13:01:40
TGGATTAAGCG

>Generated by MATLAB 04-May-2023 13:01:40
TATGAACTGGC

>Generated by MATLAB 04-May-2023 13:01:40
GCAGCCATCAA

>Generated by MATLAB 04-May-2023 13:01:40
CCCCATAATAC

>Generated by MATLAB 04-May-2023 13:01:40
GGGTTTTGTTC

>Generated by MATLAB 04-May-2023 13:01:40
CCGCAGCGAGG

>Generated by MATLAB 04-May-2023 13:01:40
AAGCAACGTTG

>Generated by MATLAB 04-May-2023 13:01:40
GTATAGTCTGA

>Generated by MATLAB 04-May-2023 13:01:40
TGGTCGCCAGT

>Generated by MATLAB 04-May-2023 13:01:40
TTAATCGGCAT

>Generated by MATLAB 04-May-2023 13:01:40
GCGATTTTCCC

>Generated by MATLAB 04-May-2023 13:01:40
GTGCACAAAAA

>Generated by MATLAB 04-May-2023 13:01:41
ACGAATTGATT

>Generated by MATLAB 04-May-2023 13:01:41
TCTGGTGAACT

>Generated by MATLAB 04-May-2023 13:01:41
GGCGTACCGAC

>Generated by MATLAB 04-May-2023 13:01:41
GAAAAGACGCG

>Generated by MATLAB 04-May-2023 13:01:41
CGTACACTCAG

>Generated by MATLAB 04-May-2023 13:01:41
GACACCAGGAG

>Generated by MATLAB 04-May-2023 13:01:41
AGAAGCGGTAA

>Generated by MATLAB 04-May-2023 13:01:41
GACATGCCAGT

>Generated by MATLAB 04-May-2023 13:01:41
TTAAAACCTGG

>Generated by MATLAB 04-May-2023 13:01:41
CCCAACACCAG

>Generated by MATLAB 04-May-2023 13:01:41
TAATACCGATC

>Generated by MATLAB 04-May-2023 13:01:41
ACTTTTTGCGA

>Generated by MATLAB 04-May-2023 13:01:41
TTATCGAAAGT

>Generated by MATLAB 04-May-2023 13:01:41
TTCGTTACCGT

>Generated by MATLAB 04-May-2023 13:01:41
AAGCGTAGCGC

>Generated by MATLAB 04-May-2023 13:01:41
ACCAGGGACAT

>Generated by MATLAB 04-May-2023 13:01:41
TGATGAAAGGC

>Generated by MATLAB 04-May-2023 13:01:41
AACAGGAGCCA

>Generated by MATLAB 04-May-2023 13:01:41
CATCAGGCTGT

>Generated by MATLAB 04-May-2023 13:01:41
CGAAGTACAGC

>Generated by MATLAB 04-May-2023 13:01:41
CGGTCGTGTTA

>Generated by MATLAB 04-May-2023 13:01:41
TTTATATTTCC

>Generated by MATLAB 04-May-2023 13:01:41
TCTTTTGCAGC

>Generated by MATLAB 04-May-2023 13:01:41
AGCAGATATTT

>Generated by MATLAB 04-May-2023 13:01:41
TCTGGATATAG

>Generated by MATLAB 04-May-2023 13:01:41
TGGGCGGCAGC

>Generated by MATLAB 04-May-2023 13:01:41
CACAAGGCATT

>Generated by MATLAB 04-May-2023 13:01:41
CGCCAATCCCC

>Generated by MATLAB 04-May-2023 13:01:41
CTTTTTTACCA

>Generated by MATLAB 04-May-2023 13:01:41
TCGCGGGTCAT

>Generated by MATLAB 04-May-2023 13:01:41
CTGCCAACGCT

>Generated by MATLAB 04-May-2023 13:01:41
CGCAACCGTTT

>Generated by MATLAB 04-May-2023 13:01:41
CGGTCAGGTAG

>Generated by MATLAB 04-May-2023 13:01:41
AACGAAGAGCT

>Generated by MATLAB 04-May-2023 13:01:41
GGACATGATGA

>Generated by MATLAB 04-May-2023 13:01:42
ACTGGTCAGCA

>Generated by MATLAB 04-May-2023 13:01:42
TTGTGTTTATT

>Generated by MATLAB 04-May-2023 13:01:42
GCATGTGCAGC

>Generated by MATLAB 04-May-2023 13:01:42
GATTATTTCAC

>Generated by MATLAB 04-May-2023 13:01:42
CCAGCACCAAC

>Generated by MATLAB 04-May-2023 13:01:42
ATCCCTGACTG

>Generated by MATLAB 04-May-2023 13:01:42
GCAGCCGGTTG

>Generated by MATLAB 04-May-2023 13:01:42
ATAGCGCAACG

>Generated by MATLAB 04-May-2023 13:01:42
CGGGATATCAT

>Generated by MATLAB 04-May-2023 13:01:42
TGTTGATTCAT

>Generated by MATLAB 04-May-2023 13:01:42
GTGCCAATCAG

>Generated by MATLAB 04-May-2023 13:01:42
ACAAACTTCAA

>Generated by MATLAB 04-May-2023 13:01:42
CGATAGCCAGA

>Generated by MATLAB 04-May-2023 13:01:42
GAACATCAAAC

>Generated by MATLAB 04-May-2023 13:01:42
TATCGGCACCA

>Generated by MATLAB 04-May-2023 13:01:42
ATTATGATCAG

>Generated by MATLAB 04-May-2023 13:01:42
AAAGGAGGCAA

>Generated by MATLAB 04-May-2023 13:01:42
TCACCTTCGCG

>Generated by MATLAB 04-May-2023 13:01:42
GGTTTTCTCCA

>Generated by MATLAB 04-May-2023 13:01:42
TGGAAAAACCA

>Generated by MATLAB 04-May-2023 13:01:42
AATCGGCGTTG

>Generated by MATLAB 04-May-2023 13:01:42
GAACTGGAGTT

>Generated by MATLAB 04-May-2023 13:01:42
GCCGTTATTTC

>Generated by MATLAB 04-May-2023 13:01:42
ATCACCAAGTT

>Generated by MATLAB 04-May-2023 13:01:42
GCACACCATAG

>Generated by MATLAB 04-May-2023 13:01:42
AGCATTGTCAG

>Generated by MATLAB 04-May-2023 13:01:42
TTATCTTAAAT

>Generated by MATLAB 04-May-2023 13:01:42
AATTATTGAAG

>Generated by MATLAB 04-May-2023 13:01:42
AGCTAACTGAC

>Generated by MATLAB 04-May-2023 13:01:42
TTGTGCTAACT

>Generated by MATLAB 04-May-2023 13:01:42
GGGCCTGCATC

>Generated by MATLAB 04-May-2023 13:01:42
TAAGTTTAATC

>Generated by MATLAB 04-May-2023 13:01:42
TGGATTGCCTG

>Generated by MATLAB 04-May-2023 13:01:42
TGAAATTTATT

>Generated by MATLAB 04-May-2023 13:01:42
TGGTTAAATTA

>Generated by MATLAB 04-May-2023 13:01:42
AATGTATACTG

>Generated by MATLAB 04-May-2023 13:01:42
TAGTTTGAGAT

>Generated by MATLAB 04-May-2023 13:01:43
CGGACGGTGAG

>Generated by MATLAB 04-May-2023 13:01:43
GTTGTAGAGTT

>Generated by MATLAB 04-May-2023 13:01:43
ATATAACTCAA

>Generated by MATLAB 04-May-2023 13:01:43
TGGGCGAGCAA

>Generated by MATLAB 04-May-2023 13:01:43
TTCAGTCGCTG

>Generated by MATLAB 04-May-2023 13:01:43
TAACTGCGCTG

>Generated by MATLAB 04-May-2023 13:01:43
TGTGCCGGATT

>Generated by MATLAB 04-May-2023 13:01:43
GATCTTACCGC

>Generated by MATLAB 04-May-2023 13:01:43
CGGCCTGACGT

>Generated by MATLAB 04-May-2023 13:01:43
GCGATCCCGCA

>Generated by MATLAB 04-May-2023 13:01:43
CCGCGCCCGCT

>Generated by MATLAB 04-May-2023 13:01:43
GCACAGCAGCT

>Generated by MATLAB 04-May-2023 13:01:43
AATACCGGATT

>Generated by MATLAB 04-May-2023 13:01:43
GCGAAGCTCGG

>Generated by MATLAB 04-May-2023 13:01:43
CCTCCCCCGTG

>Generated by MATLAB 04-May-2023 13:01:43
TCGCTATGAGC

>Generated by MATLAB 04-May-2023 13:01:43
TTGCCCGTGCG

>Generated by MATLAB 04-May-2023 13:01:43
CTTGCCGGTCC

>Generated by MATLAB 04-May-2023 13:01:43
AGACATACGGT

>Generated by MATLAB 04-May-2023 13:01:43
CCATCGCTGTC

>Generated by MATLAB 04-May-2023 13:01:43
GCGGTGGCCTT

>Generated by MATLAB 04-May-2023 13:01:43
GATTGATGGTT

>Generated by MATLAB 04-May-2023 13:01:43
CCGATGCAACT

>Generated by MATLAB 04-May-2023 13:01:43
GCTGTAGCTGC

>Generated by MATLAB 04-May-2023 13:01:43
ATTTTAAATAT

>Generated by MATLAB 04-May-2023 13:01:43
TATCTGACGTG

>Generated by MATLAB 04-May-2023 13:01:43
GTTTGAATGTA

>Generated by MATLAB 04-May-2023 13:01:43
TTTTATCTATC

>Generated by MATLAB 04-May-2023 13:01:43
AAAAGAAGCGA

>Generated by MATLAB 04-May-2023 13:01:43
CGCCGCGCTTT

>Generated by MATLAB 04-May-2023 13:01:43
CAGTGCCGCCA

>Generated by MATLAB 04-May-2023 13:01:43
ACTGCGGCTTG

>Generated by MATLAB 04-May-2023 13:01:43
ATATCTTCGGC

>Generated by MATLAB 04-May-2023 13:01:43
GCGCAGTATTC

>Generated by MATLAB 04-May-2023 13:01:43
GGACGATCATT

>Generated by MATLAB 04-May-2023 13:01:43
GGCTACTGACC

>Generated by MATLAB 04-May-2023 13:01:43
CCAAGGTTGTC

>Generated by MATLAB 04-May-2023 13:01:44
TGACGGTCTTC

>Generated by MATLAB 04-May-2023 13:01:44
GTAAACCTCAC

>Generated by MATLAB 04-May-2023 13:01:44
CCTTGCTTTAA

>Generated by MATLAB 04-May-2023 13:01:44
TGTATTAAGGC

>Generated by MATLAB 04-May-2023 13:01:44
CTGGTCCTAAG

>Generated by MATLAB 04-May-2023 13:01:44
TTGGTATCGGC

>Generated by MATLAB 04-May-2023 13:01:44
ATTCATAGTAC

>Generated by MATLAB 04-May-2023 13:01:44
AACCACATTTA

>Generated by MATLAB 04-May-2023 13:01:44
TGAATCATTTT

>Generated by MATLAB 04-May-2023 13:01:44
AGATGATGTTA

>Generated by MATLAB 04-May-2023 13:01:44
TATCTTAATAT

>Generated by MATLAB 04-May-2023 13:01:44
AACATAACAAC

>Generated by MATLAB 04-May-2023 13:01:44
CGGGCTTCGGT

>Generated by MATLAB 04-May-2023 13:01:44
CTTATATTTCA

>Generated by MATLAB 04-May-2023 13:01:44
TTTTACACTCA

>Generated by MATLAB 04-May-2023 13:01:44
AAAACCATTAT

>Generated by MATLAB 04-May-2023 13:01:44
CCGCCCGACCT

>Generated by MATLAB 04-May-2023 13:01:44
GACGCTACCAC

>Generated by MATLAB 04-May-2023 13:01:44
GATGACGCACG

>Generated by MATLAB 04-May-2023 13:01:44
TCTCACAAGAC

>Generated by MATLAB 04-May-2023 13:01:44
ATATACCGGAA

>Generated by MATLAB 04-May-2023 13:01:44
AACGGGAGTGC

>Generated by MATLAB 04-May-2023 13:01:44
AGGCAAATTAT

>Generated by MATLAB 04-May-2023 13:01:44
CATAAACTCGT

>Generated by MATLAB 04-May-2023 13:01:44
GCAGCCACACC

>Generated by MATLAB 04-May-2023 13:01:44
TAAATCGCTTG

>Generated by MATLAB 04-May-2023 13:01:44
GCAATTGCGGC

>Generated by MATLAB 04-May-2023 13:01:44
AGTAACGAACT

>Generated by MATLAB 04-May-2023 13:01:44
GAGATCCAGCA

>Generated by MATLAB 04-May-2023 13:01:44
CTGTTTATTCC

>Generated by MATLAB 04-May-2023 13:01:44
CATGGCGACTG

>Generated by MATLAB 04-May-2023 13:01:44
GATTGCCTTTC

>Generated by MATLAB 04-May-2023 13:01:44
AGACAGATAGG

>Generated by MATLAB 04-May-2023 13:01:44
CTGAAGCAAGA

>Generated by MATLAB 04-May-2023 13:01:44
ACATGCTGGCC

>Generated by MATLAB 04-May-2023 13:01:44
ATAAAACCAGC

>Generated by MATLAB 04-May-2023 13:01:44
TCCCCGGAAGG

>Generated by MATLAB 04-May-2023 13:01:45
AGGCTTTTTAT

>Generated by MATLAB 04-May-2023 13:01:45
TCGGTGAATCT

>Generated by MATLAB 04-May-2023 13:01:45
TCTTCCATGGC

>Generated by MATLAB 04-May-2023 13:01:45
AATTGACCCCT

>Generated by MATLAB 04-May-2023 13:01:45
GTGGCGGGTGG

>Generated by MATLAB 04-May-2023 13:01:45
CAGGCGTATGC

>Generated by MATLAB 04-May-2023 13:01:45
TGCAGAGCGCG

>Generated by MATLAB 04-May-2023 13:01:45
TTATTGCGACT

>Generated by MATLAB 04-May-2023 13:01:45
GAAGGCGTGTA

>Generated by MATLAB 04-May-2023 13:01:45
ACAGCCAGGTT

>Generated by MATLAB 04-May-2023 13:01:45
GCAGTCATCGC

>Generated by MATLAB 04-May-2023 13:01:45
CGTACAGCCTA

>Generated by MATLAB 04-May-2023 13:01:45
ACTTTCTGCCA

>Generated by MATLAB 04-May-2023 13:01:45
ATAATTGATGG

>Generated by MATLAB 04-May-2023 13:01:45
GCCGGAAATTC

>Generated by MATLAB 04-May-2023 13:01:45
CGGGATCAACA

>Generated by MATLAB 04-May-2023 13:01:45
GACTTACAGGG

>Generated by MATLAB 04-May-2023 13:01:45
AGATTATGGTC

>Generated by MATLAB 04-May-2023 13:01:45
TTACGCTCCCG

>Generated by MATLAB 04-May-2023 13:01:45
ATGTGAATCGG

>Generated by MATLAB 04-May-2023 13:01:45
GATGCTGCCAC

>Generated by MATLAB 04-May-2023 13:01:45
CATGATCCGGT

>Generated by MATLAB 04-May-2023 13:01:45
GTGGAATCATT

>Generated by MATLAB 04-May-2023 13:01:45
ACACTTTGGCT

>Generated by MATLAB 04-May-2023 13:01:45
AAGAAATAATT

>Generated by MATLAB 04-May-2023 13:01:45
TATTCGTACTC

>Generated by MATLAB 04-May-2023 13:01:45
TCGGCAGCATC

>Generated by MATLAB 04-May-2023 13:01:45
GGAGATAATAG

>Generated by MATLAB 04-May-2023 13:01:45
ACATCGGCTAA

>Generated by MATLAB 04-May-2023 13:01:45
TTGATACTATC

>Generated by MATLAB 04-May-2023 13:01:45
TGAGGAGTCCT

>Generated by MATLAB 04-May-2023 13:01:45
GAGCGGTTCCG

>Generated by MATLAB 04-May-2023 13:01:45
GCAAAACATAA

>Generated by MATLAB 04-May-2023 13:01:45
GGCTCTAGTTT

>Generated by MATLAB 04-May-2023 13:01:45
CCACCTCATTA

>Generated by MATLAB 04-May-2023 13:01:45
GCCTCGGTGTG

>Generated by MATLAB 04-May-2023 13:01:45
GCGCAGGGCAT

>Generated by MATLAB 04-May-2023 13:01:45
CATCATAATAA

>Generated by MATLAB 04-May-2023 13:01:46
ATGGATAATCT

>Generated by MATLAB 04-May-2023 13:01:46
AAAGATCCCAG

>Generated by MATLAB 04-May-2023 13:01:46
CCCCATAATTA

>Generated by MATLAB 04-May-2023 13:01:46
CAGCGGATGAT

>Generated by MATLAB 04-May-2023 13:01:46
GCGCAATTACG

>Generated by MATLAB 04-May-2023 13:01:46
CGCGCGGATAT

>Generated by MATLAB 04-May-2023 13:01:46
ATGGAAACCTC

>Generated by MATLAB 04-May-2023 13:01:46
CACTTCCGCCA

>Generated by MATLAB 04-May-2023 13:01:46
ATCCGGTGGCG

>Generated by MATLAB 04-May-2023 13:01:46
CGCGGCACGCA

>Generated by MATLAB 04-May-2023 13:01:46
CGCCACTCGTG

>Generated by MATLAB 04-May-2023 13:01:46
CCAGTACCCGT

>Generated by MATLAB 04-May-2023 13:01:46
CATCGTTTTGA

>Generated by MATLAB 04-May-2023 13:01:46
TGACCACCGCC

>Generated by MATLAB 04-May-2023 13:01:46
AAAATCGCCGC

>Generated by MATLAB 04-May-2023 13:01:46
AGGGCGCTGTG

>Generated by MATLAB 04-May-2023 13:01:46
CGCTCCGCGCT

>Generated by MATLAB 04-May-2023 13:01:46
CGGTGTTGATG

>Generated by MATLAB 04-May-2023 13:01:46
TCTGCGCGGGT

>Generated by MATLAB 04-May-2023 13:01:46
AGCGATGCGTT

>Generated by MATLAB 04-May-2023 13:01:46
TCGGTCAGACG

>Generated by MATLAB 04-May-2023 13:01:46
AAGACACAGCC

>Generated by MATLAB 04-May-2023 13:01:46
TACTTTACTGA

>Generated by MATLAB 04-May-2023 13:01:46
TTGGTCGCGAA

>Generated by MATLAB 04-May-2023 13:01:46
TAATCATGATG

>Generated by MATLAB 04-May-2023 13:01:46
GCACGGTTCCC

>Generated by MATLAB 04-May-2023 13:01:46
GTTTGTTTCTT

>Generated by MATLAB 04-May-2023 13:01:46
GTTCCGCATTC

>Generated by MATLAB 04-May-2023 13:01:46
GCTGCGCGGAA

>Generated by MATLAB 04-May-2023 13:01:46
GAGCTACGGCA

>Generated by MATLAB 04-May-2023 13:01:46
GCGCAGAAATA

>Generated by MATLAB 04-May-2023 13:01:46
CTGCCCGCTGG

>Generated by MATLAB 04-May-2023 13:01:46
TTCAAGTTGCA

>Generated by MATLAB 04-May-2023 13:01:46
CTTGTCGAAAG

>Generated by MATLAB 04-May-2023 13:01:46
GCGTGCAACAG

>Generated by MATLAB 04-May-2023 13:01:46
GGACGTCGCGT

>Generated by MATLAB 04-May-2023 13:01:46
ACCACCGATTA

>Generated by MATLAB 04-May-2023 13:01:46
ATTATCGTCAC

>Generated by MATLAB 04-May-2023 13:01:47
CTGCCTGGCTG

>Generated by MATLAB 04-May-2023 13:01:47
TGTACTTGCAG

>Generated by MATLAB 04-May-2023 13:01:47
GTCTGACCACT

>Generated by MATLAB 04-May-2023 13:01:47
ATTACCGCGCC

>Generated by MATLAB 04-May-2023 13:01:47
TTGGTTTTCCT

>Generated by MATLAB 04-May-2023 13:01:47
TAGCCTGCAGG

>Generated by MATLAB 04-May-2023 13:01:47
CCACCTTTTCG

>Generated by MATLAB 04-May-2023 13:01:47
GGAATGGTCGG

>Generated by MATLAB 04-May-2023 13:01:47
TCAATGGTATG

>Generated by MATLAB 04-May-2023 13:01:47
GGCTTTATTGG

>Generated by MATLAB 04-May-2023 13:01:47
GATATCAGCGG

>Generated by MATLAB 04-May-2023 13:01:47
AACAAAATGGT

>Generated by MATLAB 04-May-2023 13:01:47
CCAATCAGACG

>Generated by MATLAB 04-May-2023 13:01:47
TCCATAGCCTG

>Generated by MATLAB 04-May-2023 13:01:47
GTTGAAAACAT

>Generated by MATLAB 04-May-2023 13:01:47
GCCACAGGTAA

>Generated by MATLAB 04-May-2023 13:01:47
GCTGGGGATCT

>Generated by MATLAB 04-May-2023 13:01:47
TATCGACTTTG

>Generated by MATLAB 04-May-2023 13:01:47
CATTGGTCGCA

>Generated by MATLAB 04-May-2023 13:01:47
AAAATCAAATT

>Generated by MATLAB 04-May-2023 13:01:47
AGTAGCGCAAC

>Generated by MATLAB 04-May-2023 13:01:47
CCGCCCAGATA

>Generated by MATLAB 04-May-2023 13:01:47
GCAAACTCACC

>Generated by MATLAB 04-May-2023 13:01:47
TCTGCTGCCGG

>Generated by MATLAB 04-May-2023 13:01:47
GCGCTGCTGGT

>Generated by MATLAB 04-May-2023 13:01:47
GGCCTGGTGGG

>Generated by MATLAB 04-May-2023 13:01:47
CGACCCGTGCG

>Generated by MATLAB 04-May-2023 13:01:47
CGGTGCAGAGC

>Generated by MATLAB 04-May-2023 13:01:47
GTTGAGGAACG

>Generated by MATLAB 04-May-2023 13:01:47
GCTTTGGTCCA

>Generated by MATLAB 04-May-2023 13:01:47
CGGATTTATGG

>Generated by MATLAB 04-May-2023 13:01:47
CTCGATTTGCA

>Generated by MATLAB 04-May-2023 13:01:47
GTGGCCGAGAA

>Generated by MATLAB 04-May-2023 13:01:47
TTGTATCTGGC

>Generated by MATLAB 04-May-2023 13:01:47
TATTAGCCATT

>Generated by MATLAB 04-May-2023 13:01:47
CCTGCATCTGA

>Generated by MATLAB 04-May-2023 13:01:47
TTTATAACCTT

>Generated by MATLAB 04-May-2023 13:01:48
ACAGTTGTTAC

>Generated by MATLAB 04-May-2023 13:01:48
TCCGCAGAATT

>Generated by MATLAB 04-May-2023 13:01:48
ATATTCCGGTG

>Generated by MATLAB 04-May-2023 13:01:48
TATGGCAGGGC

>Generated by MATLAB 04-May-2023 13:01:48
AAATCCCCTGA

>Generated by MATLAB 04-May-2023 13:01:48
CGAAGGTGCAG

>Generated by MATLAB 04-May-2023 13:01:48
CCGTGTCAGCG

>Generated by MATLAB 04-May-2023 13:01:48
AACCGATGCAG

>Generated by MATLAB 04-May-2023 13:01:48
TTAAATGCGGT

>Generated by MATLAB 04-May-2023 13:01:48
GGTCGTTTCTG

>Generated by MATLAB 04-May-2023 13:01:48
TCAAACTGGGT

>Generated by MATLAB 04-May-2023 13:01:48
TGATGATGCGC

>Generated by MATLAB 04-May-2023 13:01:48
CCGTCGAAACA

>Generated by MATLAB 04-May-2023 13:01:48
CCTGCACGTTG

>Generated by MATLAB 04-May-2023 13:01:48
TGCAGTCGATG

>Generated by MATLAB 04-May-2023 13:01:48
TTTGCCGCGAT

>Generated by MATLAB 04-May-2023 13:01:48
GACAGTGCAGG

>Generated by MATLAB 04-May-2023 13:01:48
CGTAAATTCGC

>Generated by MATLAB 04-May-2023 13:01:48
TTTTGCTAAAA

>Generated by MATLAB 04-May-2023 13:01:48
ATTCCATTCTG

>Generated by MATLAB 04-May-2023 13:01:48
TTGCGGGTGTG

>Generated by MATLAB 04-May-2023 13:01:48
ACACCACCGAA

>Generated by MATLAB 04-May-2023 13:01:48
CGTAGGTGGGA

>Generated by MATLAB 04-May-2023 13:01:48
TTCTATTTTTC

>Generated by MATLAB 04-May-2023 13:01:48
AGAGTTGAGTT

>Generated by MATLAB 04-May-2023 13:01:48
GTTGATCACTT

>Generated by MATLAB 04-May-2023 13:01:48
AGCCCTGTTGC

>Generated by MATLAB 04-May-2023 13:01:48
AGAGATCTGCC

>Generated by MATLAB 04-May-2023 13:01:48
AGCCACCCTAA

>Generated by MATLAB 04-May-2023 13:01:48
GCCCAGTAGTT

>Generated by MATLAB 04-May-2023 13:01:48
GAACCAACCGG

>Generated by MATLAB 04-May-2023 13:01:48
CGGAAAGTTTC

>Generated by MATLAB 04-May-2023 13:01:48
ACATGCCGTGT

>Generated by MATLAB 04-May-2023 13:01:48
GCCATCACATC

>Generated by MATLAB 04-May-2023 13:01:49
TAGATAGCGGT

>Generated by MATLAB 04-May-2023 13:01:49
TTTATATAACC

>Generated by MATLAB 04-May-2023 13:01:49
AGACTTCAGTT

>Generated by MATLAB 04-May-2023 13:01:49
ACCAGCATCAG

>Generated by MATLAB 04-May-2023 13:01:49
GCGGCGCTTGC

>Generated by MATLAB 04-May-2023 13:01:49
CCGGATTGTGC

>Generated by MATLAB 04-May-2023 13:01:49
CAGCTTCAAAG

>Generated by MATLAB 04-May-2023 13:01:49
CCCGCCGCTAA

>Generated by MATLAB 04-May-2023 13:01:49
GTCTTTTTTTC

>Generated by MATLAB 04-May-2023 13:01:49
GCGCGTGCTGC

>Generated by MATLAB 04-May-2023 13:01:49
TATCCACTCTG

>Generated by MATLAB 04-May-2023 13:01:49
CTATAGTTGTC

>Generated by MATLAB 04-May-2023 13:01:49
TGTTTTAAGTA

>Generated by MATLAB 04-May-2023 13:01:49
CTACTGCGAAG

>Generated by MATLAB 04-May-2023 13:01:49
CAGTGGCAGGT

>Generated by MATLAB 04-May-2023 13:01:49
GCCGGAAAGTT

>Generated by MATLAB 04-May-2023 13:01:49
GCTTCTTCCTC

>Generated by MATLAB 04-May-2023 13:01:49
CAATCGTGCAA

>Generated by MATLAB 04-May-2023 13:01:49
TGCGTCTGAAG

>Generated by MATLAB 04-May-2023 13:01:49
CACAAAACAGC

>Generated by MATLAB 04-May-2023 13:01:49
AGATAGCCATT

>Generated by MATLAB 04-May-2023 13:01:49
GACAGTCGCGA

>Generated by MATLAB 04-May-2023 13:01:49
TCAGTTGCTTC

>Generated by MATLAB 04-May-2023 13:01:49
CCCGCAGCCAC

>Generated by MATLAB 04-May-2023 13:01:49
CGATATACTCG

>Generated by MATLAB 04-May-2023 13:01:49
TTGCACTACCG

>Generated by MATLAB 04-May-2023 13:01:49
ATCTTCTTGGT

>Generated by MATLAB 04-May-2023 13:01:49
GCATCGTGGCG

>Generated by MATLAB 04-May-2023 13:01:49
CCATGAGACAT

>Generated by MATLAB 04-May-2023 13:01:49
ACAGCCAGTTT

>Generated by MATLAB 04-May-2023 13:01:49
GTTCATCCTCT

>Generated by MATLAB 04-May-2023 13:01:49
TCGCGGCGGAT

>Generated by MATLAB 04-May-2023 13:01:49
CGCAAATTCTA

>Generated by MATLAB 04-May-2023 13:01:49
TTTGACGACAA

>Generated by MATLAB 04-May-2023 13:01:49
TTTGCGCTGGC

>Generated by MATLAB 04-May-2023 13:01:49
TGACCGAGCAC

>Generated by MATLAB 04-May-2023 13:01:49
ACAACACCTTC

>Generated by MATLAB 04-May-2023 13:01:49
CGACAACGAAA

>Generated by MATLAB 04-May-2023 13:01:50
TTTTTCGTCGG

>Generated by MATLAB 04-May-2023 13:01:50
GCGCGGTCGCC

>Generated by MATLAB 04-May-2023 13:01:50
GAGTTGATTTA

>Generated by MATLAB 04-May-2023 13:01:50
AATGTTGACCG

>Generated by MATLAB 04-May-2023 13:01:50
ATTTCAATATC

>Generated by MATLAB 04-May-2023 13:01:50
GCGCGATTTGC

>Generated by MATLAB 04-May-2023 13:01:50
TACAGCTTGAT

>Generated by MATLAB 04-May-2023 13:01:50
GACGCTACCGG

>Generated by MATLAB 04-May-2023 13:01:50
AAGGCGAAAGT

>Generated by MATLAB 04-May-2023 13:01:50
AAACAGAGCAA

>Generated by MATLAB 04-May-2023 13:01:50
CCACGTACCTG

>Generated by MATLAB 04-May-2023 13:01:50
ACACATTACGC

>Generated by MATLAB 04-May-2023 13:01:50
AGTCTGGTATT

>Generated by MATLAB 04-May-2023 13:01:50
GCCTTGCGTGC

>Generated by MATLAB 04-May-2023 13:01:50
TGATAATGATA

>Generated by MATLAB 04-May-2023 13:01:50
AATAAAATGAC

>Generated by MATLAB 04-May-2023 13:01:50
TTTCAGCGCCC

>Generated by MATLAB 04-May-2023 13:01:50
ATGACGCAGCT

>Generated by MATLAB 04-May-2023 13:01:50
ACTATTAACTC

>Generated by MATLAB 04-May-2023 13:01:50
CAACATATTTC

>Generated by MATLAB 04-May-2023 13:01:50
AAAGCCATTGA

>Generated by MATLAB 04-May-2023 13:01:50
CTGTACGGCGT

>Generated by MATLAB 04-May-2023 13:01:50
TCGATATCATC

>Generated by MATLAB 04-May-2023 13:01:50
CCATCGGAGAT

>Generated by MATLAB 04-May-2023 13:01:50
ATTGATCAGTC

>Generated by MATLAB 04-May-2023 13:01:50
GCGCGCCGACT

>Generated by MATLAB 04-May-2023 13:01:50
CCCCAGGTCCG

>Generated by MATLAB 04-May-2023 13:01:50
GGGCGTTACCT

>Generated by MATLAB 04-May-2023 13:01:50
GTTCTTGTCGG

>Generated by MATLAB 04-May-2023 13:01:50
TGGTACAAATC

>Generated by MATLAB 04-May-2023 13:01:50
TGAAAAGGTGG

>Generated by MATLAB 04-May-2023 13:01:50
AATCGCGGTGA

>Generated by MATLAB 04-May-2023 13:01:50
ATCATGCTGTC

>Generated by MATLAB 04-May-2023 13:01:50
GGGTTGAGAAA

>Generated by MATLAB 04-May-2023 13:01:50
TTCCTGTTATG

>Generated by MATLAB 04-May-2023 13:01:50
TCAATCTGATC

>Generated by MATLAB 04-May-2023 13:01:50
CAACCATTTGG

>Generated by MATLAB 04-May-2023 13:01:51
CGTCTGCGCAA

>Generated by MATLAB 04-May-2023 13:01:51
TTGAGTAATCT

>Generated by MATLAB 04-May-2023 13:01:51
TGATTATGAAG

>Generated by MATLAB 04-May-2023 13:01:51
GCTACACGCCT

>Generated by MATLAB 04-May-2023 13:01:51
GCGCAAAGTTG

>Generated by MATLAB 04-May-2023 13:01:51
ATAGTGAAACA

>Generated by MATLAB 04-May-2023 13:01:51
GACGATTTTCA

>Generated by MATLAB 04-May-2023 13:01:51
ATATCGCCACT

>Generated by MATLAB 04-May-2023 13:01:51
GGAGCTGTGAA

>Generated by MATLAB 04-May-2023 13:01:51
GTCCGATCTCG

>Generated by MATLAB 04-May-2023 13:01:51
AAAGATTCCAG

>Generated by MATLAB 04-May-2023 13:01:51
TACCAGCACAG

>Generated by MATLAB 04-May-2023 13:01:51
GAGTTTCGCGT

>Generated by MATLAB 04-May-2023 13:01:51
CCAGCAATATC

>Generated by MATLAB 04-May-2023 13:01:51
ACCTCCAGTAA

>Generated by MATLAB 04-May-2023 13:01:51
GTTGAGAAGCC

>Generated by MATLAB 04-May-2023 13:01:51
ATGGTGTAGCC

>Generated by MATLAB 04-May-2023 13:01:51
TGCAGCGGGAT

>Generated by MATLAB 04-May-2023 13:01:51
GCGATTGCTTC

>Generated by MATLAB 04-May-2023 13:01:51
AGCCGCTGGAG

>Generated by MATLAB 04-May-2023 13:01:51
AAAACTGAACA

>Generated by MATLAB 04-May-2023 13:01:51
TGGTACAGAAA

>Generated by MATLAB 04-May-2023 13:01:51
GCGACGAAACG

>Generated by MATLAB 04-May-2023 13:01:51
CTCGACGATAT

>Generated by MATLAB 04-May-2023 13:01:51
GGTGATCCGTG

>Generated by MATLAB 04-May-2023 13:01:51
AGGGCAACGTT

>Generated by MATLAB 04-May-2023 13:01:51
ATCCTCGCCGG

>Generated by MATLAB 04-May-2023 13:01:51
CACACGGGAGG

>Generated by MATLAB 04-May-2023 13:01:51
ATCAATAGGTC

>Generated by MATLAB 04-May-2023 13:01:51
AATCGAGCCGA

>Generated by MATLAB 04-May-2023 13:01:51
GCCCTTGCAAA

>Generated by MATLAB 04-May-2023 13:01:51
TTACTGCGAGG

>Generated by MATLAB 04-May-2023 13:01:51
TCAGCGGTTTG

>Generated by MATLAB 04-May-2023 13:01:51
GTCCGCCCAGT

>Generated by MATLAB 04-May-2023 13:01:51
CAGGCGAACAA

>Generated by MATLAB 04-May-2023 13:01:51
AGTTCACAGTT

>Generated by MATLAB 04-May-2023 13:01:52
AGGCGATGCAG

>Generated by MATLAB 04-May-2023 13:01:52
TTTCGCAGGCA

>Generated by MATLAB 04-May-2023 13:01:52
AAAAGCGTTCT

>Generated by MATLAB 04-May-2023 13:01:52
TATCCGCCGAT

>Generated by MATLAB 04-May-2023 13:01:52
CGCGTAAGTTT

>Generated by MATLAB 04-May-2023 13:01:52
ACGCACTGGCG

>Generated by MATLAB 04-May-2023 13:01:52
CTGATAAATAT

>Generated by MATLAB 04-May-2023 13:01:52
ATCAGATTCAC

>Generated by MATLAB 04-May-2023 13:01:52
TGAGCGTTACC

>Generated by MATLAB 04-May-2023 13:01:52
TGGAAAACGTG

>Generated by MATLAB 04-May-2023 13:01:52
AGCGTCTGGTT

>Generated by MATLAB 04-May-2023 13:01:52
TCTGTGGGAGT

>Generated by MATLAB 04-May-2023 13:01:52
TTGGGCCTGGT

>Generated by MATLAB 04-May-2023 13:01:52
TTAGCGAAGGG

>Generated by MATLAB 04-May-2023 13:01:52
GCGCGCCGGAT

>Generated by MATLAB 04-May-2023 13:01:52
CGAGGTAATTC

>Generated by MATLAB 04-May-2023 13:01:52
AGGAAGCGCGT

>Generated by MATLAB 04-May-2023 13:01:52
TCCCGCAATTT

>Generated by MATLAB 04-May-2023 13:01:52
GATGAACGACG

>Generated by MATLAB 04-May-2023 13:01:52
GTGGACTGAAT

>Generated by MATLAB 04-May-2023 13:01:52
TTTGCCGGTCA

>Generated by MATLAB 04-May-2023 13:01:52
ATGCGTGGACG

>Generated by MATLAB 04-May-2023 13:01:52
CACACCATGAC

>Generated by MATLAB 04-May-2023 13:01:52
GCCCCATCTTT

>Generated by MATLAB 04-May-2023 13:01:52
TGATACCCGTA

>Generated by MATLAB 04-May-2023 13:01:52
CTTAATTGTGA

>Generated by MATLAB 04-May-2023 13:01:52
CGAGGACATGC

>Generated by MATLAB 04-May-2023 13:01:52
ATTTCTTTCGC

>Generated by MATLAB 04-May-2023 13:01:52
CTGCGCTTTCG

>Generated by MATLAB 04-May-2023 13:01:52
GCGCGTTGGAG

>Generated by MATLAB 04-May-2023 13:01:52
TGCAGCATCTG

>Generated by MATLAB 04-May-2023 13:01:52
CGTTGTAACGG

>Generated by MATLAB 04-May-2023 13:01:52
CACGCCGCATC

>Generated by MATLAB 04-May-2023 13:01:52
CTCTATGGATT

>Generated by MATLAB 04-May-2023 13:01:52
CGATATTTCTG

>Generated by MATLAB 04-May-2023 13:01:52
ATCATACAAAT

>Generated by MATLAB 04-May-2023 13:01:52
GAAACGCCTGA

>Generated by MATLAB 04-May-2023 13:01:52
TTCTCGGGTTG

>Generated by MATLAB 04-May-2023 13:01:52
AATTGCCTGAT

>Generated by MATLAB 04-May-2023 13:01:53
CCACGATCATC

>Generated by MATLAB 04-May-2023 13:01:53
AATTGTAGCAC

>Generated by MATLAB 04-May-2023 13:01:53
GCTGCCGTCTG

>Generated by MATLAB 04-May-2023 13:01:53
CGACCAAACTC

>Generated by MATLAB 04-May-2023 13:01:53
GAGCGCCTTAA

>Generated by MATLAB 04-May-2023 13:01:53
CGCCAGTTCCA

>Generated by MATLAB 04-May-2023 13:01:53
ATTGAATTGGT

>Generated by MATLAB 04-May-2023 13:01:53
ATCCCGCAGAG

>Generated by MATLAB 04-May-2023 13:01:53
GGTACAGACCA

>Generated by MATLAB 04-May-2023 13:01:53
ACACAAACACC

>Generated by MATLAB 04-May-2023 13:01:53
AATACAGCGTG

>Generated by MATLAB 04-May-2023 13:01:53
CTGGCTTAGGA

>Generated by MATLAB 04-May-2023 13:01:53
AGGACATGAGG

>Generated by MATLAB 04-May-2023 13:01:53
ATAACGTCAGA

>Generated by MATLAB 04-May-2023 13:01:53
TTCAGGAAGTC

>Generated by MATLAB 04-May-2023 13:01:53
AAACGCTGGCT

>Generated by MATLAB 04-May-2023 13:01:53
TCAATGAGTGG

>Generated by MATLAB 04-May-2023 13:01:53
TCAGCAAGGGG

>Generated by MATLAB 04-May-2023 13:01:53
TTGGTATGCGC

>Generated by MATLAB 04-May-2023 13:01:53
TACTCTTCCGC

>Generated by MATLAB 04-May-2023 13:01:53
CATTGCTGAGG

>Generated by MATLAB 04-May-2023 13:01:53
AGAGATCGCCG

>Generated by MATLAB 04-May-2023 13:01:53
CCGTGCCTGAC

>Generated by MATLAB 04-May-2023 13:01:53
CGCTGCGCGGC

>Generated by MATLAB 04-May-2023 13:01:53
ACGCTCCAGCG

>Generated by MATLAB 04-May-2023 13:01:53
GCTTTAGCAGC

>Generated by MATLAB 04-May-2023 13:01:53
GCAGAAATGGT

>Generated by MATLAB 04-May-2023 13:01:53
GTGTCGGAGGC

>Generated by MATLAB 04-May-2023 13:01:53
CAGAATCAGCA

>Generated by MATLAB 04-May-2023 13:01:53
TCATATAATGC

>Generated by MATLAB 04-May-2023 13:01:53
GCGCATTGTTA

>Generated by MATLAB 04-May-2023 13:01:53
CCCGCCCGCTG

>Generated by MATLAB 04-May-2023 13:01:53
TTCAACCTGCT

>Generated by MATLAB 04-May-2023 13:01:53
CGGTAAAAGCG

>Generated by MATLAB 04-May-2023 13:01:53
GGCCGAACAGT

>Generated by MATLAB 04-May-2023 13:01:53
GTCTATCTACA

>Generated by MATLAB 04-May-2023 13:01:54
AACTGTGGTAT

>Generated by MATLAB 04-May-2023 13:01:54
GTTCTGGCGAA

>Generated by MATLAB 04-May-2023 13:01:54
CTGATAGTCAG

>Generated by MATLAB 04-May-2023 13:01:54
GAGTTAGAGCG

>Generated by MATLAB 04-May-2023 13:01:54
TAGGTGCAGTA

>Generated by MATLAB 04-May-2023 13:01:54
GCGTCCAGGGA

>Generated by MATLAB 04-May-2023 13:01:54
GAGCGTGTCGA

>Generated by MATLAB 04-May-2023 13:01:54
TTTAATGAACC

>Generated by MATLAB 04-May-2023 13:01:54
GTACCTGTTGA

>Generated by MATLAB 04-May-2023 13:01:54
TCCCGGCTTTC

>Generated by MATLAB 04-May-2023 13:01:54
CAGGTTATTAT

>Generated by MATLAB 04-May-2023 13:01:54
ACCTGTTCTTT

>Generated by MATLAB 04-May-2023 13:01:54
CGGCAGGCCAG

>Generated by MATLAB 04-May-2023 13:01:54
TAAAATCGCGC

>Generated by MATLAB 04-May-2023 13:01:54
CCATTGACGGG

>Generated by MATLAB 04-May-2023 13:01:54
GAGCTGGCAGC

>Generated by MATLAB 04-May-2023 13:01:54
GAAGTATGGCA

>Generated by MATLAB 04-May-2023 13:01:54
AACTGGTAGAA

>Generated by MATLAB 04-May-2023 13:01:54
GGACAAACGCA

>Generated by MATLAB 04-May-2023 13:01:54
GTCGGCCTGCG

>Generated by MATLAB 04-May-2023 13:01:54
GGCAAATCCAA

>Generated by MATLAB 04-May-2023 13:01:54
GATCGTCAATC

>Generated by MATLAB 04-May-2023 13:01:54
ATATACCGATA

>Generated by MATLAB 04-May-2023 13:01:54
AATACCTTCTT

>Generated by MATLAB 04-May-2023 13:01:54
TTTTACTGTCG

>Generated by MATLAB 04-May-2023 13:01:54
CAGCCGTGGAA

>Generated by MATLAB 04-May-2023 13:01:54
CGAGGAAATCG

>Generated by MATLAB 04-May-2023 13:01:54
CGGGTTTCTAC

>Generated by MATLAB 04-May-2023 13:01:54
GGCCATGTTGC

>Generated by MATLAB 04-May-2023 13:01:54
ATATCCCACTC

>Generated by MATLAB 04-May-2023 13:01:54
CATTATCGGTA

>Generated by MATLAB 04-May-2023 13:01:54
GCTGGTGTTGA

>Generated by MATLAB 04-May-2023 13:01:54
TTCTTACATTA

>Generated by MATLAB 04-May-2023 13:01:54
GTTGATGGGCG

>Generated by MATLAB 04-May-2023 13:01:54
TATTCCTTTCG

>Generated by MATLAB 04-May-2023 13:01:54
CAACGTCTGAT

>Generated by MATLAB 04-May-2023 13:01:54
CCACAATCCCC

>Generated by MATLAB 04-May-2023 13:01:54
CTGGTGGACGG

>Generated by MATLAB 04-May-2023 13:01:55
CCCCGCACGCT

>Generated by MATLAB 04-May-2023 13:01:55
ATATCCAGCGT

>Generated by MATLAB 04-May-2023 13:01:55
TTTTTTTGTCC

>Generated by MATLAB 04-May-2023 13:01:55
GGTACGAACAC

>Generated by MATLAB 04-May-2023 13:01:55
TCAAACGTTTT

>Generated by MATLAB 04-May-2023 13:01:55
GATGTGAAGTA

>Generated by MATLAB 04-May-2023 13:01:55
AATAAGCTATA

>Generated by MATLAB 04-May-2023 13:01:55
GTTTGTCATTT

>Generated by MATLAB 04-May-2023 13:01:55
GAACTACACCA

>Generated by MATLAB 04-May-2023 13:01:55
TAACGGATTAT

>Generated by MATLAB 04-May-2023 13:01:55
AATGTCAGCGC

>Generated by MATLAB 04-May-2023 13:01:55
CCACTGCGAAC

>Generated by MATLAB 04-May-2023 13:01:55
TCTATCGGGGC

>Generated by MATLAB 04-May-2023 13:01:55
GATGCGGCGTG

>Generated by MATLAB 04-May-2023 13:01:55
ACGACATTGTC

>Generated by MATLAB 04-May-2023 13:01:55
CAAAATCAACC

>Generated by MATLAB 04-May-2023 13:01:55
TGGTGCAGGAC

>Generated by MATLAB 04-May-2023 13:01:55
AGCCAGCGACG

>Generated by MATLAB 04-May-2023 13:01:55
CGTCGTGACAT

>Generated by MATLAB 04-May-2023 13:01:55
ATCGTAATTTC

>Generated by MATLAB 04-May-2023 13:01:55
CGCGAGTCTGT

>Generated by MATLAB 04-May-2023 13:01:55
ATATCATCGAG

>Generated by MATLAB 04-May-2023 13:01:55
GCTTCCAGAAC

>Generated by MATLAB 04-May-2023 13:01:55
TGCCGAATACG

>Generated by MATLAB 04-May-2023 13:01:55
GTTCAGGACGC

>Generated by MATLAB 04-May-2023 13:01:55
TGAGAGCAGGT

>Generated by MATLAB 04-May-2023 13:01:55
TTCTATAACAT

>Generated by MATLAB 04-May-2023 13:01:55
AAACGGCACCG

>Generated by MATLAB 04-May-2023 13:01:55
CGTGCATTTTC

>Generated by MATLAB 04-May-2023 13:01:55
CCAGGATGCGG

>Generated by MATLAB 04-May-2023 13:01:55
AAGAGGGTAAA

>Generated by MATLAB 04-May-2023 13:01:55
GACTATGTTCA

>Generated by MATLAB 04-May-2023 13:01:55
ATATGTTGATG

>Generated by MATLAB 04-May-2023 13:01:55
GCACTGGATCA

>Generated by MATLAB 04-May-2023 13:01:55
GGCGTGGATAA

>Generated by MATLAB 04-May-2023 13:01:55
AATAAGATAAA

>Generated by MATLAB 04-May-2023 13:01:55
TCTATCCGATT

>Generated by MATLAB 04-May-2023 13:01:56
ATCTGCGTTCC

>Generated by MATLAB 04-May-2023 13:01:56
TGCGGCTTAAT

>Generated by MATLAB 04-May-2023 13:01:56
TGGTGACAATA

>Generated by MATLAB 04-May-2023 13:01:56
TGCGACAGGTT

>Generated by MATLAB 04-May-2023 13:01:56
TTTTCGGCAGA

>Generated by MATLAB 04-May-2023 13:01:56
CGGAACCAGGC

>Generated by MATLAB 04-May-2023 13:01:56
ATTACTTCGCC

>Generated by MATLAB 04-May-2023 13:01:56
TGCTGGAAGCG

>Generated by MATLAB 04-May-2023 13:01:56
CCACTGACCGC

>Generated by MATLAB 04-May-2023 13:01:56
AGTGACAAAAA

>Generated by MATLAB 04-May-2023 13:01:56
GTTTCTTTGCT

>Generated by MATLAB 04-May-2023 13:01:56
TTACGTTTTTT

>Generated by MATLAB 04-May-2023 13:01:56
GGCGCACTAAT

>Generated by MATLAB 04-May-2023 13:01:56
TCGCTGTGGCA

>Generated by MATLAB 04-May-2023 13:01:56
ACGCGCCGGTT

>Generated by MATLAB 04-May-2023 13:01:56
GAGTTTATGAC

>Generated by MATLAB 04-May-2023 13:01:56
GCATCGGCGGG

>Generated by MATLAB 04-May-2023 13:01:56
GGTTTTACCCG

>Generated by MATLAB 04-May-2023 13:01:56
TACCAGAAGTC

>Generated by MATLAB 04-May-2023 13:01:56
CGCGAATTACT

>Generated by MATLAB 04-May-2023 13:01:56
TTGCATGACCA

>Generated by MATLAB 04-May-2023 13:01:56
GACGATTGCGT

>Generated by MATLAB 04-May-2023 13:01:56
TCAATGCGTGG

>Generated by MATLAB 04-May-2023 13:01:56
TATCAGAATCA

>Generated by MATLAB 04-May-2023 13:01:56
TAACGGTGTCT

>Generated by MATLAB 04-May-2023 13:01:56
CCGCTAATCAT

>Generated by MATLAB 04-May-2023 13:01:56
CGAGCAGCTCA

>Generated by MATLAB 04-May-2023 13:01:56
GCTGAAAGTGA

>Generated by MATLAB 04-May-2023 13:01:56
AGTCTGGCGAT

>Generated by MATLAB 04-May-2023 13:01:56
GTGATTTTCGG

>Generated by MATLAB 04-May-2023 13:01:56
CCTGGCCCCCA

>Generated by MATLAB 04-May-2023 13:01:56
GCAGGAAGGGA

>Generated by MATLAB 04-May-2023 13:01:56
ATGAATACGCG

>Generated by MATLAB 04-May-2023 13:01:56
TATTCCGGGAA

>Generated by MATLAB 04-May-2023 13:01:56
CCAGGTCAGGC

>Generated by MATLAB 04-May-2023 13:01:56
AATCTAACTGG

>Generated by MATLAB 04-May-2023 13:01:56
ATTCGGGATAT

>Generated by MATLAB 04-May-2023 13:01:57
GTGGCGATCAG

>Generated by MATLAB 04-May-2023 13:01:57
TCGGTCCAGTA

>Generated by MATLAB 04-May-2023 13:01:57
GTATAAGGCGC

>Generated by MATLAB 04-May-2023 13:01:57
TCAGTCGCTAT

>Generated by MATLAB 04-May-2023 13:01:57
ACAAACAACGT

>Generated by MATLAB 04-May-2023 13:01:57
CTCGCCATTAT

>Generated by MATLAB 04-May-2023 13:01:57
CCGAGCGCGAT

>Generated by MATLAB 04-May-2023 13:01:57
TTAAGTCCCGC

>Generated by MATLAB 04-May-2023 13:01:57
CGAAAACCCGT

>Generated by MATLAB 04-May-2023 13:01:57
TTCTGGTGCGT

>Generated by MATLAB 04-May-2023 13:01:57
CAGCTCTGTGC

>Generated by MATLAB 04-May-2023 13:01:57
TCTGCGCCTGT

>Generated by MATLAB 04-May-2023 13:01:57
ACGTTCATGTG

>Generated by MATLAB 04-May-2023 13:01:57
TTTTTGGCTAC

>Generated by MATLAB 04-May-2023 13:01:57
CGAAAAGGATG

>Generated by MATLAB 04-May-2023 13:01:57
CGGACAAAATC

>Generated by MATLAB 04-May-2023 13:01:57
GTGGTTGAGAA

>Generated by MATLAB 04-May-2023 13:01:57
GGTCGCCATTA

>Generated by MATLAB 04-May-2023 13:01:57
CGTTTGCCAGC

>Generated by MATLAB 04-May-2023 13:01:57
TGATGTGCGCT

>Generated by MATLAB 04-May-2023 13:01:57
GCTCCCGCACG

>Generated by MATLAB 04-May-2023 13:01:57
ACCGTTAAGCG

>Generated by MATLAB 04-May-2023 13:01:57
GTGAAAACCTC

>Generated by MATLAB 04-May-2023 13:01:57
ACGGTTGGCGA

>Generated by MATLAB 04-May-2023 13:01:57
CCACTACCACT

>Generated by MATLAB 04-May-2023 13:01:57
TAAAGCGACCT

>Generated by MATLAB 04-May-2023 13:01:57
CTGGAACGATG

>Generated by MATLAB 04-May-2023 13:01:57
AGCAGAATACG

>Generated by MATLAB 04-May-2023 13:01:57
ATCCCAGTACC

>Generated by MATLAB 04-May-2023 13:01:57
ATCCGCCGATT

>Generated by MATLAB 04-May-2023 13:01:57
TGAAGGATGGT

>Generated by MATLAB 04-May-2023 13:01:57
CAGCACAATGG

>Generated by MATLAB 04-May-2023 13:01:57
CAAACTACTGG

>Generated by MATLAB 04-May-2023 13:01:57
GCGGGAAGTGA

>Generated by MATLAB 04-May-2023 13:01:57
ATCACCTTCAT

>Generated by MATLAB 04-May-2023 13:01:57
TATGAAGGCAA

>Generated by MATLAB 04-May-2023 13:01:57
AGGGTTGCTTG

>Generated by MATLAB 04-May-2023 13:01:58
CGCGCTTCAAT

>Generated by MATLAB 04-May-2023 13:01:58
CATTTAACGGT

>Generated by MATLAB 04-May-2023 13:01:58
TCTCGTCCATT

>Generated by MATLAB 04-May-2023 13:01:58
CGAGAAGTTTG

>Generated by MATLAB 04-May-2023 13:01:58
TAACAAAGGGA

>Generated by MATLAB 04-May-2023 13:01:58
GCCGCTATCTC

>Generated by MATLAB 04-May-2023 13:01:58
AACCTTTCTTC

>Generated by MATLAB 04-May-2023 13:01:58
CTGTTCCGTCA

>Generated by MATLAB 04-May-2023 13:01:58
ACGTTTCGCCA

>Generated by MATLAB 04-May-2023 13:01:58
CTTTTTCATGA

>Generated by MATLAB 04-May-2023 13:01:58
TAGCTTACCGC

>Generated by MATLAB 04-May-2023 13:01:58
ATAGTCTTTTG

>Generated by MATLAB 04-May-2023 13:01:58
ACCGATCACCA

>Generated by MATLAB 04-May-2023 13:01:58
GATAAACATTG

>Generated by MATLAB 04-May-2023 13:01:58
CGCCAGACCGT

>Generated by MATLAB 04-May-2023 13:01:58
TGAAATAGTTC

>Generated by MATLAB 04-May-2023 13:01:58
CAGAGAGCCAC

>Generated by MATLAB 04-May-2023 13:01:58
GGCAGGACCCG

>Generated by MATLAB 04-May-2023 13:01:58
TAGATAAAACC

>Generated by MATLAB 04-May-2023 13:01:58
CAGCGGCGCGG

>Generated by MATLAB 04-May-2023 13:01:58
CAAATCACCGG

>Generated by MATLAB 04-May-2023 13:01:58
TGGTTGCCGAA

>Generated by MATLAB 04-May-2023 13:01:58
GTGCGCGTTCC

>Generated by MATLAB 04-May-2023 13:01:58
TGGTGGCGCGG

>Generated by MATLAB 04-May-2023 13:01:58
CAGGCACGGCT

>Generated by MATLAB 04-May-2023 13:01:58
TGTACGCTGAA

>Generated by MATLAB 04-May-2023 13:01:58
GCCCATCGCCT

>Generated by MATLAB 04-May-2023 13:01:58
TTAGCACCGGT

>Generated by MATLAB 04-May-2023 13:01:58
TACGGTACTTC

>Generated by MATLAB 04-May-2023 13:01:58
ATGGGTAGCGA

>Generated by MATLAB 04-May-2023 13:01:58
ACTATAACCTA

>Generated by MATLAB 04-May-2023 13:01:58
CAGCAGCGGCT

>Generated by MATLAB 04-May-2023 13:01:58
GAGGAACAGCA

>Generated by MATLAB 04-May-2023 13:01:58
TGTTGCCATAA

>Generated by MATLAB 04-May-2023 13:01:58
GGCGAACTGCA

>Generated by MATLAB 04-May-2023 13:01:58
CCGCCGCTGAT

>Generated by MATLAB 04-May-2023 13:01:58
AAAATCAGAAA

>Generated by MATLAB 04-May-2023 13:01:58
GGTGGGGTCCA

>Generated by MATLAB 04-May-2023 13:01:59
GAAGCCGCCGG

>Generated by MATLAB 04-May-2023 13:01:59
TGCCCCCTTTT

>Generated by MATLAB 04-May-2023 13:01:59
GTAATGCCGCC

>Generated by MATLAB 04-May-2023 13:01:59
GGCAGGGTAAT

>Generated by MATLAB 04-May-2023 13:01:59
CGGACGGTGCT

>Generated by MATLAB 04-May-2023 13:01:59
GCCAGACGGTA

>Generated by MATLAB 04-May-2023 13:01:59
GGCGACGGCCC

>Generated by MATLAB 04-May-2023 13:01:59
TATCATGGACA

>Generated by MATLAB 04-May-2023 13:01:59
CACATGGCCAG

>Generated by MATLAB 04-May-2023 13:01:59
TTCAGAGCGCG

>Generated by MATLAB 04-May-2023 13:01:59
CAACTGCCATG

>Generated by MATLAB 04-May-2023 13:01:59
CGACTCATGAA

>Generated by MATLAB 04-May-2023 13:01:59
CAGACCTGCAA

>Generated by MATLAB 04-May-2023 13:01:59
AAGGAATTTTT

>Generated by MATLAB 04-May-2023 13:01:59
GGACAGGGGCG

>Generated by MATLAB 04-May-2023 13:01:59
TTCTCTTCAAT

>Generated by MATLAB 04-May-2023 13:01:59
CCGGGTCCTGA

>Generated by MATLAB 04-May-2023 13:01:59
TGATTGGGCGT

>Generated by MATLAB 04-May-2023 13:01:59
GTACGCAGGTT

>Generated by MATLAB 04-May-2023 13:01:59
AAAACGCCGGG

>Generated by MATLAB 04-May-2023 13:01:59
GGCAAATATTT

>Generated by MATLAB 04-May-2023 13:01:59
TGGCGTTCGGA

>Generated by MATLAB 04-May-2023 13:01:59
ATTCATGTAAT

>Generated by MATLAB 04-May-2023 13:01:59
GGGCTGACGTA

>Generated by MATLAB 04-May-2023 13:01:59
TGACGCAAAAC

>Generated by MATLAB 04-May-2023 13:01:59
TTGTTGGTGTA

>Generated by MATLAB 04-May-2023 13:01:59
TTGAGCTGCTG

>Generated by MATLAB 04-May-2023 13:01:59
TGACAAAACGG

>Generated by MATLAB 04-May-2023 13:01:59
CGATAACGCCA

>Generated by MATLAB 04-May-2023 13:01:59
AGGGATCTTTA

>Generated by MATLAB 04-May-2023 13:01:59
GATTCTGGAAG

>Generated by MATLAB 04-May-2023 13:01:59
GCTCTTCGGTA

>Generated by MATLAB 04-May-2023 13:01:59
GGCAGTTCGGT

>Generated by MATLAB 04-May-2023 13:01:59
TGCAGCAGCAG

>Generated by MATLAB 04-May-2023 13:01:59
CTATGTATAAA

>Generated by MATLAB 04-May-2023 13:01:59
CTGTGCAGCCA

>Generated by MATLAB 04-May-2023 13:01:59
GAAATCGAGCA

>Generated by MATLAB 04-May-2023 13:01:59
ATATCTTCCAC

>Generated by MATLAB 04-May-2023 13:02:00
TTCAACGCCCG

>Generated by MATLAB 04-May-2023 13:02:00
AATCGCAGAAA

>Generated by MATLAB 04-May-2023 13:02:00
CGCTGGTGAAG

>Generated by MATLAB 04-May-2023 13:02:00
GCGCTAACGCG

>Generated by MATLAB 04-May-2023 13:02:00
AGGTGTTGCCA

>Generated by MATLAB 04-May-2023 13:02:00
ATCGGGAAGTT

>Generated by MATLAB 04-May-2023 13:02:00
GGGGAAAGGAT

>Generated by MATLAB 04-May-2023 13:02:00
CTTTATTTTTG

>Generated by MATLAB 04-May-2023 13:02:00
CAGCGCACCTA

>Generated by MATLAB 04-May-2023 13:02:00
CAGATCGCCAT

>Generated by MATLAB 04-May-2023 13:02:00
TAAAAGAAATC

>Generated by MATLAB 04-May-2023 13:02:00
GCGTTTGTTTA

>Generated by MATLAB 04-May-2023 13:02:00
GGCCTTAAACG

>Generated by MATLAB 04-May-2023 13:02:00
GAACTGCTGGT

>Generated by MATLAB 04-May-2023 13:02:00
ATAGCGGTAAC

>Generated by MATLAB 04-May-2023 13:02:00
TATTCGCAATC

>Generated by MATLAB 04-May-2023 13:02:00
GAGTACGTCGG

>Generated by MATLAB 04-May-2023 13:02:00
GAAGATCCCGC

>Generated by MATLAB 04-May-2023 13:02:00
TAATGAAGATG

>Generated by MATLAB 04-May-2023 13:02:00
TGATGACTTCG

>Generated by MATLAB 04-May-2023 13:02:00
ATATAAGAGAC

>Generated by MATLAB 04-May-2023 13:02:00
ACGCGGCTGCA

>Generated by MATLAB 04-May-2023 13:02:00
AACCAAAGATA

>Generated by MATLAB 04-May-2023 13:02:00
GAAGATGTTTT

>Generated by MATLAB 04-May-2023 13:02:00
CCTGATGCAGT

>Generated by MATLAB 04-May-2023 13:02:00
CTGCCATTTAT

>Generated by MATLAB 04-May-2023 13:02:00
GGCGCATCGTC

>Generated by MATLAB 04-May-2023 13:02:00
GGCCGCGAAAC

>Generated by MATLAB 04-May-2023 13:02:00
CGCGTCTTGAT

>Generated by MATLAB 04-May-2023 13:02:00
GCTGGCTTGCT

>Generated by MATLAB 04-May-2023 13:02:00
CTGGTACTACG

>Generated by MATLAB 04-May-2023 13:02:00
CAGCTTGAATG

>Generated by MATLAB 04-May-2023 13:02:00
AGCAAATAGTC

>Generated by MATLAB 04-May-2023 13:02:00
TTTGCCTTAAA

>Generated by MATLAB 04-May-2023 13:02:00
CTGGGCGGAGA

>Generated by MATLAB 04-May-2023 13:02:00
AGATGCTGTCA

>Generated by MATLAB 04-May-2023 13:02:00
CCTTTACTGGT

>Generated by MATLAB 04-May-2023 13:02:00
GCACACAACCG

>Generated by MATLAB 04-May-2023 13:02:01
GACTACACGCG

>Generated by MATLAB 04-May-2023 13:02:01
CAGCGCCTTTA

>Generated by MATLAB 04-May-2023 13:02:01
GCGCACTGTGG

>Generated by MATLAB 04-May-2023 13:02:01
TTAATGGGGTA

>Generated by MATLAB 04-May-2023 13:02:01
AGTTTCCGGTA

>Generated by MATLAB 04-May-2023 13:02:01
TGTCCATGCGT

>Generated by MATLAB 04-May-2023 13:02:01
GCCCTGTGATT

>Generated by MATLAB 04-May-2023 13:02:01
TCTTCTTCACG

>Generated by MATLAB 04-May-2023 13:02:01
CAGCGGTGAGA

>Generated by MATLAB 04-May-2023 13:02:01
ACCCTCCTGGT

>Generated by MATLAB 04-May-2023 13:02:01
ACGGCGTTAAG

>Generated by MATLAB 04-May-2023 13:02:01
CCGATAAGCAG

>Generated by MATLAB 04-May-2023 13:02:01
CCCGCTTGTTC

>Generated by MATLAB 04-May-2023 13:02:01
CAAATCATGGC

>Generated by MATLAB 04-May-2023 13:02:01
AATTAGCCACG

>Generated by MATLAB 04-May-2023 13:02:01
TTGGCGAAGTA

>Generated by MATLAB 04-May-2023 13:02:01
ATCTGGGGTGA

>Generated by MATLAB 04-May-2023 13:02:01
GAAGCGGCGCT

>Generated by MATLAB 04-May-2023 13:02:01
TTTGGCGGCTA

>Generated by MATLAB 04-May-2023 13:02:01
GGTCGCAATCG

>Generated by MATLAB 04-May-2023 13:02:01
GATCGGGAGTC

>Generated by MATLAB 04-May-2023 13:02:01
CGACGCCCGTC

>Generated by MATLAB 04-May-2023 13:02:01
TTAAAATGCCG

>Generated by MATLAB 04-May-2023 13:02:01
GGGATTGCTGT

>Generated by MATLAB 04-May-2023 13:02:01
GGCGATACCTT

>Generated by MATLAB 04-May-2023 13:02:01
TACCCCCTCCT

>Generated by MATLAB 04-May-2023 13:02:01
TATTGCATCAG

>Generated by MATLAB 04-May-2023 13:02:01
GAAAACCGTCG

>Generated by MATLAB 04-May-2023 13:02:01
ATTTCCATGCT

>Generated by MATLAB 04-May-2023 13:02:01
CGTCGCGCCAT

>Generated by MATLAB 04-May-2023 13:02:01
GGATTACGGGC

>Generated by MATLAB 04-May-2023 13:02:01
GCGCTTATTCC

>Generated by MATLAB 04-May-2023 13:02:01
TCATTATCCGC

>Generated by MATLAB 04-May-2023 13:02:01
TGTTGATAAGT

>Generated by MATLAB 04-May-2023 13:02:01
AATTTCGACAA

>Generated by MATLAB 04-May-2023 13:02:01
CTTGTTCTTTT

>Generated by MATLAB 04-May-2023 13:02:01
ATTACCAAACG

>Generated by MATLAB 04-May-2023 13:02:01
TCCACAAAGGG

>Generated by MATLAB 04-May-2023 13:02:02
CCCCCTATTCT

>Generated by MATLAB 04-May-2023 13:02:02
TTGCCACCGCT

>Generated by MATLAB 04-May-2023 13:02:02
TTGCCCGGTCG

>Generated by MATLAB 04-May-2023 13:02:02
AGAGAATAAAT

>Generated by MATLAB 04-May-2023 13:02:02
ATCGACTGATC

>Generated by MATLAB 04-May-2023 13:02:02
AGAGTATTACA

>Generated by MATLAB 04-May-2023 13:02:02
CGGGCGGATTG

>Generated by MATLAB 04-May-2023 13:02:02
TTTTTCAGCCC

>Generated by MATLAB 04-May-2023 13:02:02
TGCGGTAACGG

>Generated by MATLAB 04-May-2023 13:02:02
GCTAATTCTTC

>Generated by MATLAB 04-May-2023 13:02:02
TTATTCGCTCT

>Generated by MATLAB 04-May-2023 13:02:02
CCGTCATTATT

>Generated by MATLAB 04-May-2023 13:02:02
ACTCGCCGCAC

>Generated by MATLAB 04-May-2023 13:02:02
CATAGATCACA

>Generated by MATLAB 04-May-2023 13:02:02
TTTTCCACGCC

>Generated by MATLAB 04-May-2023 13:02:02
GATTTGCGACG

>Generated by MATLAB 04-May-2023 13:02:02
TAGCTACCGGC

>Generated by MATLAB 04-May-2023 13:02:02
GCCCGGCGTTG

>Generated by MATLAB 04-May-2023 13:02:02
ACGTTAAGGAA

>Generated by MATLAB 04-May-2023 13:02:02
GGCCTTCCACG

>Generated by MATLAB 04-May-2023 13:02:02
CGCGCCGCGCC

>Generated by MATLAB 04-May-2023 13:02:02
ACCGACTGGAA

>Generated by MATLAB 04-May-2023 13:02:02
GCAAGGGATTT

>Generated by MATLAB 04-May-2023 13:02:02
CGATGGTTTCA

>Generated by MATLAB 04-May-2023 13:02:02
ACACCAGCGCA

>Generated by MATLAB 04-May-2023 13:02:02
ATTAAAGCTGC

>Generated by MATLAB 04-May-2023 13:02:02
CCATCAGAATA

>Generated by MATLAB 04-May-2023 13:02:02
CAGTGGCGCTC

>Generated by MATLAB 04-May-2023 13:02:02
TATTAAAATGA

>Generated by MATLAB 04-May-2023 13:02:02
CCCTCGTCGAA

>Generated by MATLAB 04-May-2023 13:02:02
CATAAGGATGA

>Generated by MATLAB 04-May-2023 13:02:02
AACCTAAGCCG

>Generated by MATLAB 04-May-2023 13:02:02
TCCGGCAAGCG

>Generated by MATLAB 04-May-2023 13:02:02
GCGCCACTGTT

>Generated by MATLAB 04-May-2023 13:02:02
AGTGATAGTGA

>Generated by MATLAB 04-May-2023 13:02:02
GGCCTGCTGGG

>Generated by MATLAB 04-May-2023 13:02:02
GAACCGCGCCA

>Generated by MATLAB 04-May-2023 13:02:03
CTCTAAAAGTG

>Generated by MATLAB 04-May-2023 13:02:03
ATCAATTGCGG

>Generated by MATLAB 04-May-2023 13:02:03
CATCGGTATGG

>Generated by MATLAB 04-May-2023 13:02:03
ATGATTTACAG

>Generated by MATLAB 04-May-2023 13:02:03
CCCCGGTTCAG

>Generated by MATLAB 04-May-2023 13:02:03
TACAGCCATCC

>Generated by MATLAB 04-May-2023 13:02:03
GTATTCTCCGT

>Generated by MATLAB 04-May-2023 13:02:03
GGTCAGCGATG

>Generated by MATLAB 04-May-2023 13:02:03
ATATCCTGATC

>Generated by MATLAB 04-May-2023 13:02:03
TTTAATCTGCA

>Generated by MATLAB 04-May-2023 13:02:03
CTTTGGTTTCG

>Generated by MATLAB 04-May-2023 13:02:03
GTTCTACAGTC

>Generated by MATLAB 04-May-2023 13:02:03
ACCCTCGATCA

>Generated by MATLAB 04-May-2023 13:02:03
ATGAATCGTAC

>Generated by MATLAB 04-May-2023 13:02:03
AAACCTGGCCT

>Generated by MATLAB 04-May-2023 13:02:03
CTTCCAGTGCG

>Generated by MATLAB 04-May-2023 13:02:03
TTCGGTCGCCA

>Generated by MATLAB 04-May-2023 13:02:03
CCTGTACTCAT

>Generated by MATLAB 04-May-2023 13:02:03
AATCTTCTGGC

>Generated by MATLAB 04-May-2023 13:02:03
CACTGAATTTC

>Generated by MATLAB 04-May-2023 13:02:03
TTTCTCTGCCA

>Generated by MATLAB 04-May-2023 13:02:03
GGTTTAGCAGA

>Generated by MATLAB 04-May-2023 13:02:03
CTGAACAACTG

>Generated by MATLAB 04-May-2023 13:02:03
GTGGTGAAAAC

>Generated by MATLAB 04-May-2023 13:02:03
GCCATATCTTC

>Generated by MATLAB 04-May-2023 13:02:03
CAGCCTGGCAG

>Generated by MATLAB 04-May-2023 13:02:03
GGAAGATGAAT

>Generated by MATLAB 04-May-2023 13:02:03
GCATATGGGGA

>Generated by MATLAB 04-May-2023 13:02:03
CGTTTTTTCTT

>Generated by MATLAB 04-May-2023 13:02:03
TGGGAGTGGGT

>Generated by MATLAB 04-May-2023 13:02:03
CACGGACCACC

>Generated by MATLAB 04-May-2023 13:02:03
GGAAGCCTGCA

>Generated by MATLAB 04-May-2023 13:02:03
GCCGAACTGGG

>Generated by MATLAB 04-May-2023 13:02:03
ACCACAGATAA

>Generated by MATLAB 04-May-2023 13:02:03
CGGGTGGTCAG

>Generated by MATLAB 04-May-2023 13:02:03
CGATGTTAGGG

>Generated by MATLAB 04-May-2023 13:02:03
GCTGGCGGTTT

>Generated by MATLAB 04-May-2023 13:02:03
GGTCATTATTG

>Generated by MATLAB 04-May-2023 13:02:03
GACACAGTGCA

>Generated by MATLAB 04-May-2023 13:02:03
TTCTGCGCAAT

>Generated by MATLAB 04-May-2023 13:02:04
TATTACGCTTG

>Generated by MATLAB 04-May-2023 13:02:04
TTCGGTACGTA

>Generated by MATLAB 04-May-2023 13:02:04
CTTAAGTCCTC

>Generated by MATLAB 04-May-2023 13:02:04
TCTGCGCAACA

>Generated by MATLAB 04-May-2023 13:02:04
CCGCGCTGGTT

>Generated by MATLAB 04-May-2023 13:02:04
TCATCTGGCAG

>Generated by MATLAB 04-May-2023 13:02:04
ACCTCTATCAT

>Generated by MATLAB 04-May-2023 13:02:04
TGCTTCCAGAA

>Generated by MATLAB 04-May-2023 13:02:04
ACAGAACGTCA

>Generated by MATLAB 04-May-2023 13:02:04
CACTGGCGAGT

>Generated by MATLAB 04-May-2023 13:02:04
GGCTGGCAAAT

>Generated by MATLAB 04-May-2023 13:02:04
ACGTAATCTGA

>Generated by MATLAB 04-May-2023 13:02:04
AATCCGGATGA

>Generated by MATLAB 04-May-2023 13:02:04
TGCAATACATA

>Generated by MATLAB 04-May-2023 13:02:04
GCCTCCTGGCC

>Generated by MATLAB 04-May-2023 13:02:04
TCTGGCCAATT

>Generated by MATLAB 04-May-2023 13:02:04
CCCCGGAGACT

>Generated by MATLAB 04-May-2023 13:02:04
GTATTTTCCAG

>Generated by MATLAB 04-May-2023 13:02:04
GCGTTGGGCAA

>Generated by MATLAB 04-May-2023 13:02:04
ATTCTCACATT

>Generated by MATLAB 04-May-2023 13:02:04
GATTTGCGCCT

>Generated by MATLAB 04-May-2023 13:02:04
AGGCCTACGTG

>Generated by MATLAB 04-May-2023 13:02:04
CAAAATGGCGA

>Generated by MATLAB 04-May-2023 13:02:04
AAGGGCCGCCG

>Generated by MATLAB 04-May-2023 13:02:04
GACCGCTTCAA

>Generated by MATLAB 04-May-2023 13:02:04
GATCCAGAAAA

>Generated by MATLAB 04-May-2023 13:02:04
GAGGAACTTTT

>Generated by MATLAB 04-May-2023 13:02:04
TGCCTTTCGTC

>Generated by MATLAB 04-May-2023 13:02:04
TACCCGTTTCA

>Generated by MATLAB 04-May-2023 13:02:04
ATGTGCCACCG

>Generated by MATLAB 04-May-2023 13:02:04
CCCACGAGCCG

>Generated by MATLAB 04-May-2023 13:02:04
CCTGCTCAGCG

>Generated by MATLAB 04-May-2023 13:02:04
GCCAATGACCT

>Generated by MATLAB 04-May-2023 13:02:04
TTTGTTTTGAT

>Generated by MATLAB 04-May-2023 13:02:04
CGCCGCCAGAA

>Generated by MATLAB 04-May-2023 13:02:04
TAATGCAGGCC

>Generated by MATLAB 04-May-2023 13:02:04
CCTGCACGTTG

>Generated by MATLAB 04-May-2023 13:02:04
TCTTTAAAAAG

>Generated by MATLAB 04-May-2023 13:02:04
GTCTTCAACGG

>Generated by MATLAB 04-May-2023 13:02:05
AGAGGTCAATT

>Generated by MATLAB 04-May-2023 13:02:05
CCGCGCTTAGC

>Generated by MATLAB 04-May-2023 13:02:05
GTTGAAGTCGA

>Generated by MATLAB 04-May-2023 13:02:05
AGGGAATGCCG

>Generated by MATLAB 04-May-2023 13:02:05
GAAAGAGGGCG

>Generated by MATLAB 04-May-2023 13:02:05
GCACGCGATGG

>Generated by MATLAB 04-May-2023 13:02:05
AACGGGGAATG

>Generated by MATLAB 04-May-2023 13:02:05
AGAGATTTATC

>Generated by MATLAB 04-May-2023 13:02:05
CAGTTATTTTC

>Generated by MATLAB 04-May-2023 13:02:05
CACTGGCTGCC

>Generated by MATLAB 04-May-2023 13:02:05
GCTGGCGTAGT

>Generated by MATLAB 04-May-2023 13:02:05
TGGTGGTGGGT

>Generated by MATLAB 04-May-2023 13:02:05
TTGAACCGCCG

>Generated by MATLAB 04-May-2023 13:02:05
AGGAAACAGAA

>Generated by MATLAB 04-May-2023 13:02:05
ATGCGTCGGTT

>Generated by MATLAB 04-May-2023 13:02:05
GATGAAACGTC

>Generated by MATLAB 04-May-2023 13:02:05
GTTGTGTAAAT

>Generated by MATLAB 04-May-2023 13:02:05
TAAACAGCGTT

>Generated by MATLAB 04-May-2023 13:02:05
TATACCGGAAA

>Generated by MATLAB 04-May-2023 13:02:05
GAATGACGCTT

>Generated by MATLAB 04-May-2023 13:02:05
TCGTAACGATC

>Generated by MATLAB 04-May-2023 13:02:05
ACGGGGTTTGA

>Generated by MATLAB 04-May-2023 13:02:05
ATCGCTACGAA

>Generated by MATLAB 04-May-2023 13:02:05
GCGTGTGTGCA

>Generated by MATLAB 04-May-2023 13:02:05
AATGAATCGTC

>Generated by MATLAB 04-May-2023 13:02:05
CCGCAGCAGTA

>Generated by MATLAB 04-May-2023 13:02:05
AAAGGCGCGGA

>Generated by MATLAB 04-May-2023 13:02:05
ATCAACAAGCA

>Generated by MATLAB 04-May-2023 13:02:05
GGCAGCTACCA

>Generated by MATLAB 04-May-2023 13:02:05
TGCAGGCGACG

>Generated by MATLAB 04-May-2023 13:02:05
TGGGTGGTCTG

>Generated by MATLAB 04-May-2023 13:02:05
TTCTTCAGCGC

>Generated by MATLAB 04-May-2023 13:02:05
AAACCGGCTAT

>Generated by MATLAB 04-May-2023 13:02:05
CTACCCCATAA

>Generated by MATLAB 04-May-2023 13:02:05
TTTTTCACCAA

>Generated by MATLAB 04-May-2023 13:02:05
GTAATCTGCTG

>Generated by MATLAB 04-May-2023 13:02:05
TCGCAATGCTA

>Generated by MATLAB 04-May-2023 13:02:06
TCAGATCGATG

>Generated by MATLAB 04-May-2023 13:02:06
GTAACGACAAA

>Generated by MATLAB 04-May-2023 13:02:06
TGAAAATACGG

>Generated by MATLAB 04-May-2023 13:02:06
TAGTAAAGCCA

>Generated by MATLAB 04-May-2023 13:02:06
ATACTGTTTTT

>Generated by MATLAB 04-May-2023 13:02:06
TTTGACGTCGC

>Generated by MATLAB 04-May-2023 13:02:06
GTCTACTATCT

>Generated by MATLAB 04-May-2023 13:02:06
ATTAGATACCC

>Generated by MATLAB 04-May-2023 13:02:06
CACGACGTTGT

>Generated by MATLAB 04-May-2023 13:02:06
TTAGTTCAGAA

>Generated by MATLAB 04-May-2023 13:02:06
CGATCCGCTGG

>Generated by MATLAB 04-May-2023 13:02:06
TACTCCTGGCG

>Generated by MATLAB 04-May-2023 13:02:06
ACGGGAGGTGG

>Generated by MATLAB 04-May-2023 13:02:06
CGCTGGAAAGA

>Generated by MATLAB 04-May-2023 13:02:06
GACATAGTCAT

>Generated by MATLAB 04-May-2023 13:02:06
TCTTGCAGGCG

>Generated by MATLAB 04-May-2023 13:02:06
TAATCTACTCG

>Generated by MATLAB 04-May-2023 13:02:06
TTCGCCAGCAT

>Generated by MATLAB 04-May-2023 13:02:06
ATGACACAGTC

>Generated by MATLAB 04-May-2023 13:02:06
AGAAAACGAAG

>Generated by MATLAB 04-May-2023 13:02:06
AAAGGGCAGGG

>Generated by MATLAB 04-May-2023 13:02:06
TGCGTTTAAAA

>Generated by MATLAB 04-May-2023 13:02:06
CGCTGGGCTCA

>Generated by MATLAB 04-May-2023 13:02:06
GCGCTGTGGCG

>Generated by MATLAB 04-May-2023 13:02:06
AATGTGCCGCG

>Generated by MATLAB 04-May-2023 13:02:06
GTCAGGAAAAC

>Generated by MATLAB 04-May-2023 13:02:06
TTTAAATCTTC

>Generated by MATLAB 04-May-2023 13:02:06
CCTCGCATGGA

>Generated by MATLAB 04-May-2023 13:02:06
CTCCTTGCGGC

>Generated by MATLAB 04-May-2023 13:02:06
ATCCCAAATTT

>Generated by MATLAB 04-May-2023 13:02:06
CTCCGTACAGG

>Generated by MATLAB 04-May-2023 13:02:06
CGAACCAGGGC

>Generated by MATLAB 04-May-2023 13:02:06
GCAAATCTTGC

>Generated by MATLAB 04-May-2023 13:02:06
TTAATACCACT

>Generated by MATLAB 04-May-2023 13:02:06
TCGTTAGCCCA

>Generated by MATLAB 04-May-2023 13:02:06
CCCCCGCCCAG

>Generated by MATLAB 04-May-2023 13:02:06
CAGACATGAGA

>Generated by MATLAB 04-May-2023 13:02:07
TGCCTGTACCT

>Generated by MATLAB 04-May-2023 13:02:07
GTTCCGCCGCT

>Generated by MATLAB 04-May-2023 13:02:07
ACTGATTAACG

>Generated by MATLAB 04-May-2023 13:02:07
CCAACTTCTTG

>Generated by MATLAB 04-May-2023 13:02:07
ACCGAACTGAC

>Generated by MATLAB 04-May-2023 13:02:07
GATCCCAATAA

>Generated by MATLAB 04-May-2023 13:02:07
ATGGATAATCG

>Generated by MATLAB 04-May-2023 13:02:07
GCAGAAGCTGA

>Generated by MATLAB 04-May-2023 13:02:07
TCAATCACGCG

>Generated by MATLAB 04-May-2023 13:02:07
GCAAACAGGTG

>Generated by MATLAB 04-May-2023 13:02:07
AAATCAGAACA

>Generated by MATLAB 04-May-2023 13:02:07
TTGGTGACCCA

>Generated by MATLAB 04-May-2023 13:02:07
GGCGTCTGGCT

>Generated by MATLAB 04-May-2023 13:02:07
GCGGCGATATC

>Generated by MATLAB 04-May-2023 13:02:07
GCACCAGAATC

>Generated by MATLAB 04-May-2023 13:02:07
TCACCGGCTTC

>Generated by MATLAB 04-May-2023 13:02:07
CAAAGAACTCG

>Generated by MATLAB 04-May-2023 13:02:07
ACCCGCAGCAG

>Generated by MATLAB 04-May-2023 13:02:07
ATTTCCTGATG

>Generated by MATLAB 04-May-2023 13:02:07
ATTATCAAACT

>Generated by MATLAB 04-May-2023 13:02:07
AAATAGTCACC

>Generated by MATLAB 04-May-2023 13:02:07
ATTTGTCTTTC

>Generated by MATLAB 04-May-2023 13:02:07
ACCCAGTACCT

>Generated by MATLAB 04-May-2023 13:02:07
TATGAATTGCA

>Generated by MATLAB 04-May-2023 13:02:07
AATGTGGTGAC

>Generated by MATLAB 04-May-2023 13:02:07
GGCGGTTTCAA

>Generated by MATLAB 04-May-2023 13:02:07
ATTTTGCCGAC

>Generated by MATLAB 04-May-2023 13:02:07
TAAAGGTTTTT

>Generated by MATLAB 04-May-2023 13:02:07
TCGCGGTGGAC

>Generated by MATLAB 04-May-2023 13:02:07
GTACAGCAGTT

>Generated by MATLAB 04-May-2023 13:02:07
CGGAACATCGC

>Generated by MATLAB 04-May-2023 13:02:07
TTTGGGTAGAT

>Generated by MATLAB 04-May-2023 13:02:07
GCAGCACGGGT

>Generated by MATLAB 04-May-2023 13:02:07
GCGATTTATCG

>Generated by MATLAB 04-May-2023 13:02:07
ATGCAAACTGC

>Generated by MATLAB 04-May-2023 13:02:07
TACTCAACACC

>Generated by MATLAB 04-May-2023 13:02:07
TGAAGAATTGC

>Generated by MATLAB 04-May-2023 13:02:07
CGCGCAGGTAG

>Generated by MATLAB 04-May-2023 13:02:08
TGCGCGTTACT

>Generated by MATLAB 04-May-2023 13:02:08
TAGCTCACGGT

>Generated by MATLAB 04-May-2023 13:02:08
AGATGTTTTGC

>Generated by MATLAB 04-May-2023 13:02:08
GAACCCTTCCC

>Generated by MATLAB 04-May-2023 13:02:08
CTGTTTCACAT

>Generated by MATLAB 04-May-2023 13:02:08
ATAGATTCTCC

>Generated by MATLAB 04-May-2023 13:02:08
AACGTGTTTAT

>Generated by MATLAB 04-May-2023 13:02:08
TAAAATAGCGT

>Generated by MATLAB 04-May-2023 13:02:08
GACGATTATGG

>Generated by MATLAB 04-May-2023 13:02:08
CGGGCAAACGG

>Generated by MATLAB 04-May-2023 13:02:08
TGCAGATAAAA

>Generated by MATLAB 04-May-2023 13:02:08
CTCTGGGTTAT

>Generated by MATLAB 04-May-2023 13:02:08
ATGGTTGGCGA

>Generated by MATLAB 04-May-2023 13:02:08
CTGCTTCTGTT

>Generated by MATLAB 04-May-2023 13:02:08
ATGACAGACAT

>Generated by MATLAB 04-May-2023 13:02:08
CAGCAATGCTC

>Generated by MATLAB 04-May-2023 13:02:08
GCGTTTACGTT

>Generated by MATLAB 04-May-2023 13:02:08
AGAGATTCGGC

>Generated by MATLAB 04-May-2023 13:02:08
AGTCTCAGGCA

>Generated by MATLAB 04-May-2023 13:02:08
TGGAAACTTTG

>Generated by MATLAB 04-May-2023 13:02:08
ACCATAATAAA

>Generated by MATLAB 04-May-2023 13:02:08
CTGGCGCGTGA

>Generated by MATLAB 04-May-2023 13:02:08
GATGCGAAACA

>Generated by MATLAB 04-May-2023 13:02:08
TTACGTCGTGG

>Generated by MATLAB 04-May-2023 13:02:08
TATGCCGATCC

>Generated by MATLAB 04-May-2023 13:02:08
CGTTTAGTTTA

>Generated by MATLAB 04-May-2023 13:02:08
ATTTTTCTCTT

>Generated by MATLAB 04-May-2023 13:02:08
GCATTTTCCGT

>Generated by MATLAB 04-May-2023 13:02:08
TATCACCAAAG

>Generated by MATLAB 04-May-2023 13:02:08
TGCTTTATAGC

>Generated by MATLAB 04-May-2023 13:02:08
GCCAGATACCG

>Generated by MATLAB 04-May-2023 13:02:08
GAGGCAGAGCA

>Generated by MATLAB 04-May-2023 13:02:08
ATCCAGATGCA

>Generated by MATLAB 04-May-2023 13:02:08
CGTGTGCCGTT

>Generated by MATLAB 04-May-2023 13:02:08
TGGAAAAAAGC

>Generated by MATLAB 04-May-2023 13:02:08
TACCAGTGCGC

>Generated by MATLAB 04-May-2023 13:02:08
TGACTGTTAGT

>Generated by MATLAB 04-May-2023 13:02:08
CGAGCGGCGAA

>Generated by MATLAB 04-May-2023 13:02:08
AGAAATCGAAA

>Generated by MATLAB 04-May-2023 13:02:08
GCTGAAGATCT

>Generated by MATLAB 04-May-2023 13:02:08
AGTTGGCTGCT

>Generated by MATLAB 04-May-2023 13:02:08
TTCCGATAAAT

>Generated by MATLAB 04-May-2023 13:02:08
TATCTGATAAT

>Generated by MATLAB 04-May-2023 13:02:08
CTGCGTCTCGA

>Generated by MATLAB 04-May-2023 13:02:09
GGTCGTCATCG

>Generated by MATLAB 04-May-2023 13:02:09
TGGGACGTTGA

>Generated by MATLAB 04-May-2023 13:02:09
CAGCGCGACTG

>Generated by MATLAB 04-May-2023 13:02:09
AAATTTCGCGT

>Generated by MATLAB 04-May-2023 13:02:09
GCCGCTGCTGA

>Generated by MATLAB 04-May-2023 13:02:09
CAGGCTGCCGG

>Generated by MATLAB 04-May-2023 13:02:09
GAGAGGACTTT

>Generated by MATLAB 04-May-2023 13:02:09
CTATCGCTGTG

>Generated by MATLAB 04-May-2023 13:02:09
CCAGTATTGCG

>Generated by MATLAB 04-May-2023 13:02:09
ACTCTGGCAGC

>Generated by MATLAB 04-May-2023 13:02:09
GCAAAATCTTT

>Generated by MATLAB 04-May-2023 13:02:09
CATCGTACGCG

>Generated by MATLAB 04-May-2023 13:02:09
GCAAGCGGTCC

>Generated by MATLAB 04-May-2023 13:02:09
CTTGATCGAAG

>Generated by MATLAB 04-May-2023 13:02:09
ATAACATCGCC

>Generated by MATLAB 04-May-2023 13:02:09
GCTCTACACCG

>Generated by MATLAB 04-May-2023 13:02:09
CGTTGGTGACG

>Generated by MATLAB 04-May-2023 13:02:09
GCGGTATTGCG

>Generated by MATLAB 04-May-2023 13:02:09
GCGCGCGTTGG

>Generated by MATLAB 04-May-2023 13:02:09
GCCAAAACCCG

>Generated by MATLAB 04-May-2023 13:02:09
GGAATTTGAAG

>Generated by MATLAB 04-May-2023 13:02:09
CCGTAAAATGG

>Generated by MATLAB 04-May-2023 13:02:09
AAGAGCACGAT

>Generated by MATLAB 04-May-2023 13:02:09
TTGCCAGCGCC

>Generated by MATLAB 04-May-2023 13:02:09
GCCGCGTATCC

>Generated by MATLAB 04-May-2023 13:02:09
AGGGTGGCTTC

>Generated by MATLAB 04-May-2023 13:02:09
TGCACATGTAC

>Generated by MATLAB 04-May-2023 13:02:09
CCGAAGCGTTT

>Generated by MATLAB 04-May-2023 13:02:09
TGAACGCTCGG

>Generated by MATLAB 04-May-2023 13:02:09
AACACCGATTA

>Generated by MATLAB 04-May-2023 13:02:09
TCGCTTTTGGA

>Generated by MATLAB 04-May-2023 13:02:09
AACGAGCTTGA

>Generated by MATLAB 04-May-2023 13:02:09
AATGAGCAGTT

>Generated by MATLAB 04-May-2023 13:02:09
TCCGGATCCGG

>Generated by MATLAB 04-May-2023 13:02:09
GCGCCTCACTA

>Generated by MATLAB 04-May-2023 13:02:09
GAAATCGTCAC

>Generated by MATLAB 04-May-2023 13:02:09
TGGTGGCACCA

>Generated by MATLAB 04-May-2023 13:02:09
AATACGCCGAA

>Generated by MATLAB 04-May-2023 13:02:09
TTGTATCATTC

>Generated by MATLAB 04-May-2023 13:02:10
ATTGGGATCAC

>Generated by MATLAB 04-May-2023 13:02:10
TAATGCGCTGT

>Generated by MATLAB 04-May-2023 13:02:10
TCCGGAAAAAA

>Generated by MATLAB 04-May-2023 13:02:10
ACCATCACGTG

>Generated by MATLAB 04-May-2023 13:02:10
GCAGCCAGTTC

>Generated by MATLAB 04-May-2023 13:02:10
AGATATCCGGT

>Generated by MATLAB 04-May-2023 13:02:10
CGAACCTGAAT

>Generated by MATLAB 04-May-2023 13:02:10
AGGGGCAGGGG

>Generated by MATLAB 04-May-2023 13:02:10
CAACACCGTCC

>Generated by MATLAB 04-May-2023 13:02:10
TTCATAGACAT

>Generated by MATLAB 04-May-2023 13:02:10
GCGGTGTCGGT

>Generated by MATLAB 04-May-2023 13:02:10
TACCACATCAG

>Generated by MATLAB 04-May-2023 13:02:10
CTGAAGCATTA

>Generated by MATLAB 04-May-2023 13:02:10
ACGCAAATAAA

>Generated by MATLAB 04-May-2023 13:02:10
CTTCTTCTCGG

>Generated by MATLAB 04-May-2023 13:02:10
CACAGCGCCCA

>Generated by MATLAB 04-May-2023 13:02:10
CTTTCAATGCT

>Generated by MATLAB 04-May-2023 13:02:10
GTTACTGTCTC

>Generated by MATLAB 04-May-2023 13:02:10
CAGCGCATTGA

>Generated by MATLAB 04-May-2023 13:02:10
TGCAACTTGTG

>Generated by MATLAB 04-May-2023 13:02:10
AACGCCAAGAT

>Generated by MATLAB 04-May-2023 13:02:10
AGCCATGGTTC

>Generated by MATLAB 04-May-2023 13:02:10
ATGGTCAGCTA

>Generated by MATLAB 04-May-2023 13:02:10
GGATGCTGCAT

>Generated by MATLAB 04-May-2023 13:02:10
TCATGAGCTAT

>Generated by MATLAB 04-May-2023 13:02:10
TGCTGGTGGAT

>Generated by MATLAB 04-May-2023 13:02:10
CGCGGCGAATC

>Generated by MATLAB 04-May-2023 13:02:10
GAACGGATCTT

>Generated by MATLAB 04-May-2023 13:02:10
CTGACCTTTGC

>Generated by MATLAB 04-May-2023 13:02:10
TTTGGTGCCAG

>Generated by MATLAB 04-May-2023 13:02:10
GCGATCTGGAA

>Generated by MATLAB 04-May-2023 13:02:10
CACCGTTTCGC

>Generated by MATLAB 04-May-2023 13:02:10
TCGCATTCTGA

>Generated by MATLAB 04-May-2023 13:02:10
AGTATTGATGC

>Generated by MATLAB 04-May-2023 13:02:10
TTACCTGTTGT

>Generated by MATLAB 04-May-2023 13:02:10
ACAGCCTACAT

>Generated by MATLAB 04-May-2023 13:02:10
TTTCTATGACG

>Generated by MATLAB 04-May-2023 13:02:11
TCTACCTTGCC

>Generated by MATLAB 04-May-2023 13:02:11
GGCATAAAAAA

>Generated by MATLAB 04-May-2023 13:02:11
ATTGCGGCTCT

>Generated by MATLAB 04-May-2023 13:02:11
GAACGGTGAGA

>Generated by MATLAB 04-May-2023 13:02:11
GTAACGAAGTG

>Generated by MATLAB 04-May-2023 13:02:11
GAAACGGTGGG

>Generated by MATLAB 04-May-2023 13:02:11
GCGGCAACGCA

>Generated by MATLAB 04-May-2023 13:02:11
TTTGCCTGTTT

>Generated by MATLAB 04-May-2023 13:02:11
GTTGGGGCCAG

>Generated by MATLAB 04-May-2023 13:02:11
TTCGCTACTCG

>Generated by MATLAB 04-May-2023 13:02:11
ATGAAGTGTTC

>Generated by MATLAB 04-May-2023 13:02:11
CAGGTTCTGTC

>Generated by MATLAB 04-May-2023 13:02:11
CTGGATAGCCA

>Generated by MATLAB 04-May-2023 13:02:11
CGCCACGGGTT

>Generated by MATLAB 04-May-2023 13:02:11
CCAACTGTACT

>Generated by MATLAB 04-May-2023 13:02:11
ACGAACCACGG

>Generated by MATLAB 04-May-2023 13:02:11
GTTGGCAGTTG

>Generated by MATLAB 04-May-2023 13:02:11
GGTTATCCAGT

>Generated by MATLAB 04-May-2023 13:02:11
CCGATTCACTG

>Generated by MATLAB 04-May-2023 13:02:11
GAACTGGCGAA

>Generated by MATLAB 04-May-2023 13:02:11
TCCTGGCTGTC

>Generated by MATLAB 04-May-2023 13:02:11
TGCCGATTGGC

>Generated by MATLAB 04-May-2023 13:02:11
TTCCGTGGTGG

>Generated by MATLAB 04-May-2023 13:02:11
ACGGTCCGGCG

>Generated by MATLAB 04-May-2023 13:02:11
GCCATTGACGG

>Generated by MATLAB 04-May-2023 13:02:11
CTAAGGAGAAA

>Generated by MATLAB 04-May-2023 13:02:11
GAACAGGCAGG

>Generated by MATLAB 04-May-2023 13:02:11
CGTTGACACTT

>Generated by MATLAB 04-May-2023 13:02:11
AGCCCGGATAC

>Generated by MATLAB 04-May-2023 13:02:11
ATCACGTTCTG

>Generated by MATLAB 04-May-2023 13:02:11
CCGCTGGTGAT

>Generated by MATLAB 04-May-2023 13:02:11
GGATATGTAGG

>Generated by MATLAB 04-May-2023 13:02:11
GTTAGTGGTCG

>Generated by MATLAB 04-May-2023 13:02:11
TTTTTTCAATG

>Generated by MATLAB 04-May-2023 13:02:11
CGCCAGTGGAG

>Generated by MATLAB 04-May-2023 13:02:11
GCTTTGAGTTA

>Generated by MATLAB 04-May-2023 13:02:11
CTTGTTCACCT

>Generated by MATLAB 04-May-2023 13:02:12
GATGAAGGATG

>Generated by MATLAB 04-May-2023 13:02:12
CCGTGACAGTT

>Generated by MATLAB 04-May-2023 13:02:12
GGCAACACGTT

>Generated by MATLAB 04-May-2023 13:02:12
CAAACCAACGT

>Generated by MATLAB 04-May-2023 13:02:12
ATAAGTAAGTG

>Generated by MATLAB 04-May-2023 13:02:12
TGGTCGCCAAT

>Generated by MATLAB 04-May-2023 13:02:12
CGCCCGGTGAT

>Generated by MATLAB 04-May-2023 13:02:12
ACCGCTGGTTC

>Generated by MATLAB 04-May-2023 13:02:12
TCAACATTTTG

>Generated by MATLAB 04-May-2023 13:02:12
GTAAACCAACC

>Generated by MATLAB 04-May-2023 13:02:12
CTGGGCGGTCA

>Generated by MATLAB 04-May-2023 13:02:12
AAAGAAGATAA

>Generated by MATLAB 04-May-2023 13:02:12
CAGTATGCTGG

>Generated by MATLAB 04-May-2023 13:02:12
CCAGACGACCC

>Generated by MATLAB 04-May-2023 13:02:12
CCTGAGTGCTG

>Generated by MATLAB 04-May-2023 13:02:12
ATTTCTCGTGC

>Generated by MATLAB 04-May-2023 13:02:12
CAACATGCCGT

>Generated by MATLAB 04-May-2023 13:02:12
TGTTTATCGCG

>Generated by MATLAB 04-May-2023 13:02:12
ACCGCTCAGGC

>Generated by MATLAB 04-May-2023 13:02:12
CGTTGGCGAAT

>Generated by MATLAB 04-May-2023 13:02:12
CAATCAACAGC

>Generated by MATLAB 04-May-2023 13:02:12
AACTACGCCAT

>Generated by MATLAB 04-May-2023 13:02:12
GTAGACGAACT

>Generated by MATLAB 04-May-2023 13:02:12
AAGCGAGAGGC

>Generated by MATLAB 04-May-2023 13:02:12
CAAGGAGTTTT

>Generated by MATLAB 04-May-2023 13:02:12
GCAGAACGCGC

>Generated by MATLAB 04-May-2023 13:02:12
GCCGTTGGTTT

>Generated by MATLAB 04-May-2023 13:02:12
AGTTGCCGTTT

>Generated by MATLAB 04-May-2023 13:02:12
ACGTGTTTTTC

>Generated by MATLAB 04-May-2023 13:02:12
CACAGGTCGAG

>Generated by MATLAB 04-May-2023 13:02:12
CTGCTTTCTGG

>Generated by MATLAB 04-May-2023 13:02:12
TGTTTGAAAAC

>Generated by MATLAB 04-May-2023 13:02:12
TGAGGGAGAGG

>Generated by MATLAB 04-May-2023 13:02:12
TGCGCCAACGC

>Generated by MATLAB 04-May-2023 13:02:12
CGTCCCAGTAG

>Generated by MATLAB 04-May-2023 13:02:12
CAATTTCATGG

>Generated by MATLAB 04-May-2023 13:02:12
TCTTACCTGGC

>Generated by MATLAB 04-May-2023 13:02:13
GGAAAAATGCA

>Generated by MATLAB 04-May-2023 13:02:13
AGCAAAAAGTG

>Generated by MATLAB 04-May-2023 13:02:13
AAAATACATCA

>Generated by MATLAB 04-May-2023 13:02:13
CCGCTTGCTCT

>Generated by MATLAB 04-May-2023 13:02:13
GGACGGTGCTA

>Generated by MATLAB 04-May-2023 13:02:13
ATCCAGGCATT

>Generated by MATLAB 04-May-2023 13:02:13
CCGGCCAGCGT

>Generated by MATLAB 04-May-2023 13:02:13
TTTTCCCTTAC

>Generated by MATLAB 04-May-2023 13:02:13
GTATGGGCTTG

>Generated by MATLAB 04-May-2023 13:02:13
GGATGTTGTGC

>Generated by MATLAB 04-May-2023 13:02:13
GGCCTGAAAGA

>Generated by MATLAB 04-May-2023 13:02:13
ACGATGTTCAA

>Generated by MATLAB 04-May-2023 13:02:13
TTACTGATCGG

>Generated by MATLAB 04-May-2023 13:02:13
CCGCGAACCAC

>Generated by MATLAB 04-May-2023 13:02:13
ACCGCCTGCGG

>Generated by MATLAB 04-May-2023 13:02:13
CTGCATAACGC

>Generated by MATLAB 04-May-2023 13:02:13
CCATACCGTGG

>Generated by MATLAB 04-May-2023 13:02:13
AAAATCACCCG

>Generated by MATLAB 04-May-2023 13:02:13
GCAGCGTAAAA

>Generated by MATLAB 04-May-2023 13:02:13
CCGTTTCAAAC

>Generated by MATLAB 04-May-2023 13:02:13
TGTTAAGTTGC

>Generated by MATLAB 04-May-2023 13:02:13
CGCCACTGATC

>Generated by MATLAB 04-May-2023 13:02:13
CCGCTGGCGGA

>Generated by MATLAB 04-May-2023 13:02:13
GGATATTCTGA

>Generated by MATLAB 04-May-2023 13:02:13
TTCGGTGTGCA

>Generated by MATLAB 04-May-2023 13:02:13
CCCGTTTCGGC

>Generated by MATLAB 04-May-2023 13:02:13
TAAAGAGGCCT

>Generated by MATLAB 04-May-2023 13:02:13
ACGCTGTGATG

>Generated by MATLAB 04-May-2023 13:02:13
AGTGATTTTCA

>Generated by MATLAB 04-May-2023 13:02:13
CAATATAGTTA

>Generated by MATLAB 04-May-2023 13:02:13
GCAGGTGGGCG

>Generated by MATLAB 04-May-2023 13:02:13
GACGGTGCTGT

>Generated by MATLAB 04-May-2023 13:02:13
CTGGCCGTCAC

>Generated by MATLAB 04-May-2023 13:02:13
CTGTGAACGCA

>Generated by MATLAB 04-May-2023 13:02:13
AATGCCGACCA

>Generated by MATLAB 04-May-2023 13:02:13
GGGCGGCGAAA

>Generated by MATLAB 04-May-2023 13:02:13
ATCGCCCGGAC

>Generated by MATLAB 04-May-2023 13:02:13
GAAGTTACGTC

>Generated by MATLAB 04-May-2023 13:02:13
TGCTTGATTTA

>Generated by MATLAB 04-May-2023 13:02:14
TTCACTCGCTC

>Generated by MATLAB 04-May-2023 13:02:14
TTCTGCCAGCA

>Generated by MATLAB 04-May-2023 13:02:14
ACGGACAACCG

>Generated by MATLAB 04-May-2023 13:02:14
GCCCCTGAACG

>Generated by MATLAB 04-May-2023 13:02:14
TAACAGTTCCA

>Generated by MATLAB 04-May-2023 13:02:14
TCACCAGTTGA

>Generated by MATLAB 04-May-2023 13:02:14
GAGCCAGTTTT

>Generated by MATLAB 04-May-2023 13:02:14
TTAGCCGAAGC

>Generated by MATLAB 04-May-2023 13:02:14
TGGGTCAGCGT

>Generated by MATLAB 04-May-2023 13:02:14
GGCAGAGATAA

>Generated by MATLAB 04-May-2023 13:02:14
AATGGGGTTAT

>Generated by MATLAB 04-May-2023 13:02:14
GGCAAAGGCTG

>Generated by MATLAB 04-May-2023 13:02:14
CCGGTCATTGT

>Generated by MATLAB 04-May-2023 13:02:14
CAATCACTAAC

>Generated by MATLAB 04-May-2023 13:02:14
TTTGATAGTCG

>Generated by MATLAB 04-May-2023 13:02:14
ACGTCGGGAAG

>Generated by MATLAB 04-May-2023 13:02:14
AAGCAGATTAA

>Generated by MATLAB 04-May-2023 13:02:14
GTGAGGAAAGC

>Generated by MATLAB 04-May-2023 13:02:14
CTGACGGCCCG

>Generated by MATLAB 04-May-2023 13:02:14
TAAATTAAGTA

>Generated by MATLAB 04-May-2023 13:02:14
ATCCACCGCCA

>Generated by MATLAB 04-May-2023 13:02:14
CCTTCCAGCGC

>Generated by MATLAB 04-May-2023 13:02:14
CATCCTCTCTG

>Generated by MATLAB 04-May-2023 13:02:14
ATATGTAAAGC

>Generated by MATLAB 04-May-2023 13:02:14
TTCCCTCAACC

>Generated by MATLAB 04-May-2023 13:02:14
CGTATACGCTG

>Generated by MATLAB 04-May-2023 13:02:14
ATCCGACGAGC

>Generated by MATLAB 04-May-2023 13:02:14
TTAACCTGCGC

>Generated by MATLAB 04-May-2023 13:02:14
ATCGATATAGG

>Generated by MATLAB 04-May-2023 13:02:14
CACACCACCTG

>Generated by MATLAB 04-May-2023 13:02:14
GGTACATAGAC

>Generated by MATLAB 04-May-2023 13:02:14
TCCAGCGGGAC

>Generated by MATLAB 04-May-2023 13:02:14
ACCCTGCGGGC

>Generated by MATLAB 04-May-2023 13:02:14
CATACCACCCG

>Generated by MATLAB 04-May-2023 13:02:14
CTTTACAGTTT

>Generated by MATLAB 04-May-2023 13:02:14
GACTAACGCTA

>Generated by MATLAB 04-May-2023 13:02:14
ACTTCGTTCAT

>Generated by MATLAB 04-May-2023 13:02:14
TCAGGATCATC

>Generated by MATLAB 04-May-2023 13:02:14
TATACGAGAGA

>Generated by MATLAB 04-May-2023 13:02:15
TCAGGCGCGCG

>Generated by MATLAB 04-May-2023 13:02:15
CACCAGTACGC

>Generated by MATLAB 04-May-2023 13:02:15
GACGCCTGGGG

>Generated by MATLAB 04-May-2023 13:02:15
GGAAAACATCA

>Generated by MATLAB 04-May-2023 13:02:15
ACTATTATCAT

>Generated by MATLAB 04-May-2023 13:02:15
AAAATGCCCCG

>Generated by MATLAB 04-May-2023 13:02:15
CTGAACGTTCC

>Generated by MATLAB 04-May-2023 13:02:15
TACTGAAATCA

>Generated by MATLAB 04-May-2023 13:02:15
GTTCCTGGGAC

>Generated by MATLAB 04-May-2023 13:02:15
TAGTTCACCGC

>Generated by MATLAB 04-May-2023 13:02:15
AATTATGGAGC

>Generated by MATLAB 04-May-2023 13:02:15
TGCTGATTTCT

>Generated by MATLAB 04-May-2023 13:02:15
TAGCGCAGCCA

>Generated by MATLAB 04-May-2023 13:02:15
GCACCGAAAAA

>Generated by MATLAB 04-May-2023 13:02:15
AGCTTGTATTA

>Generated by MATLAB 04-May-2023 13:02:15
ACCCGATAACT

>Generated by MATLAB 04-May-2023 13:02:15
ACAATTCGCGC

>Generated by MATLAB 04-May-2023 13:02:15
TATATCGGCTT

>Generated by MATLAB 04-May-2023 13:02:15
TTTTCGCTTTC

>Generated by MATLAB 04-May-2023 13:02:15
GTCTGCGTGCT

>Generated by MATLAB 04-May-2023 13:02:15
GTTGATATTGG

>Generated by MATLAB 04-May-2023 13:02:15
AACTGTATCTC

>Generated by MATLAB 04-May-2023 13:02:15
TCAGCAAACGT

>Generated by MATLAB 04-May-2023 13:02:15
TTCGGGCTAAA

>Generated by MATLAB 04-May-2023 13:02:15
ACGCCCGTGTC

>Generated by MATLAB 04-May-2023 13:02:15
GTTAACGCCGC

>Generated by MATLAB 04-May-2023 13:02:15
CCAGTAGCGGG

>Generated by MATLAB 04-May-2023 13:02:15
TCCCTTCACGC

>Generated by MATLAB 04-May-2023 13:02:15
TCGACATGAGC

>Generated by MATLAB 04-May-2023 13:02:15
AATTTATCTAT

>Generated by MATLAB 04-May-2023 13:02:15
AAAAGAAGCAA

>Generated by MATLAB 04-May-2023 13:02:15
TAGCAGCCAGA

>Generated by MATLAB 04-May-2023 13:02:15
AAAGCGGTAAT

>Generated by MATLAB 04-May-2023 13:02:15
GGCAGCAATCC

>Generated by MATLAB 04-May-2023 13:02:15
TGCGCCATGCC

>Generated by MATLAB 04-May-2023 13:02:15
GATGAAGACGA

>Generated by MATLAB 04-May-2023 13:02:15
CCGACCATTCG

>Generated by MATLAB 04-May-2023 13:02:15
GCAAACTCCGG

>Generated by MATLAB 04-May-2023 13:02:15
TATCGGGTGCC

>Generated by MATLAB 04-May-2023 13:02:16
CCATCACCGGT

>Generated by MATLAB 04-May-2023 13:02:16
CAATGGAGGCA

>Generated by MATLAB 04-May-2023 13:02:16
AGACATCTGCA

>Generated by MATLAB 04-May-2023 13:02:16
TAGAAGAAGGT

>Generated by MATLAB 04-May-2023 13:02:16
GGAAGCAATGG

>Generated by MATLAB 04-May-2023 13:02:16
CAATATCGGCC

>Generated by MATLAB 04-May-2023 13:02:16
CAAAGCTGGTC

>Generated by MATLAB 04-May-2023 13:02:16
GAATGGTGCGC

>Generated by MATLAB 04-May-2023 13:02:16
ACCGCTTAAAA

>Generated by MATLAB 04-May-2023 13:02:16
AGTTATTTAAT

>Generated by MATLAB 04-May-2023 13:02:16
AACCGAAAAAG

>Generated by MATLAB 04-May-2023 13:02:16
CGATTTAATCG

>Generated by MATLAB 04-May-2023 13:02:16
GACCTGCACGC

>Generated by MATLAB 04-May-2023 13:02:16
TTCATATCGTA

>Generated by MATLAB 04-May-2023 13:02:16
CATGTTTTGCG

>Generated by MATLAB 04-May-2023 13:02:16
TGAAAAAGCGT

>Generated by MATLAB 04-May-2023 13:02:16
ATCTAAGCTCA

>Generated by MATLAB 04-May-2023 13:02:16
GGGTGTTAATG

>Generated by MATLAB 04-May-2023 13:02:16
TGAAGAATTAC

>Generated by MATLAB 04-May-2023 13:02:16
TGCTGCCGGAG

>Generated by MATLAB 04-May-2023 13:02:16
CGCTGCTACCA

>Generated by MATLAB 04-May-2023 13:02:16
ACGGTCAGGGC

>Generated by MATLAB 04-May-2023 13:02:16
CCGACGTTAGA

>Generated by MATLAB 04-May-2023 13:02:16
GTTCAAATATA

>Generated by MATLAB 04-May-2023 13:02:16
AAGAGACGTGA

>Generated by MATLAB 04-May-2023 13:02:16
CCCATACCTGC

>Generated by MATLAB 04-May-2023 13:02:16
CACCGCTGTGA

>Generated by MATLAB 04-May-2023 13:02:16
GGCATGCTACT

>Generated by MATLAB 04-May-2023 13:02:16
CGCGATTTCCG

>Generated by MATLAB 04-May-2023 13:02:16
GCGCACCACCT

>Generated by MATLAB 04-May-2023 13:02:16
ATGATCAGTTG

>Generated by MATLAB 04-May-2023 13:02:16
CAAATAGGAGA

>Generated by MATLAB 04-May-2023 13:02:16
ACGCCCCAGCG

>Generated by MATLAB 04-May-2023 13:02:16
CGATTAATATG

>Generated by MATLAB 04-May-2023 13:02:16
TCTTTTGCCGC

>Generated by MATLAB 04-May-2023 13:02:16
AGCCATTGCAG

>Generated by MATLAB 04-May-2023 13:02:16
CAAATTATTAA

>Generated by MATLAB 04-May-2023 13:02:16
TGTCGCGCAGA

>Generated by MATLAB 04-May-2023 13:02:17
CTCGCGGAGCG

>Generated by MATLAB 04-May-2023 13:02:17
CGCCGATCGTG

>Generated by MATLAB 04-May-2023 13:02:17
TTCCCTGAATT

>Generated by MATLAB 04-May-2023 13:02:17
TCCTTGATGAA

>Generated by MATLAB 04-May-2023 13:02:17
CGTTATAACCG

>Generated by MATLAB 04-May-2023 13:02:17
AATCGTGTAAG

>Generated by MATLAB 04-May-2023 13:02:17
GCATCAGACGA

>Generated by MATLAB 04-May-2023 13:02:17
CATTTTTTGTT

>Generated by MATLAB 04-May-2023 13:02:17
TGGTCCACTGA

>Generated by MATLAB 04-May-2023 13:02:17
TGTAGCATACC

>Generated by MATLAB 04-May-2023 13:02:17
TCACGCTGGTG

>Generated by MATLAB 04-May-2023 13:02:17
TCTCAACAAAT

>Generated by MATLAB 04-May-2023 13:02:17
CTAATAGCGCC

>Generated by MATLAB 04-May-2023 13:02:17
TCTGGCAACGA

>Generated by MATLAB 04-May-2023 13:02:17
CGAAAGCTGGG

>Generated by MATLAB 04-May-2023 13:02:17
GAATAGCGGGG

>Generated by MATLAB 04-May-2023 13:02:17
CGCCAATAAAT

>Generated by MATLAB 04-May-2023 13:02:17
AAGAACGCATT

>Generated by MATLAB 04-May-2023 13:02:17
TTAATGAAGGT

>Generated by MATLAB 04-May-2023 13:02:17
GTACACCAACA

>Generated by MATLAB 04-May-2023 13:02:17
ACCGGCGTTTT

>Generated by MATLAB 04-May-2023 13:02:17
AATTCAGCGAG

>Generated by MATLAB 04-May-2023 13:02:17
TTCGCCATCGG

>Generated by MATLAB 04-May-2023 13:02:17
AGACCTGCGCC

>Generated by MATLAB 04-May-2023 13:02:17
AGTTCAGTCGG

>Generated by MATLAB 04-May-2023 13:02:17
CGAGGATTATC

>Generated by MATLAB 04-May-2023 13:02:17
TTTCCACAACA

>Generated by MATLAB 04-May-2023 13:02:17
TAGGCGCAAAG

>Generated by MATLAB 04-May-2023 13:02:17
AGTATCATTTA

>Generated by MATLAB 04-May-2023 13:02:17
CATGGGAATGC

>Generated by MATLAB 04-May-2023 13:02:17
CCGAGCACTAC

>Generated by MATLAB 04-May-2023 13:02:17
ATCAACACTAA

>Generated by MATLAB 04-May-2023 13:02:17
AAATGAATAAC

>Generated by MATLAB 04-May-2023 13:02:17
TTGTCGATGGT

>Generated by MATLAB 04-May-2023 13:02:17
TTATCCTCAAT

>Generated by MATLAB 04-May-2023 13:02:17
TCTTAATGAGG

>Generated by MATLAB 04-May-2023 13:02:17
CGGTATGGGGA

>Generated by MATLAB 04-May-2023 13:02:17
CCACGTAAAAG

>Generated by MATLAB 04-May-2023 13:02:17
TTAATCGTTCA

>Generated by MATLAB 04-May-2023 13:02:17
GCGCTGTGCGG

>Generated by MATLAB 04-May-2023 13:02:18
GCGTTACTACT

>Generated by MATLAB 04-May-2023 13:02:18
AACTTACGGAT

>Generated by MATLAB 04-May-2023 13:02:18
AGCGGGCGTCA

>Generated by MATLAB 04-May-2023 13:02:18
CGGCGGCTACT

>Generated by MATLAB 04-May-2023 13:02:18
GCCGTACGCGT

>Generated by MATLAB 04-May-2023 13:02:18
AATCTATACTT

>Generated by MATLAB 04-May-2023 13:02:18
GGTCTGACTGC

>Generated by MATLAB 04-May-2023 13:02:18
CGCACCTGAGT

>Generated by MATLAB 04-May-2023 13:02:18
GTCCTGATGAT

>Generated by MATLAB 04-May-2023 13:02:18
CTTCTCTACAT

>Generated by MATLAB 04-May-2023 13:02:18
GGCAAGATTCA

>Generated by MATLAB 04-May-2023 13:02:18
AGCGCCCGCTC

>Generated by MATLAB 04-May-2023 13:02:18
AGATCGGCAGA

>Generated by MATLAB 04-May-2023 13:02:18
CCTGCCGTTAA

>Generated by MATLAB 04-May-2023 13:02:18
TTACAGCTACA

>Generated by MATLAB 04-May-2023 13:02:18
GGTCACGATTT

>Generated by MATLAB 04-May-2023 13:02:18
GAATGCTGTCC

>Generated by MATLAB 04-May-2023 13:02:18
TAACGTTTCTA

>Generated by MATLAB 04-May-2023 13:02:18
GCTACAAGATT

>Generated by MATLAB 04-May-2023 13:02:18
GCCTGATGCAG

>Generated by MATLAB 04-May-2023 13:02:18
GCGTTTTTGTG

>Generated by MATLAB 04-May-2023 13:02:18
TGCCATTGTTG

>Generated by MATLAB 04-May-2023 13:02:18
GTGCCAGACTG

>Generated by MATLAB 04-May-2023 13:02:18
TTGTTAGCCCA

>Generated by MATLAB 04-May-2023 13:02:18
TCTTCGCGGCA

>Generated by MATLAB 04-May-2023 13:02:18
GAAGTTGAAAT

>Generated by MATLAB 04-May-2023 13:02:18
CAGGCTGGTTT

>Generated by MATLAB 04-May-2023 13:02:18
TTTGCAGGAGT

>Generated by MATLAB 04-May-2023 13:02:18
TGCAGTGCGTG

>Generated by MATLAB 04-May-2023 13:02:18
GACGGCATTCA

>Generated by MATLAB 04-May-2023 13:02:18
CGCCGTCATGC

>Generated by MATLAB 04-May-2023 13:02:18
GGATGCGGTAA

>Generated by MATLAB 04-May-2023 13:02:19
TTTTCGCTTGC

>Generated by MATLAB 04-May-2023 13:02:19
TGCTGGATATC

>Generated by MATLAB 04-May-2023 13:02:19
GCACCGATGCG

>Generated by MATLAB 04-May-2023 13:02:19
TTCCCTCTCAC

>Generated by MATLAB 04-May-2023 13:02:19
TCGACGCGGTT

>Generated by MATLAB 04-May-2023 13:02:19
GCATGCCGCCA

>Generated by MATLAB 04-May-2023 13:02:19
ACCTGCTTAAT

>Generated by MATLAB 04-May-2023 13:02:19
TCTGGTCGGTT

>Generated by MATLAB 04-May-2023 13:02:19
ATCAGGTTCAC

>Generated by MATLAB 04-May-2023 13:02:19
TCAGAGCGTTC

>Generated by MATLAB 04-May-2023 13:02:19
CGGCGGATCAG

>Generated by MATLAB 04-May-2023 13:02:19
GCAATTGGTAC

>Generated by MATLAB 04-May-2023 13:02:19
GTACGGCGAAT

>Generated by MATLAB 04-May-2023 13:02:19
TGGCGTTTACC

>Generated by MATLAB 04-May-2023 13:02:19
AAAGACCAGCC

>Generated by MATLAB 04-May-2023 13:02:19
CCGCCATTCGC

>Generated by MATLAB 04-May-2023 13:02:19
GATGATTACAT

>Generated by MATLAB 04-May-2023 13:02:19
TATTCCCAGAA

>Generated by MATLAB 04-May-2023 13:02:19
AATAACGTCAA

>Generated by MATLAB 04-May-2023 13:02:19
GTAGGTTTTTT

>Generated by MATLAB 04-May-2023 13:02:19
CGCGAGGCTAA

>Generated by MATLAB 04-May-2023 13:02:19
AACTGGAAGGT

>Generated by MATLAB 04-May-2023 13:02:19
CCGAAGGTGGT

>Generated by MATLAB 04-May-2023 13:02:19
CCAACGGTTAT

>Generated by MATLAB 04-May-2023 13:02:19
ACCGAAGAACA

>Generated by MATLAB 04-May-2023 13:02:19
CTACGGTCTGG

>Generated by MATLAB 04-May-2023 13:02:19
TGGCAAACGAA

>Generated by MATLAB 04-May-2023 13:02:19
CGCACGACGAA

>Generated by MATLAB 04-May-2023 13:02:19
TGGCACAGCCA

>Generated by MATLAB 04-May-2023 13:02:19
CCCTTCACTTC

>Generated by MATLAB 04-May-2023 13:02:19
TCGCGTTTTTC

>Generated by MATLAB 04-May-2023 13:02:19
TTCATCAGCCA

>Generated by MATLAB 04-May-2023 13:02:19
CTCACGAGTAG

>Generated by MATLAB 04-May-2023 13:02:19
TCAGTTCTGGA

>Generated by MATLAB 04-May-2023 13:02:19
GGTCCGTCCAC

>Generated by MATLAB 04-May-2023 13:02:19
ACCAGGATCTT

>Generated by MATLAB 04-May-2023 13:02:19
TTTGCGACAGA

>Generated by MATLAB 04-May-2023 13:02:19
ACGCCAACATC

>Generated by MATLAB 04-May-2023 13:02:20
TTTGCGGGCAA

>Generated by MATLAB 04-May-2023 13:02:20
AGCAGATCGAA

>Generated by MATLAB 04-May-2023 13:02:20
CTTCCGACTTG

>Generated by MATLAB 04-May-2023 13:02:20
GTAATCCTGAA

>Generated by MATLAB 04-May-2023 13:02:20
CCGCCTGTGGG

>Generated by MATLAB 04-May-2023 13:02:20
AACCAGGAACA

>Generated by MATLAB 04-May-2023 13:02:20
CGAAATTGCAA

>Generated by MATLAB 04-May-2023 13:02:20
GTTGCTCGACG

>Generated by MATLAB 04-May-2023 13:02:20
TAAGAACCAGC

>Generated by MATLAB 04-May-2023 13:02:20
TGCACTGGCCC

>Generated by MATLAB 04-May-2023 13:02:20
CGCAATGGTAC

>Generated by MATLAB 04-May-2023 13:02:20
TATAATCGGCA

>Generated by MATLAB 04-May-2023 13:02:20
GGCTTTGTGTT

>Generated by MATLAB 04-May-2023 13:02:20
TGTTGCCCTGA

>Generated by MATLAB 04-May-2023 13:02:20
CAAAGGTCAGC

>Generated by MATLAB 04-May-2023 13:02:20
CACAATAATTT

>Generated by MATLAB 04-May-2023 13:02:20
TAGCCCATCAG

>Generated by MATLAB 04-May-2023 13:02:20
CGGCAGAAGAT

>Generated by MATLAB 04-May-2023 13:02:20
GTCAGCTAAAA

>Generated by MATLAB 04-May-2023 13:02:20
CTGCAAGAGAC

>Generated by MATLAB 04-May-2023 13:02:20
GTACCGTGTAA

>Generated by MATLAB 04-May-2023 13:02:20
AGCGGAAGAAC

>Generated by MATLAB 04-May-2023 13:02:20
TGGGTGGTTTT

>Generated by MATLAB 04-May-2023 13:02:20
AATAAATATTC

>Generated by MATLAB 04-May-2023 13:02:20
CAGCTCACCGT

>Generated by MATLAB 04-May-2023 13:02:20
TTTTGCTTGCT

>Generated by MATLAB 04-May-2023 13:02:20
AGCGATAACGG

>Generated by MATLAB 04-May-2023 13:02:20
GAACGTCATCC

>Generated by MATLAB 04-May-2023 13:02:20
AGCGGCAGGCC

>Generated by MATLAB 04-May-2023 13:02:20
GAATGGCGCAG

>Generated by MATLAB 04-May-2023 13:02:20
CTGTTACGGTC

>Generated by MATLAB 04-May-2023 13:02:20
AAATGGGAGGT

>Generated by MATLAB 04-May-2023 13:02:20
GGCGTACTGCG

>Generated by MATLAB 04-May-2023 13:02:20
GCTGAACGGTA

>Generated by MATLAB 04-May-2023 13:02:20
TTATTCGCAAA

>Generated by MATLAB 04-May-2023 13:02:20
GAAAGATTAAT

>Generated by MATLAB 04-May-2023 13:02:20
GCGCGGGCTGG

>Generated by MATLAB 04-May-2023 13:02:21
GAAGGGATGCA

>Generated by MATLAB 04-May-2023 13:02:21
TGGCGCTTATT

>Generated by MATLAB 04-May-2023 13:02:21
TTGCGGCAAAA

>Generated by MATLAB 04-May-2023 13:02:21
GAGTTCAACGT

>Generated by MATLAB 04-May-2023 13:02:21
ATAAACTTTAA

>Generated by MATLAB 04-May-2023 13:02:21
CATAGAAGGTA

>Generated by MATLAB 04-May-2023 13:02:21
GACAACGTTGC

>Generated by MATLAB 04-May-2023 13:02:21
TGGTATCACAT

>Generated by MATLAB 04-May-2023 13:02:21
AGGGGGATGTG

>Generated by MATLAB 04-May-2023 13:02:21
TCATCACCTTT

>Generated by MATLAB 04-May-2023 13:02:21
ATCTGCCGACG

>Generated by MATLAB 04-May-2023 13:02:21
CGCAAATGAAT

>Generated by MATLAB 04-May-2023 13:02:21
GTGAAAGCCAA

>Generated by MATLAB 04-May-2023 13:02:21
AAGGCTTTGTA

>Generated by MATLAB 04-May-2023 13:02:21
AAGGCTCAGCC

>Generated by MATLAB 04-May-2023 13:02:21
AAGAAGTCGGC

>Generated by MATLAB 04-May-2023 13:02:21
TGCGCAAAGGG

>Generated by MATLAB 04-May-2023 13:02:21
TCCTGACGTTA

>Generated by MATLAB 04-May-2023 13:02:21
TCGGCAATCAT

>Generated by MATLAB 04-May-2023 13:02:21
GATGTTTATCG

>Generated by MATLAB 04-May-2023 13:02:21
TGCACCATATT

>Generated by MATLAB 04-May-2023 13:02:21
ACTCGACGAAA

>Generated by MATLAB 04-May-2023 13:02:21
CGTAGTCATGT

>Generated by MATLAB 04-May-2023 13:02:21
GCGCAACGCAC

>Generated by MATLAB 04-May-2023 13:02:21
GTAACCCGTGG

>Generated by MATLAB 04-May-2023 13:02:21
CAATACTAAAC

>Generated by MATLAB 04-May-2023 13:02:21
CTCGGTAAAGG

>Generated by MATLAB 04-May-2023 13:02:21
TTGTTGCCGGA

>Generated by MATLAB 04-May-2023 13:02:21
CAAAAGCCGAC

>Generated by MATLAB 04-May-2023 13:02:21
GTGTAATGTTA

>Generated by MATLAB 04-May-2023 13:02:21
GAACTGTTTTT

>Generated by MATLAB 04-May-2023 13:02:21
GTTGTTTATCG

>Generated by MATLAB 04-May-2023 13:02:21
GCGGGGCCTGC

>Generated by MATLAB 04-May-2023 13:02:21
ATTCCATACGT

>Generated by MATLAB 04-May-2023 13:02:21
GCGTGTTGTGC

>Generated by MATLAB 04-May-2023 13:02:21
AGCGCAATCTG

>Generated by MATLAB 04-May-2023 13:02:21
CGCATAGCTTT

>Generated by MATLAB 04-May-2023 13:02:22
CAATGCTGGCG

>Generated by MATLAB 04-May-2023 13:02:22
GTCTGGATCCT

>Generated by MATLAB 04-May-2023 13:02:22
GCTGGACACGG

>Generated by MATLAB 04-May-2023 13:02:22
GAGTTGTTCCG

>Generated by MATLAB 04-May-2023 13:02:22
AGGCGTGGCTT

>Generated by MATLAB 04-May-2023 13:02:22
ATGAAAAACGC

>Generated by MATLAB 04-May-2023 13:02:22
TGGCGATTTAC

>Generated by MATLAB 04-May-2023 13:02:22
AGCGTTTGTGC

>Generated by MATLAB 04-May-2023 13:02:22
GCATAAAAAAG

>Generated by MATLAB 04-May-2023 13:02:22
GCTAACGTGCC

>Generated by MATLAB 04-May-2023 13:02:22
AGAGAAAGATA

>Generated by MATLAB 04-May-2023 13:02:22
CCTGGCACCGT

>Generated by MATLAB 04-May-2023 13:02:22
TGGCTTCGCGA

>Generated by MATLAB 04-May-2023 13:02:22
TAGCGATACGC

>Generated by MATLAB 04-May-2023 13:02:22
GCCTGTTTACG

>Generated by MATLAB 04-May-2023 13:02:22
AATAATAAGTA

>Generated by MATLAB 04-May-2023 13:02:22
ATCACTGCCGA

>Generated by MATLAB 04-May-2023 13:02:22
CCAGCGGCCTC

>Generated by MATLAB 04-May-2023 13:02:22
GGATTACCGCC

>Generated by MATLAB 04-May-2023 13:02:22
GTGAGGTATGC

>Generated by MATLAB 04-May-2023 13:02:22
TAACAGGGTTA

>Generated by MATLAB 04-May-2023 13:02:22
TTCGCAGCTCA

>Generated by MATLAB 04-May-2023 13:02:22
TCTTTATGTTG

>Generated by MATLAB 04-May-2023 13:02:22
TTCCGGGAGAC

>Generated by MATLAB 04-May-2023 13:02:22
ATGACCGACCA

>Generated by MATLAB 04-May-2023 13:02:22
GACCAGGCTGA

>Generated by MATLAB 04-May-2023 13:02:22
GCACCTACCCG

>Generated by MATLAB 04-May-2023 13:02:22
ATATTAGACAC

>Generated by MATLAB 04-May-2023 13:02:22
CATAGAACAGG

>Generated by MATLAB 04-May-2023 13:02:22
GTGTTATCACA

>Generated by MATLAB 04-May-2023 13:02:22
ATGGTTTTGTC

>Generated by MATLAB 04-May-2023 13:02:22
ATCGATGCGGC

>Generated by MATLAB 04-May-2023 13:02:22
CTCACTCGTCA

>Generated by MATLAB 04-May-2023 13:02:22
AGACCAATCCG

>Generated by MATLAB 04-May-2023 13:02:22
CGCTACGCAAA

>Generated by MATLAB 04-May-2023 13:02:22
CATGCCGCCAG

>Generated by MATLAB 04-May-2023 13:02:22
GCTGGCAGTGG

>Generated by MATLAB 04-May-2023 13:02:22
TCGACGCCGGA

>Generated by MATLAB 04-May-2023 13:02:23
CGTCTGCAAGT

>Generated by MATLAB 04-May-2023 13:02:23
AAAATCAGCCC

>Generated by MATLAB 04-May-2023 13:02:23
CAATCGGCATG

>Generated by MATLAB 04-May-2023 13:02:23
GTTTGGCATTC

>Generated by MATLAB 04-May-2023 13:02:23
CGAAAACAATC

>Generated by MATLAB 04-May-2023 13:02:23
ATAATGTGAGA

>Generated by MATLAB 04-May-2023 13:02:23
TTGTTATCGCT

>Generated by MATLAB 04-May-2023 13:02:23
ACCGTCATCGT

>Generated by MATLAB 04-May-2023 13:02:23
CAATCTGCGAC

>Generated by MATLAB 04-May-2023 13:02:23
ATGCAGCGGAT

>Generated by MATLAB 04-May-2023 13:02:23
GGTTCGATTTC

>Generated by MATLAB 04-May-2023 13:02:23
CGTACCACTGG

>Generated by MATLAB 04-May-2023 13:02:23
TAACAAAGAAA

>Generated by MATLAB 04-May-2023 13:02:23
TTCAACTCTGA

>Generated by MATLAB 04-May-2023 13:02:23
GGTCGGGGGTT

>Generated by MATLAB 04-May-2023 13:02:23
GATCGCATTGT

>Generated by MATLAB 04-May-2023 13:02:23
GAGGCCGCGCG

>Generated by MATLAB 04-May-2023 13:02:23
TCGCCAATACT

>Generated by MATLAB 04-May-2023 13:02:23
CCCGTCATAGC

>Generated by MATLAB 04-May-2023 13:02:23
CTCATTTGCCG

>Generated by MATLAB 04-May-2023 13:02:23
CGCGCCACCTT

>Generated by MATLAB 04-May-2023 13:02:23
CTTATATCATC

>Generated by MATLAB 04-May-2023 13:02:23
GATGGAAAAAC

>Generated by MATLAB 04-May-2023 13:02:23
GTAAATTACGA

>Generated by MATLAB 04-May-2023 13:02:23
CCAAACGCGAT

>Generated by MATLAB 04-May-2023 13:02:23
TCGGCCATCGC

>Generated by MATLAB 04-May-2023 13:02:23
TTGCCACCGCC

>Generated by MATLAB 04-May-2023 13:02:23
TGGACATTGTC

>Generated by MATLAB 04-May-2023 13:02:23
TGGGTGAGCCA

>Generated by MATLAB 04-May-2023 13:02:23
AGTCTTGTTCG

>Generated by MATLAB 04-May-2023 13:02:23
TCTGGGAAAAT

>Generated by MATLAB 04-May-2023 13:02:23
TGCGGGGGCCG

>Generated by MATLAB 04-May-2023 13:02:23
GGGAAGAATCA

>Generated by MATLAB 04-May-2023 13:02:23
CGCCCATTGAC

>Generated by MATLAB 04-May-2023 13:02:23
TGACGGAACGG

>Generated by MATLAB 04-May-2023 13:02:23
GTATTAGCTGA

>Generated by MATLAB 04-May-2023 13:02:23
GCTAATTTGAT

>Generated by MATLAB 04-May-2023 13:02:23
TCCCGCGTACC

>Generated by MATLAB 04-May-2023 13:02:23
AAAGCAGACGG

>Generated by MATLAB 04-May-2023 13:02:23
ATTCTGGTGAT

>Generated by MATLAB 04-May-2023 13:02:24
GGTATTCGACG

>Generated by MATLAB 04-May-2023 13:02:24
GATGCGTGTAC

>Generated by MATLAB 04-May-2023 13:02:24
CCCAGTCAGGT

>Generated by MATLAB 04-May-2023 13:02:24
TCTGTACGCCA

>Generated by MATLAB 04-May-2023 13:02:24
CCGGCAATCGC

>Generated by MATLAB 04-May-2023 13:02:24
GTACGCTCTCC

>Generated by MATLAB 04-May-2023 13:02:24
TTGTTAGAAAT

>Generated by MATLAB 04-May-2023 13:02:24
CCACCGCCCTG

>Generated by MATLAB 04-May-2023 13:02:24
TTCCAGACTGG

>Generated by MATLAB 04-May-2023 13:02:24
ACCGTGAAACA

>Generated by MATLAB 04-May-2023 13:02:24
CCTAACATGTA

>Generated by MATLAB 04-May-2023 13:02:24
AGCCGCTTTTA

>Generated by MATLAB 04-May-2023 13:02:24
CGCTGGCAGCA

>Generated by MATLAB 04-May-2023 13:02:24
GAGATGACTGG

>Generated by MATLAB 04-May-2023 13:02:24
TAGCGCCGCCC

>Generated by MATLAB 04-May-2023 13:02:24
AACGCAGCCTT

>Generated by MATLAB 04-May-2023 13:02:24
CAACGCCAGCC

>Generated by MATLAB 04-May-2023 13:02:24
AACGGCAGAAT

>Generated by MATLAB 04-May-2023 13:02:24
TTTTTATCAGA

>Generated by MATLAB 04-May-2023 13:02:24
ATCCGGATTAC

>Generated by MATLAB 04-May-2023 13:02:24
TGAGTCAGAAA

>Generated by MATLAB 04-May-2023 13:02:24
AACGTTATGTG

>Generated by MATLAB 04-May-2023 13:02:24
AGTTAAGGCAC

>Generated by MATLAB 04-May-2023 13:02:24
AATAGCAGCAT

>Generated by MATLAB 04-May-2023 13:02:24
TAAGTTTAGTC

>Generated by MATLAB 04-May-2023 13:02:24
GGCAGCCAGCC

>Generated by MATLAB 04-May-2023 13:02:24
GCCTCACCCGT

>Generated by MATLAB 04-May-2023 13:02:24
AAAATCGACGG

>Generated by MATLAB 04-May-2023 13:02:24
TCAAAGAGCGT

>Generated by MATLAB 04-May-2023 13:02:24
GGCCCGGATTG

>Generated by MATLAB 04-May-2023 13:02:24
AAATCACAGCG

>Generated by MATLAB 04-May-2023 13:02:24
CAACTCAAAGA

>Generated by MATLAB 04-May-2023 13:02:24
ACCAGCCTGTA

>Generated by MATLAB 04-May-2023 13:02:24
GTTGATTTGGC

>Generated by MATLAB 04-May-2023 13:02:24
TTGCCAGATCG

>Generated by MATLAB 04-May-2023 13:02:24
TCGAACCGGAA

>Generated by MATLAB 04-May-2023 13:02:24
ATGGCATCAAT

>Generated by MATLAB 04-May-2023 13:02:24
GCCTCGCGCTC

>Generated by MATLAB 04-May-2023 13:02:24
GGTAACCGACC

>Generated by MATLAB 04-May-2023 13:02:24
GGCCACAAACG

>Generated by MATLAB 04-May-2023 13:02:24
ACCTGATGAGC

>Generated by MATLAB 04-May-2023 13:02:24
GCCTGTTAACC

>Generated by MATLAB 04-May-2023 13:02:24
CAACGTCATGA

>Generated by MATLAB 04-May-2023 13:02:24
GGTCGCGTATG

>Generated by MATLAB 04-May-2023 13:02:24
ATTCCGGATAG

>Generated by MATLAB 04-May-2023 13:02:24
CAGCAGAATTT

>Generated by MATLAB 04-May-2023 13:02:24
GATTCTCGCAA

>Generated by MATLAB 04-May-2023 13:02:24
GGCGACACTGA

>Generated by MATLAB 04-May-2023 13:02:24
AGCTCCTGCCC

>Generated by MATLAB 04-May-2023 13:02:24
GACGCCGGGCG

>Generated by MATLAB 04-May-2023 13:02:24
CGTCGGAATAG

>Generated by MATLAB 04-May-2023 13:02:24
CTATTTTTATG

>Generated by MATLAB 04-May-2023 13:02:24
GGGGACCGGAT

>Generated by MATLAB 04-May-2023 13:02:25
ACGCTGCAAAA

>Generated by MATLAB 04-May-2023 13:02:25
CTCTGAGACCG

>Generated by MATLAB 04-May-2023 13:02:25
GCATTTTCTTG

>Generated by MATLAB 04-May-2023 13:02:25
GCGCTGGTGAA

>Generated by MATLAB 04-May-2023 13:02:25
GAAACCCGTCG

>Generated by MATLAB 04-May-2023 13:02:25
CACGAATAGCT

>Generated by MATLAB 04-May-2023 13:02:25
TAATATTGGAA

>Generated by MATLAB 04-May-2023 13:02:25
ACGCACAGCGT

>Generated by MATLAB 04-May-2023 13:02:25
AGGCAATCGCC

>Generated by MATLAB 04-May-2023 13:02:25
CCGCCGATTGA

>Generated by MATLAB 04-May-2023 13:02:25
TCGCGGCGTTA

>Generated by MATLAB 04-May-2023 13:02:25
CGAGGGATGTA

>Generated by MATLAB 04-May-2023 13:02:25
CCCATTGGGTG

>Generated by MATLAB 04-May-2023 13:02:25
ACGCCGGATGG

>Generated by MATLAB 04-May-2023 13:02:25
GTCAGAGTGGC

>Generated by MATLAB 04-May-2023 13:02:25
TCCGCAGGTCA

>Generated by MATLAB 04-May-2023 13:02:25
ATAAACGGGTC

>Generated by MATLAB 04-May-2023 13:02:25
TACATGTGAGA

>Generated by MATLAB 04-May-2023 13:02:25
GCGCTTCGAAG

>Generated by MATLAB 04-May-2023 13:02:25
GCGGCGATTTC

>Generated by MATLAB 04-May-2023 13:02:25
CTGTAGCTGGA

>Generated by MATLAB 04-May-2023 13:02:25
TACATGTCGAG

>Generated by MATLAB 04-May-2023 13:02:25
TCCGTCGAGTC

>Generated by MATLAB 04-May-2023 13:02:25
CATTGTTGCTT

>Generated by MATLAB 04-May-2023 13:02:25
TACGCACGCTG

>Generated by MATLAB 04-May-2023 13:02:25
CCACAAGACAA

>Generated by MATLAB 04-May-2023 13:02:25
GCCAGTATCTT

>Generated by MATLAB 04-May-2023 13:02:25
GGTTCGACTCC

>Generated by MATLAB 04-May-2023 13:02:25
TTCCGATATTA

>Generated by MATLAB 04-May-2023 13:02:25
CGCGCGACTGA

>Generated by MATLAB 04-May-2023 13:02:25
ACTCTGTCGAA

>Generated by MATLAB 04-May-2023 13:02:25
TTTTTGTTCAA

>Generated by MATLAB 04-May-2023 13:02:25
CACCAGCCCGC

>Generated by MATLAB 04-May-2023 13:02:25
GATTCGCTGGG

>Generated by MATLAB 04-May-2023 13:02:25
TGGGGCCGCTG

>Generated by MATLAB 04-May-2023 13:02:25
ATGGAAAGCGT

>Generated by MATLAB 04-May-2023 13:02:25
AGATGGTTCAA

>Generated by MATLAB 04-May-2023 13:02:25
CATTTTTAAAA

>Generated by MATLAB 04-May-2023 13:02:25
TTTAACGGAGG

>Generated by MATLAB 04-May-2023 13:02:25
TCATGGTGGTC

>Generated by MATLAB 04-May-2023 13:02:26
GGCGGTGCTGA

>Generated by MATLAB 04-May-2023 13:02:26
ACGCATAGCCA

>Generated by MATLAB 04-May-2023 13:02:26
GTCATCATGAC

>Generated by MATLAB 04-May-2023 13:02:26
ATTGTTAACGA

>Generated by MATLAB 04-May-2023 13:02:26
CACTGATACTC

>Generated by MATLAB 04-May-2023 13:02:26
AATTAGCCGAT

>Generated by MATLAB 04-May-2023 13:02:26
CCCAACGGATG

>Generated by MATLAB 04-May-2023 13:02:26
GATGACGGCTG

>Generated by MATLAB 04-May-2023 13:02:26
TTGCCAGCACA

>Generated by MATLAB 04-May-2023 13:02:26
TATGCGCATCT

>Generated by MATLAB 04-May-2023 13:02:26
CATTAAAATGT

>Generated by MATLAB 04-May-2023 13:02:26
ATGGCTGAACC

>Generated by MATLAB 04-May-2023 13:02:26
CGAGTGGGATT

>Generated by MATLAB 04-May-2023 13:02:26
TCACGCCAATG

>Generated by MATLAB 04-May-2023 13:02:26
CAGACCACTGA

>Generated by MATLAB 04-May-2023 13:02:26
TTATCAGTATA

>Generated by MATLAB 04-May-2023 13:02:26
CGGCAAAACAA

>Generated by MATLAB 04-May-2023 13:02:26
GCTGGCGTTTG

>Generated by MATLAB 04-May-2023 13:02:26
AATATCCAGCT

>Generated by MATLAB 04-May-2023 13:02:26
ACAGTGCAGGA

>Generated by MATLAB 04-May-2023 13:02:26
CGCCGGATGTC

>Generated by MATLAB 04-May-2023 13:02:26
GCTTCTTTCGT

>Generated by MATLAB 04-May-2023 13:02:26
GTTCTTTTTCG

>Generated by MATLAB 04-May-2023 13:02:26
CGCCGCCGATA

>Generated by MATLAB 04-May-2023 13:02:26
AACGTCGGCTT

>Generated by MATLAB 04-May-2023 13:02:26
CTGCGGACCTC

>Generated by MATLAB 04-May-2023 13:02:26
TTATGTCTTCA

>Generated by MATLAB 04-May-2023 13:02:26
GTACCACATTT

>Generated by MATLAB 04-May-2023 13:02:26
GCTGAAGGTTT

>Generated by MATLAB 04-May-2023 13:02:26
AATCACCGGCG

>Generated by MATLAB 04-May-2023 13:02:26
TGAAGGTGTGC

>Generated by MATLAB 04-May-2023 13:02:26
ACAAAGATCCC

>Generated by MATLAB 04-May-2023 13:02:26
CCCAGTTGTTT

>Generated by MATLAB 04-May-2023 13:02:26
TCTTCCTGTTT

>Generated by MATLAB 04-May-2023 13:02:26
ATCAAGCGTTG

>Generated by MATLAB 04-May-2023 13:02:26
GCTTCCGGCAC

>Generated by MATLAB 04-May-2023 13:02:26
TCACGTAAAAA

>Generated by MATLAB 04-May-2023 13:02:26
TTCATGGCCTC

>Generated by MATLAB 04-May-2023 13:02:26
ATACCGCCCAA

>Generated by MATLAB 04-May-2023 13:02:26
TTAAATCAGAA

>Generated by MATLAB 04-May-2023 13:02:26
TCATCTCCAGC

>Generated by MATLAB 04-May-2023 13:02:26
AGCAAGCATCC

>Generated by MATLAB 04-May-2023 13:02:26
AGCGCGGCGTG

>Generated by MATLAB 04-May-2023 13:02:26
AGAGATGTTGA

>Generated by MATLAB 04-May-2023 13:02:26
TCCCGACAGGG

>Generated by MATLAB 04-May-2023 13:02:26
CTTCCGGTGGT

>Generated by MATLAB 04-May-2023 13:02:26
CGAAACGCGGA

>Generated by MATLAB 04-May-2023 13:02:26
AAAGCGCTGGG

>Generated by MATLAB 04-May-2023 13:02:26
TGCGCAGAATG

>Generated by MATLAB 04-May-2023 13:02:26
CGATGTTCGCC

>Generated by MATLAB 04-May-2023 13:02:26
GATTTGTAACT

>Generated by MATLAB 04-May-2023 13:02:26
TTGCACATCGA

>Generated by MATLAB 04-May-2023 13:02:26
CAGAGGTACTA

>Generated by MATLAB 04-May-2023 13:02:26
AGCGGGTAAAC

>Generated by MATLAB 04-May-2023 13:02:26
CCGCTTTTGAC

>Generated by MATLAB 04-May-2023 13:02:26
AAACCCATACC

>Generated by MATLAB 04-May-2023 13:02:26
CCCGTGCGAAT

>Generated by MATLAB 04-May-2023 13:02:26
ATAGCCTGCAA

>Generated by MATLAB 04-May-2023 13:02:26
CTGGGTAAGTC

>Generated by MATLAB 04-May-2023 13:02:26
GACGCAGGTTG

>Generated by MATLAB 04-May-2023 13:02:26
CTGATTGATGT

>Generated by MATLAB 04-May-2023 13:02:26
ACGCCCCATCA

>Generated by MATLAB 04-May-2023 13:02:26
TGGAATTGAAA

>Generated by MATLAB 04-May-2023 13:02:26
GCTGGAAAGAA

>Generated by MATLAB 04-May-2023 13:02:26
AAGAAATCAGC

>Generated by MATLAB 04-May-2023 13:02:26
AGCACGCCAGC

>Generated by MATLAB 04-May-2023 13:02:26
GCTTACAGTTT

>Generated by MATLAB 04-May-2023 13:02:26
AATAGCCTGGT

>Generated by MATLAB 04-May-2023 13:02:26
ACACCTGCTGC

>Generated by MATLAB 04-May-2023 13:02:26
ATATCTGCCAG

>Generated by MATLAB 04-May-2023 13:02:26
CGTGATTGTCT

>Generated by MATLAB 04-May-2023 13:02:26
TCTTGTTGATA

>Generated by MATLAB 04-May-2023 13:02:26
AGTTGTTCTGT

>Generated by MATLAB 04-May-2023 13:02:26
CACCGGCGAAA

>Generated by MATLAB 04-May-2023 13:02:26
CCAGAGAAAAG

>Generated by MATLAB 04-May-2023 13:02:26
TTGTACGCCCC

>Generated by MATLAB 04-May-2023 13:02:26
ACGCCTTCAGC

>Generated by MATLAB 04-May-2023 13:02:26
ATGATGGGCCA

>Generated by MATLAB 04-May-2023 13:02:26
GAGAAATTGCG

>Generated by MATLAB 04-May-2023 13:02:26
CAGCTTTGCTT

>Generated by MATLAB 04-May-2023 13:02:26
CTGCTCGCCGT

>Generated by MATLAB 04-May-2023 13:02:26
CAGTAATCGCG

>Generated by MATLAB 04-May-2023 13:02:26
GCACCGACATC

>Generated by MATLAB 04-May-2023 13:02:26
AGCCCCACCAC

>Generated by MATLAB 04-May-2023 13:02:26
GCCTGCTCCGC

>Generated by MATLAB 04-May-2023 13:02:26
TGCGGTGATTC

>Generated by MATLAB 04-May-2023 13:02:26
TTTTGAATTAT

>Generated by MATLAB 04-May-2023 13:02:26
GTTCACTTCGC

>Generated by MATLAB 04-May-2023 13:02:26
AGGAAACAAAT

>Generated by MATLAB 04-May-2023 13:02:26
TCTCCATGCGA

>Generated by MATLAB 04-May-2023 13:02:26
TCGCGCTCCAG

>Generated by MATLAB 04-May-2023 13:02:26
CTGTCAGGTGC

>Generated by MATLAB 04-May-2023 13:02:26
TGCTGGAAGCC

>Generated by MATLAB 04-May-2023 13:02:26
CCACCGTCGCA

>Generated by MATLAB 04-May-2023 13:02:26
GGACTGTAGGC

>Generated by MATLAB 04-May-2023 13:02:26
TAAAAGCACTT

>Generated by MATLAB 04-May-2023 13:02:26
CCAGATTGAGG

>Generated by MATLAB 04-May-2023 13:02:26
GCTACGGTGGT

>Generated by MATLAB 04-May-2023 13:02:26
GCACAGCGTAT

>Generated by MATLAB 04-May-2023 13:02:26
TTTGTCCTGTT

>Generated by MATLAB 04-May-2023 13:02:26
AAGCCCATGCC

>Generated by MATLAB 04-May-2023 13:02:26
GCCAAACCCGA

>Generated by MATLAB 04-May-2023 13:02:26
GAATACCTGCC

>Generated by MATLAB 04-May-2023 13:02:26
CGGAGTATCGC

>Generated by MATLAB 04-May-2023 13:02:26
GTCACGCTGGG

>Generated by MATLAB 04-May-2023 13:02:26
GTGCCAATGAA

>Generated by MATLAB 04-May-2023 13:02:26
GATGACTTTAT

>Generated by MATLAB 04-May-2023 13:02:26
TACCTGCGGCA

>Generated by MATLAB 04-May-2023 13:02:26
AGAAAAACGCT

>Generated by MATLAB 04-May-2023 13:02:26
TACGGTGACGA

>Generated by MATLAB 04-May-2023 13:02:26
AAAATTTGTTG

>Generated by MATLAB 04-May-2023 13:02:26
AGGCCGCCACA

>Generated by MATLAB 04-May-2023 13:02:26
GGTTGATTACG

>Generated by MATLAB 04-May-2023 13:02:26
AGTGCCACGGA

>Generated by MATLAB 04-May-2023 13:02:26
CTAATAAGACC

>Generated by MATLAB 04-May-2023 13:02:26
GGATGCATCAG

>Generated by MATLAB 04-May-2023 13:02:26
GGTAACTACGT

>Generated by MATLAB 04-May-2023 13:02:26
TGCGATGTTTG

>Generated by MATLAB 04-May-2023 13:02:26
TTGTTGGTGAG

>Generated by MATLAB 04-May-2023 13:02:26
GATAAGTTCGA

>Generated by MATLAB 04-May-2023 13:02:26
GACGACATCGA

>Generated by MATLAB 04-May-2023 13:02:26
CAATTGCCGCT

>Generated by MATLAB 04-May-2023 13:02:26
CATTAAATCGA

>Generated by MATLAB 04-May-2023 13:02:26
GCAACATCGCC

>Generated by MATLAB 04-May-2023 13:02:26
CGGCAACCGCC

>Generated by MATLAB 04-May-2023 13:02:26
GCGAATCAGAC

>Generated by MATLAB 04-May-2023 13:02:26
CTATCGCCGTG

>Generated by MATLAB 04-May-2023 13:02:26
CTGATGACCGA

>Generated by MATLAB 04-May-2023 13:02:26
CGCGCCAGAAA

>Generated by MATLAB 04-May-2023 13:02:26
GATCTACAAAG

>Generated by MATLAB 04-May-2023 13:02:26
CTATGACAGTC

>Generated by MATLAB 04-May-2023 13:02:26
ACCCGCACCTC

>Generated by MATLAB 04-May-2023 13:02:26
CCAGTAACGAT

>Generated by MATLAB 04-May-2023 13:02:26
GAGCCACAACA

>Generated by MATLAB 04-May-2023 13:02:26
GGCGTTCGTAC

>Generated by MATLAB 04-May-2023 13:02:26
GTTGACTAAAC

>Generated by MATLAB 04-May-2023 13:02:26
GTCGGTGCAAT

>Generated by MATLAB 04-May-2023 13:02:26
TCCCCGTCTCG

>Generated by MATLAB 04-May-2023 13:02:26
ATAAAGCGGTA

>Generated by MATLAB 04-May-2023 13:02:26
TGCGCACTAAG

>Generated by MATLAB 04-May-2023 13:02:26
GAAGCGGAACG

>Generated by MATLAB 04-May-2023 13:02:26
GCGGCCTCGGT

>Generated by MATLAB 04-May-2023 13:02:26
GCTGGTATGCG

>Generated by MATLAB 04-May-2023 13:02:26
CTTGTTTTGGG

>Generated by MATLAB 04-May-2023 13:02:26
CCGGAGAAACA

>Generated by MATLAB 04-May-2023 13:02:26
ATGTTGATCTC

>Generated by MATLAB 04-May-2023 13:02:26
CGCCCTCGCCA

>Generated by MATLAB 04-May-2023 13:02:26
CGTCGCATGCC

>Generated by MATLAB 04-May-2023 13:02:26
ATACCGGCGGC

>Generated by MATLAB 04-May-2023 13:02:26
TCCCGTTTTAC

>Generated by MATLAB 04-May-2023 13:02:26
ATGGTTTCGTA

>Generated by MATLAB 04-May-2023 13:02:26
GCAGCTCCCCT

>Generated by MATLAB 04-May-2023 13:02:26
TTTTATCTCAT

>Generated by MATLAB 04-May-2023 13:02:26
GGCCTGGAAGT

>Generated by MATLAB 04-May-2023 13:02:26
ATGCCGTTACC

>Generated by MATLAB 04-May-2023 13:02:26
TCGCCGTTTAT

>Generated by MATLAB 04-May-2023 13:02:26
CGCACCCAGCC

>Generated by MATLAB 04-May-2023 13:02:26
CAGCAAGCCCG

>Generated by MATLAB 04-May-2023 13:02:26
CAAGAATGCCT

>Generated by MATLAB 04-May-2023 13:02:26
ATAAATTGTCA

>Generated by MATLAB 04-May-2023 13:02:26
TCCCCCATAAA

>Generated by MATLAB 04-May-2023 13:02:26
ATGGCGATTGG

>Generated by MATLAB 04-May-2023 13:02:26
GAAGGCTGGCT

>Generated by MATLAB 04-May-2023 13:02:26
AAAAAGAAGGT

>Generated by MATLAB 04-May-2023 13:02:26
ACACGCCCGCA

>Generated by MATLAB 04-May-2023 13:02:26
CTGAGCAGTAA

>Generated by MATLAB 04-May-2023 13:02:26
AGCTAATTATG

>Generated by MATLAB 04-May-2023 13:02:26
GGGTGATGCTT

>Generated by MATLAB 04-May-2023 13:02:26
AGAGAAAATCA

>Generated by MATLAB 04-May-2023 13:02:26
TCCGTAGCGGT

>Generated by MATLAB 04-May-2023 13:02:26
TTTCACCATCT

>Generated by MATLAB 04-May-2023 13:02:26
CCGAGGAGCTG

>Generated by MATLAB 04-May-2023 13:02:26
ACTGACACCGA

>Generated by MATLAB 04-May-2023 13:02:26
AGCAGATTATC

>Generated by MATLAB 04-May-2023 13:02:26
GTCATCTGCCG

>Generated by MATLAB 04-May-2023 13:02:26
ATGGGAACGCT

>Generated by MATLAB 04-May-2023 13:02:26
CGCAAAACCCG

>Generated by MATLAB 04-May-2023 13:02:26
ATTGCTGCGCT

>Generated by MATLAB 04-May-2023 13:02:26
ATCTGCCGCCA

>Generated by MATLAB 04-May-2023 13:02:26
GCAGCGTAATG

>Generated by MATLAB 04-May-2023 13:02:26
GACCAGAATCT

>Generated by MATLAB 04-May-2023 13:02:26
ATTTTACGGCG

>Generated by MATLAB 04-May-2023 13:02:26
GCGCTGGAAGA

>Generated by MATLAB 04-May-2023 13:02:26
GGCGTAAACCA

>Generated by MATLAB 04-May-2023 13:02:26
CCAGATGCGCC

>Generated by MATLAB 04-May-2023 13:02:26
GGGGGATACCA

>Generated by MATLAB 04-May-2023 13:02:26
TTTACTGTATC

>Generated by MATLAB 04-May-2023 13:02:26
CCACGGTTCGC

>Generated by MATLAB 04-May-2023 13:02:26
GCCACAATTAA

>Generated by MATLAB 04-May-2023 13:02:26
GCCAGCGATCC

>Generated by MATLAB 04-May-2023 13:02:26
AAAGCCGAGTT

>Generated by MATLAB 04-May-2023 13:02:26
CGTTTTGCTGT

>Generated by MATLAB 04-May-2023 13:02:26
CGTACCCGTGT

>Generated by MATLAB 04-May-2023 13:02:26
GTCGGTTTTCG

>Generated by MATLAB 04-May-2023 13:02:26
TCCCGCCGCAC

>Generated by MATLAB 04-May-2023 13:02:26
GTAATGATCGT

>Generated by MATLAB 04-May-2023 13:02:26
TCTAAATCGAT

>Generated by MATLAB 04-May-2023 13:02:26
ATACCCTGAAC

>Generated by MATLAB 04-May-2023 13:02:26
ACCCGCGATGG

>Generated by MATLAB 04-May-2023 13:02:26
AATGCCACCCG

>Generated by MATLAB 04-May-2023 13:02:26
GCCGGGATGGC

>Generated by MATLAB 04-May-2023 13:02:26
AAGAAAAATCT

>Generated by MATLAB 04-May-2023 13:02:27
ACATTCTGGCG

>Generated by MATLAB 04-May-2023 13:02:27
CGGAAGAAGTC

>Generated by MATLAB 04-May-2023 13:02:27
GCGAAGAAGCT

>Generated by MATLAB 04-May-2023 13:02:27
TCAGCCTGCTG

>Generated by MATLAB 04-May-2023 13:02:27
GACGGTGGTGT

>Generated by MATLAB 04-May-2023 13:02:27
TCATGAAGAAC

>Generated by MATLAB 04-May-2023 13:02:27
CACGCGTAACC

>Generated by MATLAB 04-May-2023 13:02:27
GCCTTCCCGGG

>Generated by MATLAB 04-May-2023 13:02:27
GCAAACAGATA

>Generated by MATLAB 04-May-2023 13:02:27
TAACGATCGTC

>Generated by MATLAB 04-May-2023 13:02:27
TAGTTATCGGA

>Generated by MATLAB 04-May-2023 13:02:27
AAGCAATACCA

>Generated by MATLAB 04-May-2023 13:02:27
CGACTCTTCCT

>Generated by MATLAB 04-May-2023 13:02:27
CTTTAATCGTC

>Generated by MATLAB 04-May-2023 13:02:27
CAACCCTCTTC

>Generated by MATLAB 04-May-2023 13:02:27
ACGCTTCAATT

>Generated by MATLAB 04-May-2023 13:02:27
GGGTATTGGGG

>Generated by MATLAB 04-May-2023 13:02:27
AACACCAGCGC

>Generated by MATLAB 04-May-2023 13:02:27
GTGGCTCATTG

>Generated by MATLAB 04-May-2023 13:02:27
GGTACGCGTTG

>Generated by MATLAB 04-May-2023 13:02:27
AAGTATTTGGC

>Generated by MATLAB 04-May-2023 13:02:27
AGGCAGTTTTG

>Generated by MATLAB 04-May-2023 13:02:27
ACCATCAGTGA

>Generated by MATLAB 04-May-2023 13:02:27
GCCCCTTTTTA

>Generated by MATLAB 04-May-2023 13:02:27
TGCCGTCGGCG

>Generated by MATLAB 04-May-2023 13:02:27
CAAACCTGCGT

>Generated by MATLAB 04-May-2023 13:02:27
TGCAGCCATGA

>Generated by MATLAB 04-May-2023 13:02:27
CGCTGAGCGAA

>Generated by MATLAB 04-May-2023 13:02:27
ACCAGCGCCTG

>Generated by MATLAB 04-May-2023 13:02:27
GGGCGCACGCT

>Generated by MATLAB 04-May-2023 13:02:27
TTTCCAGTCGT

>Generated by MATLAB 04-May-2023 13:02:27
GGCTCTTATCG

>Generated by MATLAB 04-May-2023 13:02:27
AGCCAGCGATC

>Generated by MATLAB 04-May-2023 13:02:27
GCCTGCCTGGG

>Generated by MATLAB 04-May-2023 13:02:27
CCAGCGCCGAA

>Generated by MATLAB 04-May-2023 13:02:27
CTTCCAGCGCC

>Generated by MATLAB 04-May-2023 13:02:27
CCTGAGTCTGA

>Generated by MATLAB 04-May-2023 13:02:27
CTACAAAGTGA

>Generated by MATLAB 04-May-2023 13:02:27
CGCGACGCGGC

>Generated by MATLAB 04-May-2023 13:02:27
ATCATCCGCGC

>Generated by MATLAB 04-May-2023 13:02:27
GTGAAAGAGCC

>Generated by MATLAB 04-May-2023 13:02:27
ACGGGCGGTGG

>Generated by MATLAB 04-May-2023 13:02:27
TCAACAAGCGC

>Generated by MATLAB 04-May-2023 13:02:27
TCACACGGATT

>Generated by MATLAB 04-May-2023 13:02:27
GAACGTCGAGG

>Generated by MATLAB 04-May-2023 13:02:27
CTGTCGGCGGT

>Generated by MATLAB 04-May-2023 13:02:27
TGCCCGCACCT

>Generated by MATLAB 04-May-2023 13:02:27
TGTCGGAGAAT

>Generated by MATLAB 04-May-2023 13:02:27
ATGGGATCGGT

>Generated by MATLAB 04-May-2023 13:02:27
ATCGAGATCGC

>Generated by MATLAB 04-May-2023 13:02:27
CCGCCAGTGGA

>Generated by MATLAB 04-May-2023 13:02:27
AGCAACAGCAT

>Generated by MATLAB 04-May-2023 13:02:27
TTTGCCAGGCC

>Generated by MATLAB 04-May-2023 13:02:27
CAGACTGCCGT

>Generated by MATLAB 04-May-2023 13:02:27
CTGATTACCGT

>Generated by MATLAB 04-May-2023 13:02:27
CCAGGTGGGAA

>Generated by MATLAB 04-May-2023 13:02:27
GACGCGACCAT

>Generated by MATLAB 04-May-2023 13:02:27
GTTAACCAGAA

>Generated by MATLAB 04-May-2023 13:02:27
GTTCATCAGGA

>Generated by MATLAB 04-May-2023 13:02:27
TCGGCCATGGC

>Generated by MATLAB 04-May-2023 13:02:27
CCGCCAGGTGT

>Generated by MATLAB 04-May-2023 13:02:27
CGCGCAAGCCG

>Generated by MATLAB 04-May-2023 13:02:27
GTTCAACTTCC

>Generated by MATLAB 04-May-2023 13:02:27
ATGAGGCGACC

>Generated by MATLAB 04-May-2023 13:02:27
AGGCATTTTGC

>Generated by MATLAB 04-May-2023 13:02:27
CGGATCGAAAA

>Generated by MATLAB 04-May-2023 13:02:27
TCCTCCGCCTG

>Generated by MATLAB 04-May-2023 13:02:27
GCGGCATGATG

>Generated by MATLAB 04-May-2023 13:02:27
CACCTGTATTA

>Generated by MATLAB 04-May-2023 13:02:27
GTCCGGTCCGC

>Generated by MATLAB 04-May-2023 13:02:27
CGTTGTCAAAT

>Generated by MATLAB 04-May-2023 13:02:27
TTTGTATTCAA

>Generated by MATLAB 04-May-2023 13:02:27
CACACCGAACA

>Generated by MATLAB 04-May-2023 13:02:27
ATCTAAGTACC

>Generated by MATLAB 04-May-2023 13:02:27
CCCAGCAGCGA

>Generated by MATLAB 04-May-2023 13:02:27
GTCGCATCGGC

>Generated by MATLAB 04-May-2023 13:02:27
CAGCAGAGTGG

>Generated by MATLAB 04-May-2023 13:02:27
GGCGGGTAAGA

>Generated by MATLAB 04-May-2023 13:02:27
CCCGCTCTCGA

>Generated by MATLAB 04-May-2023 13:02:27
TTGTCGCGTCC

>Generated by MATLAB 04-May-2023 13:02:27
GACGACACATA

>Generated by MATLAB 04-May-2023 13:02:27
AATTTGTTTGA

>Generated by MATLAB 04-May-2023 13:02:27
AGCCAGATCTG

>Generated by MATLAB 04-May-2023 13:02:27
GATTCTTTTTC

>Generated by MATLAB 04-May-2023 13:02:27
TTTCAGGTAAC

>Generated by MATLAB 04-May-2023 13:02:27
ACCGCCCGAGT

>Generated by MATLAB 04-May-2023 13:02:27
GCGGACGGCGG

>Generated by MATLAB 04-May-2023 13:02:27
ATGGACGTAGC

>Generated by MATLAB 04-May-2023 13:02:27
ATTTACGGCTG

>Generated by MATLAB 04-May-2023 13:02:27
GAACGCCAGTT

>Generated by MATLAB 04-May-2023 13:02:27
TCGCCTCCGGG

>Generated by MATLAB 04-May-2023 13:02:27
TCGCGATCTGA

>Generated by MATLAB 04-May-2023 13:02:27
TTACCAGGAAG

>Generated by MATLAB 04-May-2023 13:02:27
AGTCATTCGTT

>Generated by MATLAB 04-May-2023 13:02:27
AGAATGTTCTC

>Generated by MATLAB 04-May-2023 13:02:27
CGCCAGCCTGC

>Generated by MATLAB 04-May-2023 13:02:27
GGACAACCAAG

>Generated by MATLAB 04-May-2023 13:02:27
CCGGTCAGCTA

>Generated by MATLAB 04-May-2023 13:02:27
GGCGATTTTAA

>Generated by MATLAB 04-May-2023 13:02:27
TTTGATGCGAA

>Generated by MATLAB 04-May-2023 13:02:27
GTTGCCCGGCA

>Generated by MATLAB 04-May-2023 13:02:27
CAATGACGACG

>Generated by MATLAB 04-May-2023 13:02:27
GCTGCCGGAAG

>Generated by MATLAB 04-May-2023 13:02:27
AATGTTCAAAT

>Generated by MATLAB 04-May-2023 13:02:27
ACTGCTTTTTA

>Generated by MATLAB 04-May-2023 13:02:27
AGCACCACGTT

>Generated by MATLAB 04-May-2023 13:02:27
CGGTCTGTCCA

>Generated by MATLAB 04-May-2023 13:02:27
GCAGGTTATGC

>Generated by MATLAB 04-May-2023 13:02:27
GGCAACGTCGT

>Generated by MATLAB 04-May-2023 13:02:27
AGCGGATCGAT

>Generated by MATLAB 04-May-2023 13:02:27
TCAGCGTCGAA

>Generated by MATLAB 04-May-2023 13:02:27
AACCTGCGACC

>Generated by MATLAB 04-May-2023 13:02:27
GCGGCTGTCTA

>Generated by MATLAB 04-May-2023 13:02:27
CTCTCAATTCA

>Generated by MATLAB 04-May-2023 13:02:27
GATGAGATCGT

>Generated by MATLAB 04-May-2023 13:02:27
TGCTGACCACG

>Generated by MATLAB 04-May-2023 13:02:27
GCGTGCGCTGG

>Generated by MATLAB 04-May-2023 13:02:27
GGTAGCGGCGG

>Generated by MATLAB 04-May-2023 13:02:27
TCGAGCATTTC

>Generated by MATLAB 04-May-2023 13:02:27
TCCGTTCCGCA

>Generated by MATLAB 04-May-2023 13:02:27
AGCCAGCCTGC

>Generated by MATLAB 04-May-2023 13:02:27
GGCATTCCTGA

>Generated by MATLAB 04-May-2023 13:02:27
TTATGGCCCAT

>Generated by MATLAB 04-May-2023 13:02:27
CACGGCGGGTG

>Generated by MATLAB 04-May-2023 13:02:27
GTCAGTCACAT

>Generated by MATLAB 04-May-2023 13:02:27
ATACAGATTAA

>Generated by MATLAB 04-May-2023 13:02:27
ATCGGCCAGGC

>Generated by MATLAB 04-May-2023 13:02:27
AGATAAAGTCG

>Generated by MATLAB 04-May-2023 13:02:27
CTCATAAACTC

>Generated by MATLAB 04-May-2023 13:02:27
ATAGCACCAAC

>Generated by MATLAB 04-May-2023 13:02:27
TTTCACCTTCA

>Generated by MATLAB 04-May-2023 13:02:27
ATCAGCGCCAA

>Generated by MATLAB 04-May-2023 13:02:27
ATAATCAGCGT

>Generated by MATLAB 04-May-2023 13:02:27
TTTGCCAGTTG

>Generated by MATLAB 04-May-2023 13:02:27
ATTTACCGGAG

>Generated by MATLAB 04-May-2023 13:02:27
CCGTTGGCGAC

>Generated by MATLAB 04-May-2023 13:02:27
TTCATCCGGCG

>Generated by MATLAB 04-May-2023 13:02:27
GCCGAGCGTAG

>Generated by MATLAB 04-May-2023 13:02:27
GACACTGGAGC

>Generated by MATLAB 04-May-2023 13:02:27
ACTCATCCAGC

>Generated by MATLAB 04-May-2023 13:02:27
GGCCATAACCT

>Generated by MATLAB 04-May-2023 13:02:27
CGAGCAGCACA

>Generated by MATLAB 04-May-2023 13:02:27
GTCGATTGTCA

>Generated by MATLAB 04-May-2023 13:02:27
GTTATGGCAGC

>Generated by MATLAB 04-May-2023 13:02:27
TGACCAAGCCT

>Generated by MATLAB 04-May-2023 13:02:27
ATCGTTCAGGC

>Generated by MATLAB 04-May-2023 13:02:27
TATGGTACTGG

>Generated by MATLAB 04-May-2023 13:02:27
GTCGCGGAACC

>Generated by MATLAB 04-May-2023 13:02:27
TTTGACATGAT

>Generated by MATLAB 04-May-2023 13:02:27
GAAAGATGGCG

>Generated by MATLAB 04-May-2023 13:02:27
CAGCAGGGCAC

>Generated by MATLAB 04-May-2023 13:02:27
TTTACCAAGCT

>Generated by MATLAB 04-May-2023 13:02:27
AAGTTGTCTTA

>Generated by MATLAB 04-May-2023 13:02:27
TCGCCGACTGG

>Generated by MATLAB 04-May-2023 13:02:27
CGGATTCAGTC

>Generated by MATLAB 04-May-2023 13:02:27
TATCGAAGTCG

>Generated by MATLAB 04-May-2023 13:02:27
AATGTTTATTT

>Generated by MATLAB 04-May-2023 13:02:27
ACGCAAAATAC

>Generated by MATLAB 04-May-2023 13:02:27
GCAGCATGACG

>Generated by MATLAB 04-May-2023 13:02:27
TTTTAAGATGC

>Generated by MATLAB 04-May-2023 13:02:27
CCGTGTCGGCG

>Generated by MATLAB 04-May-2023 13:02:27
TTGTATCGAAG

>Generated by MATLAB 04-May-2023 13:02:27
TCACCACCAGG

>Generated by MATLAB 04-May-2023 13:02:27
CTTTGCCGCCG

>Generated by MATLAB 04-May-2023 13:02:27
TAAAGAGACTT

>Generated by MATLAB 04-May-2023 13:02:27
TGACTACTCTG

>Generated by MATLAB 04-May-2023 13:02:27
GAGCAAAAAAC

>Generated by MATLAB 04-May-2023 13:02:27
TTCCGAGTGGG

>Generated by MATLAB 04-May-2023 13:02:27
AAGAGTACGTT

>Generated by MATLAB 04-May-2023 13:02:27
AACGCCCTGAT

>Generated by MATLAB 04-May-2023 13:02:27
TGATTTAAACC

>Generated by MATLAB 04-May-2023 13:02:27
CAGAGTTAACA

>Generated by MATLAB 04-May-2023 13:02:27
TGTCAGCAATC

>Generated by MATLAB 04-May-2023 13:02:27
AATATCACCAG

>Generated by MATLAB 04-May-2023 13:02:27
CCAGTAGCGTC

>Generated by MATLAB 04-May-2023 13:02:27
TGAATTATTAT

>Generated by MATLAB 04-May-2023 13:02:27
CGTCTGCATCA

>Generated by MATLAB 04-May-2023 13:02:27
CTGAGTGAATC

>Generated by MATLAB 04-May-2023 13:02:27
GTATTTGCATC

>Generated by MATLAB 04-May-2023 13:02:27
GTTTCATCGAC

>Generated by MATLAB 04-May-2023 13:02:27
GTCAGGCTCAC

>Generated by MATLAB 04-May-2023 13:02:27
CCGTATTGGGC

>Generated by MATLAB 04-May-2023 13:02:27
CGTTTGCTGGT

>Generated by MATLAB 04-May-2023 13:02:27
ACAAGTAAGGA

>Generated by MATLAB 04-May-2023 13:02:27
AGGTAGTTGCG

>Generated by MATLAB 04-May-2023 13:02:27
CACGCGATTTC

>Generated by MATLAB 04-May-2023 13:02:27
TTCCCATAATT

>Generated by MATLAB 04-May-2023 13:02:27
GTATGGCCTGG

>Generated by MATLAB 04-May-2023 13:02:27
GCGTTTCCGGG

>Generated by MATLAB 04-May-2023 13:02:27
GCAGCCCACAG

>Generated by MATLAB 04-May-2023 13:02:27
AACAGGCGCTG

>Generated by MATLAB 04-May-2023 13:02:27
CTAACCCGCAA

>Generated by MATLAB 04-May-2023 13:02:27
TATCCTCAAAA

>Generated by MATLAB 04-May-2023 13:02:27
TGTTGGTAGCG

>Generated by MATLAB 04-May-2023 13:02:27
AGGATAACGGC

>Generated by MATLAB 04-May-2023 13:02:27
CTGCCATCACT

>Generated by MATLAB 04-May-2023 13:02:27
TATCGATCTTG

>Generated by MATLAB 04-May-2023 13:02:27
TCACGGTAAAC

>Generated by MATLAB 04-May-2023 13:02:27
TGTGCCGCCGG

>Generated by MATLAB 04-May-2023 13:02:27
CCAGCAATCCA

>Generated by MATLAB 04-May-2023 13:02:27
TCGCTGTCTTT

>Generated by MATLAB 04-May-2023 13:02:27
GGTATGCTTCA

>Generated by MATLAB 04-May-2023 13:02:27
TATTTACTAAG

>Generated by MATLAB 04-May-2023 13:02:27
ATCCAACCGGA

>Generated by MATLAB 04-May-2023 13:02:27
GTAATTATCCG

>Generated by MATLAB 04-May-2023 13:02:27
AAAAATACGGC

>Generated by MATLAB 04-May-2023 13:02:27
ACCGTCTGGGC

>Generated by MATLAB 04-May-2023 13:02:27
TCATCGACTTC

>Generated by MATLAB 04-May-2023 13:02:28
AACCATCGTCA

>Generated by MATLAB 04-May-2023 13:02:28
TGCTACAATCC

>Generated by MATLAB 04-May-2023 13:02:28
AACCCACGGTG

>Generated by MATLAB 04-May-2023 13:02:28
TGCGACATATT

>Generated by MATLAB 04-May-2023 13:02:28
AAGTGCTGTTC

>Generated by MATLAB 04-May-2023 13:02:28
GCGTATGCCGA

>Generated by MATLAB 04-May-2023 13:02:28
ACGGTCATCCC

>Generated by MATLAB 04-May-2023 13:02:28
TATCGCCGCTT

>Generated by MATLAB 04-May-2023 13:02:28
CACCAAAGCGG

>Generated by MATLAB 04-May-2023 13:02:28
TTTCGTTCGCT

>Generated by MATLAB 04-May-2023 13:02:28
CTGCGCGAATG

>Generated by MATLAB 04-May-2023 13:02:28
TTATCACTCTC

>Generated by MATLAB 04-May-2023 13:02:28
TGGCGAAGTCG

>Generated by MATLAB 04-May-2023 13:02:28
CGGCGACCATT

>Generated by MATLAB 04-May-2023 13:02:28
ACGTGCAGGCG

>Generated by MATLAB 04-May-2023 13:02:28
GCAGGCGCTGA

>Generated by MATLAB 04-May-2023 13:02:28
ACGCTTTTCGG

>Generated by MATLAB 04-May-2023 13:02:28
AAGGACATCCT

>Generated by MATLAB 04-May-2023 13:02:28
GCTGGCAGTTT

>Generated by MATLAB 04-May-2023 13:02:28
GCAGAACCAAT

>Generated by MATLAB 04-May-2023 13:02:28
ACTGAAAGAGT

>Generated by MATLAB 04-May-2023 13:02:28
AGTAATGACAA

>Generated by MATLAB 04-May-2023 13:02:28
CTGAGTTTTCA

>Generated by MATLAB 04-May-2023 13:02:28
GCGACACCGCC

>Generated by MATLAB 04-May-2023 13:02:28
TGCCAATTGCG

>Generated by MATLAB 04-May-2023 13:02:28
CGACTTTCAAC

>Generated by MATLAB 04-May-2023 13:02:28
AGCATCAGGGT

>Generated by MATLAB 04-May-2023 13:02:28
CCGTCTGAGCG

>Generated by MATLAB 04-May-2023 13:02:28
GCTCTCTTTAA

>Generated by MATLAB 04-May-2023 13:02:28
TTCCGTCAACC

>Generated by MATLAB 04-May-2023 13:02:28
AAATCCATTGA

>Generated by MATLAB 04-May-2023 13:02:28
TGGTTTGGCGA

>Generated by MATLAB 04-May-2023 13:02:28
GATATCTTCCA

>Generated by MATLAB 04-May-2023 13:02:28
GCGGCGGTAAT

>Generated by MATLAB 04-May-2023 13:02:28
ACGCCAGTGGA

>Generated by MATLAB 04-May-2023 13:02:28
CGCAGGATCTG

>Generated by MATLAB 04-May-2023 13:02:28
ATACTACGTCT

>Generated by MATLAB 04-May-2023 13:02:28
GGCGCTGTGGT

>Generated by MATLAB 04-May-2023 13:02:28
ATCCCAGATAA

>Generated by MATLAB 04-May-2023 13:02:28
GAGCTGACCTG

>Generated by MATLAB 04-May-2023 13:02:28
TCTCGGTCTCT

>Generated by MATLAB 04-May-2023 13:02:28
TATTAATCAAC

>Generated by MATLAB 04-May-2023 13:02:28
GACAATCTGAA

>Generated by MATLAB 04-May-2023 13:02:28
CGGTCTGCACA

>Generated by MATLAB 04-May-2023 13:02:28
AATGTGAATCC

>Generated by MATLAB 04-May-2023 13:02:28
TCTGAATCGCT

>Generated by MATLAB 04-May-2023 13:02:28
AAATCCCTTCG

>Generated by MATLAB 04-May-2023 13:02:28
GTTTGGGGTAC

>Generated by MATLAB 04-May-2023 13:02:28
CGTCGCTCAGG

>Generated by MATLAB 04-May-2023 13:02:28
GACCGCCTGGG

>Generated by MATLAB 04-May-2023 13:02:28
TCGTAGCAAAA

>Generated by MATLAB 04-May-2023 13:02:28
ATACAGGCAGA

>Generated by MATLAB 04-May-2023 13:02:28
ACGCCGCAATT

>Generated by MATLAB 04-May-2023 13:02:28
CGTAACGTCTG

>Generated by MATLAB 04-May-2023 13:02:28
CCGGGGTCATG

>Generated by MATLAB 04-May-2023 13:02:28
GGAGGTGATGA

>Generated by MATLAB 04-May-2023 13:02:28
CTTCGTAACCG

>Generated by MATLAB 04-May-2023 13:02:28
GCTGTACCGGT

>Generated by MATLAB 04-May-2023 13:02:28
AATCAGAATCC

>Generated by MATLAB 04-May-2023 13:02:28
TTACAGCTACT

>Generated by MATLAB 04-May-2023 13:02:28
GCCTTATCCGG

>Generated by MATLAB 04-May-2023 13:02:28
TTTTTTAACAT

>Generated by MATLAB 04-May-2023 13:02:28
GTCGTAGTACG

>Generated by MATLAB 04-May-2023 13:02:28
AATCTCGTGAT

>Generated by MATLAB 04-May-2023 13:02:28
CGGTAAAGTGC

>Generated by MATLAB 04-May-2023 13:02:28
GCGCCGTTTAC

>Generated by MATLAB 04-May-2023 13:02:28
CGTCTGCTCAA

>Generated by MATLAB 04-May-2023 13:02:28
ATGCGCTACGC

>Generated by MATLAB 04-May-2023 13:02:28
TTTTCGCGAGA

>Generated by MATLAB 04-May-2023 13:02:28
ATCAATAGCCT

>Generated by MATLAB 04-May-2023 13:02:28
GCGCAACTCGA

>Generated by MATLAB 04-May-2023 13:02:28
TTTTTCCTTTC

>Generated by MATLAB 04-May-2023 13:02:28
CCAGTCAGAGA

>Generated by MATLAB 04-May-2023 13:02:28
TACGCCGATGT

>Generated by MATLAB 04-May-2023 13:02:28
ACCGTGAGGCA

>Generated by MATLAB 04-May-2023 13:02:28
ATTAACGTGTA

>Generated by MATLAB 04-May-2023 13:02:28
GCTGGCAGCAT

>Generated by MATLAB 04-May-2023 13:02:28
AACACGGCACA

>Generated by MATLAB 04-May-2023 13:02:28
GCCTGCCAGTA

>Generated by MATLAB 04-May-2023 13:02:28
AGGTTCCGTCT

>Generated by MATLAB 04-May-2023 13:02:28
TGCGGTGATCA

>Generated by MATLAB 04-May-2023 13:02:28
TACCGTAAATT

>Generated by MATLAB 04-May-2023 13:02:28
CCTGGCCGGTA

>Generated by MATLAB 04-May-2023 13:02:28
CTGGAAAAGGA

>Generated by MATLAB 04-May-2023 13:02:28
CCAGCGTGGTG

>Generated by MATLAB 04-May-2023 13:02:28
ATAAAGGGGCG

>Generated by MATLAB 04-May-2023 13:02:28
TGTTCTTCGAA

>Generated by MATLAB 04-May-2023 13:02:28
TTAAGCCTTCT

>Generated by MATLAB 04-May-2023 13:02:28
TCAGAGTGATC

>Generated by MATLAB 04-May-2023 13:02:28
TTGGTCGCGAT

>Generated by MATLAB 04-May-2023 13:02:28
GCACGACCCGG

>Generated by MATLAB 04-May-2023 13:02:28
AAATAATCAAT

>Generated by MATLAB 04-May-2023 13:02:28
CAGGATCATGA

>Generated by MATLAB 04-May-2023 13:02:28
ACACGAGCCTG

>Generated by MATLAB 04-May-2023 13:02:28
TAAAGATCGAG

>Generated by MATLAB 04-May-2023 13:02:28
GCGCTGTTTGA

>Generated by MATLAB 04-May-2023 13:02:28
AACGAAGCGGG

>Generated by MATLAB 04-May-2023 13:02:28
TGGTCGATCAT

>Generated by MATLAB 04-May-2023 13:02:28
AAAATGCTATG

>Generated by MATLAB 04-May-2023 13:02:28
TACAAATGATA

>Generated by MATLAB 04-May-2023 13:02:28
CTTAACAGGAT

>Generated by MATLAB 04-May-2023 13:02:28
CGGGGATGCCG

>Generated by MATLAB 04-May-2023 13:02:28
GACAATATTGT

>Generated by MATLAB 04-May-2023 13:02:28
ACGGTTTGCAA

>Generated by MATLAB 04-May-2023 13:02:28
TGTACAACGAC

>Generated by MATLAB 04-May-2023 13:02:28
CGGCACCAATG

>Generated by MATLAB 04-May-2023 13:02:28
GTCAGCTTTCG

>Generated by MATLAB 04-May-2023 13:02:28
CTGTCGCAAAA

>Generated by MATLAB 04-May-2023 13:02:28
GAAGGGATGGT

>Generated by MATLAB 04-May-2023 13:02:28
GAACAGGTTTT

>Generated by MATLAB 04-May-2023 13:02:28
CGTCTGGAAGC

>Generated by MATLAB 04-May-2023 13:02:28
TGTTTATCCAG

>Generated by MATLAB 04-May-2023 13:02:28
AAATTACGGTA

>Generated by MATLAB 04-May-2023 13:02:28
CAGTGTTGCAG

>Generated by MATLAB 04-May-2023 13:02:28
TAGAGAGCGTA

>Generated by MATLAB 04-May-2023 13:02:28
GCAGGCCACGA

>Generated by MATLAB 04-May-2023 13:02:28
TTAAGAACAGA

>Generated by MATLAB 04-May-2023 13:02:28
GAGCACCAGCG

>Generated by MATLAB 04-May-2023 13:02:28
AACGAAAACGC

>Generated by MATLAB 04-May-2023 13:02:28
CAGGCAAACGG

>Generated by MATLAB 04-May-2023 13:02:28
GATGGTCATCA

>Generated by MATLAB 04-May-2023 13:02:28
GTGGGTAGAAG

>Generated by MATLAB 04-May-2023 13:02:28
TCTCTCCGTTA

>Generated by MATLAB 04-May-2023 13:02:28
GCATGTAGCAG

>Generated by MATLAB 04-May-2023 13:02:28
GTTTCAGCAAT

>Generated by MATLAB 04-May-2023 13:02:28
TCCGCTGACGG

>Generated by MATLAB 04-May-2023 13:02:28
CGGTGCCGGAT

>Generated by MATLAB 04-May-2023 13:02:28
TTGATCCAGCC

>Generated by MATLAB 04-May-2023 13:02:28
TTGGTGGACCG

>Generated by MATLAB 04-May-2023 13:02:28
TTACTGAAAGC

>Generated by MATLAB 04-May-2023 13:02:28
GCCACACCACG

>Generated by MATLAB 04-May-2023 13:02:28
TGGAGGACCGA

>Generated by MATLAB 04-May-2023 13:02:28
TTATTTTTATA

>Generated by MATLAB 04-May-2023 13:02:28
TGGTCGCCCAC

>Generated by MATLAB 04-May-2023 13:02:28
GAACTGAACAT

>Generated by MATLAB 04-May-2023 13:02:28
TGGCATGTCAG

>Generated by MATLAB 04-May-2023 13:02:28
AGGGCATATTC

>Generated by MATLAB 04-May-2023 13:02:28
GTATCTTCTCA

>Generated by MATLAB 04-May-2023 13:02:28
CTATAGCGGTG

>Generated by MATLAB 04-May-2023 13:02:28
GTTTCTCGCTT

>Generated by MATLAB 04-May-2023 13:02:28
CCCAGCGGAAA

>Generated by MATLAB 04-May-2023 13:02:28
GCCGTTTCAAT

>Generated by MATLAB 04-May-2023 13:02:28
AGCAATCACGA

>Generated by MATLAB 04-May-2023 13:02:28
AATGGACGGCA

>Generated by MATLAB 04-May-2023 13:02:28
ATGAATAGACT

>Generated by MATLAB 04-May-2023 13:02:28
AGGATGAGAGC

>Generated by MATLAB 04-May-2023 13:02:28
AGTTTCTTTGG

>Generated by MATLAB 04-May-2023 13:02:28
ATCTTTTCAAT

>Generated by MATLAB 04-May-2023 13:02:28
CCCCGCGTTAA

>Generated by MATLAB 04-May-2023 13:02:28
CTGATCAATCT

>Generated by MATLAB 04-May-2023 13:02:28
AACCGGGTGAC

>Generated by MATLAB 04-May-2023 13:02:28
GCTTCGCTATC

>Generated by MATLAB 04-May-2023 13:02:28
ACGGTGGCCAA

>Generated by MATLAB 04-May-2023 13:02:28
ATTGAAATCCA

>Generated by MATLAB 04-May-2023 13:02:28
CGCCCGGAAGA

>Generated by MATLAB 04-May-2023 13:02:28
GAACAGAACGG

>Generated by MATLAB 04-May-2023 13:02:28
CGAAAGTCGGC

>Generated by MATLAB 04-May-2023 13:02:28
TAATGGTAAAC

>Generated by MATLAB 04-May-2023 13:02:28
TACTCATCGCC

>Generated by MATLAB 04-May-2023 13:02:28
AGCTCACTCCC

>Generated by MATLAB 04-May-2023 13:02:28
CATCACGTCGC

>Generated by MATLAB 04-May-2023 13:02:28
TTATTCAGTTT

>Generated by MATLAB 04-May-2023 13:02:28
GAACATGAAAG

>Generated by MATLAB 04-May-2023 13:02:28
TTTGGCGGTAC

>Generated by MATLAB 04-May-2023 13:02:28
GGTAGCGATTC

>Generated by MATLAB 04-May-2023 13:02:28
CCCTGTCCGAG

>Generated by MATLAB 04-May-2023 13:02:28
GGCATTTCGTT

>Generated by MATLAB 04-May-2023 13:02:28
GGCGTTCAGCT

>Generated by MATLAB 04-May-2023 13:02:28
TCAGCCACATC

>Generated by MATLAB 04-May-2023 13:02:28
TTCTTTGCTAA

>Generated by MATLAB 04-May-2023 13:02:28
ACATACAACGT

>Generated by MATLAB 04-May-2023 13:02:28
CTGACCCGTGA

>Generated by MATLAB 04-May-2023 13:02:28
TGAGGGTGTAG

>Generated by MATLAB 04-May-2023 13:02:28
GTTGCAATAGT

>Generated by MATLAB 04-May-2023 13:02:28
TTTGTACTGTT

>Generated by MATLAB 04-May-2023 13:02:28
TGATGGTGGCG

>Generated by MATLAB 04-May-2023 13:02:28
CACCAGTATGA

>Generated by MATLAB 04-May-2023 13:02:28
GTAGGCGGGCA

>Generated by MATLAB 04-May-2023 13:02:28
CGGAAGAAAAA

>Generated by MATLAB 04-May-2023 13:02:28
CGTTGCCGCGA

>Generated by MATLAB 04-May-2023 13:02:28
CCACGCAGCGC

>Generated by MATLAB 04-May-2023 13:02:28
CATCAAGTTGC

>Generated by MATLAB 04-May-2023 13:02:28
AAGGGCGCTTA

>Generated by MATLAB 04-May-2023 13:02:28
CCATGCTGTAA

>Generated by MATLAB 04-May-2023 13:02:28
GATATTTTATT

>Generated by MATLAB 04-May-2023 13:02:28
TCATCGGCAAA

>Generated by MATLAB 04-May-2023 13:02:28
ATGAGCGTCTA

>Generated by MATLAB 04-May-2023 13:02:28
TGCGGCGCTGA

>Generated by MATLAB 04-May-2023 13:02:28
TCTACGCTGGA

>Generated by MATLAB 04-May-2023 13:02:28
CCATCAACAAC

>Generated by MATLAB 04-May-2023 13:02:28
GGCGCAACTGG

>Generated by MATLAB 04-May-2023 13:02:28
TTTATCGCGAC

>Generated by MATLAB 04-May-2023 13:02:28
CTGCTTAACGA

>Generated by MATLAB 04-May-2023 13:02:28
GTGCCTCTTCA

>Generated by MATLAB 04-May-2023 13:02:28
GGCTGCTGGCT

>Generated by MATLAB 04-May-2023 13:02:28
GCCGGGTAAAT

>Generated by MATLAB 04-May-2023 13:02:28
GCAGGCGAATA

>Generated by MATLAB 04-May-2023 13:02:28
CCTTTGATGTT

>Generated by MATLAB 04-May-2023 13:02:28
GCTATATGCGG

>Generated by MATLAB 04-May-2023 13:02:28
TAATCACCCAC

>Generated by MATLAB 04-May-2023 13:02:28
ATGATGGTATT

>Generated by MATLAB 04-May-2023 13:02:28
TCGTTCACACT

>Generated by MATLAB 04-May-2023 13:02:28
TGGCCTACAAT

>Generated by MATLAB 04-May-2023 13:02:28
GCATATAAGGT

>Generated by MATLAB 04-May-2023 13:02:28
GAGGGTTCACG

>Generated by MATLAB 04-May-2023 13:02:28
CGCTTTCAGCA

>Generated by MATLAB 04-May-2023 13:02:28
TGCTTATCGGT

>Generated by MATLAB 04-May-2023 13:02:28
AGAAAGAATTA

>Generated by MATLAB 04-May-2023 13:02:28
CCCTGTTCCGG

>Generated by MATLAB 04-May-2023 13:02:28
GCTTTACGCCG

>Generated by MATLAB 04-May-2023 13:02:28
CAAACAGGCCG

>Generated by MATLAB 04-May-2023 13:02:28
TTGAATATTCA

>Generated by MATLAB 04-May-2023 13:02:28
TATCTGCGTGC

>Generated by MATLAB 04-May-2023 13:02:28
GAAAGAAACGC

>Generated by MATLAB 04-May-2023 13:02:28
AGTAGCGTGAC

>Generated by MATLAB 04-May-2023 13:02:28
GAAAAAGAAAA

>Generated by MATLAB 04-May-2023 13:02:28
TCTAAACATCT

>Generated by MATLAB 04-May-2023 13:02:28
CCGCACGTCAC

>Generated by MATLAB 04-May-2023 13:02:28
TTCTGGTGGCG

>Generated by MATLAB 04-May-2023 13:02:28
CCGCGGGACAA

>Generated by MATLAB 04-May-2023 13:02:28
TCATGAAGATA

>Generated by MATLAB 04-May-2023 13:02:28
TATAAAGATTT

>Generated by MATLAB 04-May-2023 13:02:28
CAGCTGGCGGT

>Generated by MATLAB 04-May-2023 13:02:28
TGGCGTAAAAA

>Generated by MATLAB 04-May-2023 13:02:28
GCCGCTTTTTG

>Generated by MATLAB 04-May-2023 13:02:29
CGGCTGTATCC

>Generated by MATLAB 04-May-2023 13:02:29
AGTTGCGTTGA

>Generated by MATLAB 04-May-2023 13:02:29
GATGAATTACT

>Generated by MATLAB 04-May-2023 13:02:29
GCAGGCGAGGT

>Generated by MATLAB 04-May-2023 13:02:29
GTTCCCCACGC

>Generated by MATLAB 04-May-2023 13:02:29
AGGATCACCAG

>Generated by MATLAB 04-May-2023 13:02:29
TTCAGATGATT

>Generated by MATLAB 04-May-2023 13:02:29
TAAAGCGATAA

>Generated by MATLAB 04-May-2023 13:02:29
AGAAAGTGAAG

>Generated by MATLAB 04-May-2023 13:02:29
TCGATCCCCGT

>Generated by MATLAB 04-May-2023 13:02:29
GCATTGCCATT

>Generated by MATLAB 04-May-2023 13:02:29
ACCACTGAATC

>Generated by MATLAB 04-May-2023 13:02:29
GATAAGCAGTA

>Generated by MATLAB 04-May-2023 13:02:29
AAAACACCGAA

>Generated by MATLAB 04-May-2023 13:02:29
GACATAAACAA

>Generated by MATLAB 04-May-2023 13:02:29
ATAACTTCCTG

>Generated by MATLAB 04-May-2023 13:02:29
ATACCCATTAA

>Generated by MATLAB 04-May-2023 13:02:29
TTGTTTTTGGT

>Generated by MATLAB 04-May-2023 13:02:29
ATGGCTGTTCA

>Generated by MATLAB 04-May-2023 13:02:29
CTGGCAGCGAT

>Generated by MATLAB 04-May-2023 13:02:29
AACAGGACATT

>Generated by MATLAB 04-May-2023 13:02:29
CAACCCACACC

>Generated by MATLAB 04-May-2023 13:02:29
CCTGACGCGCG

>Generated by MATLAB 04-May-2023 13:02:29
TTTATTAGGAT

>Generated by MATLAB 04-May-2023 13:02:29
CAGCTCCACGT

>Generated by MATLAB 04-May-2023 13:02:29
TGCCTGCACTC

>Generated by MATLAB 04-May-2023 13:02:29
CGGTAACGCGT

>Generated by MATLAB 04-May-2023 13:02:29
GTACGCGATCA

>Generated by MATLAB 04-May-2023 13:02:29
GCTGCTTGCCT

>Generated by MATLAB 04-May-2023 13:02:29
GTTCCGGCGAC

>Generated by MATLAB 04-May-2023 13:02:29
ACGACAGGAGT

>Generated by MATLAB 04-May-2023 13:02:29
GATTAAAGCGG

>Generated by MATLAB 04-May-2023 13:02:29
TTAGTGTTGCC

>Generated by MATLAB 04-May-2023 13:02:29
CCCGCTGGGAT

>Generated by MATLAB 04-May-2023 13:02:29
TATTGATATCG

>Generated by MATLAB 04-May-2023 13:02:29
AAAAAGAAGAG

>Generated by MATLAB 04-May-2023 13:02:29
GCCCGCAATTA

>Generated by MATLAB 04-May-2023 13:02:29
ATACCACCCTT

>Generated by MATLAB 04-May-2023 13:02:29
AATTGATAAAG

>Generated by MATLAB 04-May-2023 13:02:29
ATTTTCGCACA

>Generated by MATLAB 04-May-2023 13:02:29
CCGCCACCGCG

>Generated by MATLAB 04-May-2023 13:02:29
ATTTGCAGGTT

>Generated by MATLAB 04-May-2023 13:02:29
ATGCTAACGGG

>Generated by MATLAB 04-May-2023 13:02:29
TGACACAAACG

>Generated by MATLAB 04-May-2023 13:02:29
GTGAACATGAG

>Generated by MATLAB 04-May-2023 13:02:29
CTCTGTGGCGA

>Generated by MATLAB 04-May-2023 13:02:29
AGTACGATCAC

>Generated by MATLAB 04-May-2023 13:02:29
CAATTATGGCG

>Generated by MATLAB 04-May-2023 13:02:29
CTTGCAGCCGC

>Generated by MATLAB 04-May-2023 13:02:29
CCAGCAAACTC

>Generated by MATLAB 04-May-2023 13:02:29
TTCAGCCAATT

>Generated by MATLAB 04-May-2023 13:02:29
TCACTGAATCC

>Generated by MATLAB 04-May-2023 13:02:29
TGCCCTTCATT

>Generated by MATLAB 04-May-2023 13:02:29
TCTTTCGGCGT

>Generated by MATLAB 04-May-2023 13:02:29
GTGAACGCCTT

>Generated by MATLAB 04-May-2023 13:02:29
TCCGGTTAATG

>Generated by MATLAB 04-May-2023 13:02:29
CGCACGATGAT

>Generated by MATLAB 04-May-2023 13:02:29
AGCGTGATGTT

>Generated by MATLAB 04-May-2023 13:02:29
CACCGTGGGGG

>Generated by MATLAB 04-May-2023 13:02:29
AAGCGTAACAT

>Generated by MATLAB 04-May-2023 13:02:29
AATGAATATCG

>Generated by MATLAB 04-May-2023 13:02:29
ACCGCATTTTT

>Generated by MATLAB 04-May-2023 13:02:29
AAGCTGTGCAT

>Generated by MATLAB 04-May-2023 13:02:29
CCGCGTACAAA

>Generated by MATLAB 04-May-2023 13:02:29
CAGTCATATGG

>Generated by MATLAB 04-May-2023 13:02:29
CTTTAAGTTCC

>Generated by MATLAB 04-May-2023 13:02:29
GCACTGATTAA

>Generated by MATLAB 04-May-2023 13:02:29
CGTCAGGTGCT

>Generated by MATLAB 04-May-2023 13:02:29
ATTGAATGGCA

>Generated by MATLAB 04-May-2023 13:02:29
TGTGATGATGC

>Generated by MATLAB 04-May-2023 13:02:29
GGTTATCCAGA

>Generated by MATLAB 04-May-2023 13:02:29
CATGGACTGCG

>Generated by MATLAB 04-May-2023 13:02:29
TCATAGATATC

>Generated by MATLAB 04-May-2023 13:02:29
CAGCGTATCTT

>Generated by MATLAB 04-May-2023 13:02:29
GTTTGCTGATC

>Generated by MATLAB 04-May-2023 13:02:29
GGTTGTCATGC

>Generated by MATLAB 04-May-2023 13:02:29
CCGGGCAACAG

>Generated by MATLAB 04-May-2023 13:02:29
GTAATCGGCTG

>Generated by MATLAB 04-May-2023 13:02:29
TAACGTGCCGA

>Generated by MATLAB 04-May-2023 13:02:29
AACGTATAAAC

>Generated by MATLAB 04-May-2023 13:02:29
GCCAGCCGATT

>Generated by MATLAB 04-May-2023 13:02:29
TCATTGAGGCC

>Generated by MATLAB 04-May-2023 13:02:29
TTGTCATACGG

>Generated by MATLAB 04-May-2023 13:02:29
AGACGCGACGG

>Generated by MATLAB 04-May-2023 13:02:29
CGGGCGAACAG

>Generated by MATLAB 04-May-2023 13:02:29
TTGTGTGCTCT

>Generated by MATLAB 04-May-2023 13:02:29
GCAGCGACAAG

>Generated by MATLAB 04-May-2023 13:02:29
TTCTACGCTTC

>Generated by MATLAB 04-May-2023 13:02:29
GCTTACCGACG

>Generated by MATLAB 04-May-2023 13:02:29
GCCGTTTTTAA

>Generated by MATLAB 04-May-2023 13:02:29
AACTGCGGCGT

>Generated by MATLAB 04-May-2023 13:02:29
AACAGGAAAAA

>Generated by MATLAB 04-May-2023 13:02:29
ACGGCTCGTAG

>Generated by MATLAB 04-May-2023 13:02:29
TTTCTACAACA

>Generated by MATLAB 04-May-2023 13:02:29
AAACCGACGCC

>Generated by MATLAB 04-May-2023 13:02:29
GGCGCAATCGG

>Generated by MATLAB 04-May-2023 13:02:29
GGCGAAACATT

>Generated by MATLAB 04-May-2023 13:02:29
CTGGTTCGGTG

>Generated by MATLAB 04-May-2023 13:02:29
TAATTCATCCT

>Generated by MATLAB 04-May-2023 13:02:29
GACCCATGTGC

>Generated by MATLAB 04-May-2023 13:02:29
CTTTGTATCGC

>Generated by MATLAB 04-May-2023 13:02:29
GCTTCAGCGTT

>Generated by MATLAB 04-May-2023 13:02:29
TAGTTTTGGTG

>Generated by MATLAB 04-May-2023 13:02:29
ACAACAGGTTG

>Generated by MATLAB 04-May-2023 13:02:29
TGATTAATGTC

>Generated by MATLAB 04-May-2023 13:02:29
TGAAATATCAA

>Generated by MATLAB 04-May-2023 13:02:29
GTCAACTGGAC

>Generated by MATLAB 04-May-2023 13:02:29
GCGCCATTTTC

>Generated by MATLAB 04-May-2023 13:02:29
CATCGCTGGTT

>Generated by MATLAB 04-May-2023 13:02:29
TGATTTTATCT

>Generated by MATLAB 04-May-2023 13:02:29
AGTAGCCTGAC

>Generated by MATLAB 04-May-2023 13:02:29
ACTTGCTAATC

>Generated by MATLAB 04-May-2023 13:02:29
AGAATCAATGA

>Generated by MATLAB 04-May-2023 13:02:29
CACCGTTTGGT

>Generated by MATLAB 04-May-2023 13:02:29
AGTGAACCCGT

>Generated by MATLAB 04-May-2023 13:02:29
CGCTGATTTTG

>Generated by MATLAB 04-May-2023 13:02:29
AAATAACGTCG

>Generated by MATLAB 04-May-2023 13:02:29
CACGTAATCGC

>Generated by MATLAB 04-May-2023 13:02:29
ATTTAATCCGC

>Generated by MATLAB 04-May-2023 13:02:29
ATAAATGGGCA

>Generated by MATLAB 04-May-2023 13:02:29
GTAATAACAAC

>Generated by MATLAB 04-May-2023 13:02:29
CAACTGCGCAA

>Generated by MATLAB 04-May-2023 13:02:29
CACCGCATTAG

>Generated by MATLAB 04-May-2023 13:02:29
TGGTCAGTTGG

>Generated by MATLAB 04-May-2023 13:02:29
TACCGTACGCA

>Generated by MATLAB 04-May-2023 13:02:29
CCTTTGCCGGT

>Generated by MATLAB 04-May-2023 13:02:29
CCGCCTGCGGC

>Generated by MATLAB 04-May-2023 13:02:29
GCGTTGCTGAT

>Generated by MATLAB 04-May-2023 13:02:29
TGCCATCGCCA

>Generated by MATLAB 04-May-2023 13:02:29
CATAAGCTAAT

>Generated by MATLAB 04-May-2023 13:02:29
CCCTTCCCGTG

>Generated by MATLAB 04-May-2023 13:02:29
CTGATGGCGCT

>Generated by MATLAB 04-May-2023 13:02:29
CGATCTGTGGG

>Generated by MATLAB 04-May-2023 13:02:29
GGCCTGTTAAC

>Generated by MATLAB 04-May-2023 13:02:29
TAAATACTGTT

>Generated by MATLAB 04-May-2023 13:02:29
AGGTAAGTCGA

>Generated by MATLAB 04-May-2023 13:02:29
TTCAGCAGGAT

>Generated by MATLAB 04-May-2023 13:02:29
CCCTGCGTTGT

>Generated by MATLAB 04-May-2023 13:02:29
TTACCGATGAT

>Generated by MATLAB 04-May-2023 13:02:29
TCTTCTCACCT

>Generated by MATLAB 04-May-2023 13:02:29
GAAATGGACGA

>Generated by MATLAB 04-May-2023 13:02:29
ACCGTTCAGGC

>Generated by MATLAB 04-May-2023 13:02:29
GTAAGCCAGAC

>Generated by MATLAB 04-May-2023 13:02:29
GTGGACGCCAA

>Generated by MATLAB 04-May-2023 13:02:29
CAATTTCCACA

>Generated by MATLAB 04-May-2023 13:02:29
GGTGAGTTCTT

>Generated by MATLAB 04-May-2023 13:02:29
AATCCTCAAAA

>Generated by MATLAB 04-May-2023 13:02:29
ATCTCTACAAA

>Generated by MATLAB 04-May-2023 13:02:29
TGGAAGCCGTG

>Generated by MATLAB 04-May-2023 13:02:29
CTTTAGGCTGG

>Generated by MATLAB 04-May-2023 13:02:29
GTACGGATATC

>Generated by MATLAB 04-May-2023 13:02:29
TCAAGGAACTG

>Generated by MATLAB 04-May-2023 13:02:29
GTAGCCTCGCC

>Generated by MATLAB 04-May-2023 13:02:29
ATATATTTTCT

>Generated by MATLAB 04-May-2023 13:02:29
ACTTAATCCCA

>Generated by MATLAB 04-May-2023 13:02:29
GCCGGATATGC

>Generated by MATLAB 04-May-2023 13:02:29
GGGGGCTGGTC

>Generated by MATLAB 04-May-2023 13:02:29
GTGTCGATCTC

>Generated by MATLAB 04-May-2023 13:02:29
GCCACAGATAC

>Generated by MATLAB 04-May-2023 13:02:29
GTTATGTGTGA

>Generated by MATLAB 04-May-2023 13:02:29
CAAATGGTGAT

>Generated by MATLAB 04-May-2023 13:02:29
AATTAATAAAG

>Generated by MATLAB 04-May-2023 13:02:29
CCTGCTGCATA

>Generated by MATLAB 04-May-2023 13:02:29
AATCAACGGGC

>Generated by MATLAB 04-May-2023 13:02:29
CACGTAGACTG

>Generated by MATLAB 04-May-2023 13:02:29
ACCGTAACGGA

>Generated by MATLAB 04-May-2023 13:02:29
CATCCAGAAAA

>Generated by MATLAB 04-May-2023 13:02:29
CGACGCCAGTG

>Generated by MATLAB 04-May-2023 13:02:29
CAGCGTGGTGA

>Generated by MATLAB 04-May-2023 13:02:29
GGGACGCGTTT

>Generated by MATLAB 04-May-2023 13:02:29
TGTAATACCAC

>Generated by MATLAB 04-May-2023 13:02:29
CTGTTTATGCA

>Generated by MATLAB 04-May-2023 13:02:29
ATCGATAAGCG

>Generated by MATLAB 04-May-2023 13:02:29
AATGGCTTTTG

>Generated by MATLAB 04-May-2023 13:02:29
CGACGTCACCG

>Generated by MATLAB 04-May-2023 13:02:29
GCGCATGATGG

>Generated by MATLAB 04-May-2023 13:02:29
GTAATGATGAG

>Generated by MATLAB 04-May-2023 13:02:29
GTAGCGGGGGC

>Generated by MATLAB 04-May-2023 13:02:29
ACTTCCCTCAT

>Generated by MATLAB 04-May-2023 13:02:29
CGCAAAGGTAA

>Generated by MATLAB 04-May-2023 13:02:29
AGCAGAGAAAA

>Generated by MATLAB 04-May-2023 13:02:29
CAGCGACAGCG

>Generated by MATLAB 04-May-2023 13:02:29
GGCGATGTATC

>Generated by MATLAB 04-May-2023 13:02:29
TCTTTAAAGCG

>Generated by MATLAB 04-May-2023 13:02:29
ATCAAAAGCAG

>Generated by MATLAB 04-May-2023 13:02:29
GATGTGCCCGT

>Generated by MATLAB 04-May-2023 13:02:29
TGCGCAGTTCT

>Generated by MATLAB 04-May-2023 13:02:29
TCAACGTACCC

>Generated by MATLAB 04-May-2023 13:02:29
GCGGCGTTGGG

>Generated by MATLAB 04-May-2023 13:02:29
AGGTAGGTCTG

>Generated by MATLAB 04-May-2023 13:02:29
GAAATATTACG

>Generated by MATLAB 04-May-2023 13:02:29
ATTGATGGAGA

>Generated by MATLAB 04-May-2023 13:02:29
AAAACCTTTGA

>Generated by MATLAB 04-May-2023 13:02:29
CGTGCACCCGG

>Generated by MATLAB 04-May-2023 13:02:29
TTTCTGAATTA

>Generated by MATLAB 04-May-2023 13:02:29
ACCGGGGCGTC

>Generated by MATLAB 04-May-2023 13:02:29
CTTCGATGGTA

>Generated by MATLAB 04-May-2023 13:02:29
TGGTTAACCCC

>Generated by MATLAB 04-May-2023 13:02:29
CTTATTGTACA

>Generated by MATLAB 04-May-2023 13:02:29
CTGGTGACACC

>Generated by MATLAB 04-May-2023 13:02:29
CCCAGCACATC

>Generated by MATLAB 04-May-2023 13:02:29
TTTGTCCGCCA

>Generated by MATLAB 04-May-2023 13:02:29
CGCCTGGGCTA

>Generated by MATLAB 04-May-2023 13:02:29
GTGCCATGTTC

>Generated by MATLAB 04-May-2023 13:02:29
AATTCCGGGGA

>Generated by MATLAB 04-May-2023 13:02:29
CGATAATTTGC

>Generated by MATLAB 04-May-2023 13:02:29
GTAACGATTAT

>Generated by MATLAB 04-May-2023 13:02:29
TTCATGATGCA

>Generated by MATLAB 04-May-2023 13:02:29
AGCGCGTTTTT

>Generated by MATLAB 04-May-2023 13:02:29
ATCGCCATCGA

>Generated by MATLAB 04-May-2023 13:02:29
AGATTTAATGG

>Generated by MATLAB 04-May-2023 13:02:29
GAAAAGCACTA

>Generated by MATLAB 04-May-2023 13:02:29
GCAGGTTGAGT

>Generated by MATLAB 04-May-2023 13:02:29
ATGCGCGTTTC

>Generated by MATLAB 04-May-2023 13:02:29
TGCCAGAATAG

>Generated by MATLAB 04-May-2023 13:02:29
TCCACCAGTAC

>Generated by MATLAB 04-May-2023 13:02:29
CGGTAAGTCTG

>Generated by MATLAB 04-May-2023 13:02:29
CATGATTTCTC

>Generated by MATLAB 04-May-2023 13:02:29
CTTCATCTAAC

>Generated by MATLAB 04-May-2023 13:02:29
ACATAAATATC

>Generated by MATLAB 04-May-2023 13:02:29
ATTGACCATTT

>Generated by MATLAB 04-May-2023 13:02:29
TTAACGGTCAA

>Generated by MATLAB 04-May-2023 13:02:29
CAGAAGCAACA

>Generated by MATLAB 04-May-2023 13:02:29
TAATCATTGAA

>Generated by MATLAB 04-May-2023 13:02:29
CAGTCTAAATG

>Generated by MATLAB 04-May-2023 13:02:29
ACCTGTGGCGT

>Generated by MATLAB 04-May-2023 13:02:29
GGATCTCACGC

>Generated by MATLAB 04-May-2023 13:02:29
CTTTCACCTCG

>Generated by MATLAB 04-May-2023 13:02:29
TCAACACCCAG

>Generated by MATLAB 04-May-2023 13:02:30
GTTAACTGCCC

>Generated by MATLAB 04-May-2023 13:02:30
GTATTGATGCG

>Generated by MATLAB 04-May-2023 13:02:30
GGCAGAAATTT

>Generated by MATLAB 04-May-2023 13:02:30
CGCGTGTGATG

>Generated by MATLAB 04-May-2023 13:02:30
TTCGGTGAAAT

>Generated by MATLAB 04-May-2023 13:02:30
GAAGCGATTGA

>Generated by MATLAB 04-May-2023 13:02:30
AATGACATTGC

>Generated by MATLAB 04-May-2023 13:02:30
ATTTGTTCGTT

>Generated by MATLAB 04-May-2023 13:02:30
TGCTGTGGCAT

>Generated by MATLAB 04-May-2023 13:02:30
TGTCTGTTTCA

>Generated by MATLAB 04-May-2023 13:02:30
TGGCAGGATCA

>Generated by MATLAB 04-May-2023 13:02:30
CATGGTTTTTT

>Generated by MATLAB 04-May-2023 13:02:30
AGCGGCCTATT

>Generated by MATLAB 04-May-2023 13:02:30
TACGCAGAATA

>Generated by MATLAB 04-May-2023 13:02:30
CTTTCATCCCG

>Generated by MATLAB 04-May-2023 13:02:30
GATCTGGAAAT

>Generated by MATLAB 04-May-2023 13:02:30
GTCCACAATTA

>Generated by MATLAB 04-May-2023 13:02:30
TGATGTTCACC

>Generated by MATLAB 04-May-2023 13:02:30
TGTTTGGTCTT

>Generated by MATLAB 04-May-2023 13:02:30
TGAGGGGTGGT

>Generated by MATLAB 04-May-2023 13:02:30
GCGCCATTGAT

>Generated by MATLAB 04-May-2023 13:02:30
TCGCCGCTTCG

>Generated by MATLAB 04-May-2023 13:02:30
TTCCCCTGATG

>Generated by MATLAB 04-May-2023 13:02:30
CCCGAAGGTTC

>Generated by MATLAB 04-May-2023 13:02:30
CTCAGGAAAGG

>Generated by MATLAB 04-May-2023 13:02:30
AAGTGTGGCAG

>Generated by MATLAB 04-May-2023 13:02:30
AGTCCAGAACG

>Generated by MATLAB 04-May-2023 13:02:30
GATTTATTCAT

>Generated by MATLAB 04-May-2023 13:02:30
CCTCAACAACC

>Generated by MATLAB 04-May-2023 13:02:30
TGACCAGGGTC

>Generated by MATLAB 04-May-2023 13:02:30
GTATGTACACC

>Generated by MATLAB 04-May-2023 13:02:30
TGGATGCGTTA

>Generated by MATLAB 04-May-2023 13:02:30
TCGGTGAAAAC

>Generated by MATLAB 04-May-2023 13:02:30
AGCAGTTAGCA

>Generated by MATLAB 04-May-2023 13:02:30
AGCGCCATCCG

>Generated by MATLAB 04-May-2023 13:02:30
GGCGTTTGGCG

>Generated by MATLAB 04-May-2023 13:02:30
GGTGGCGGGCT

>Generated by MATLAB 04-May-2023 13:02:30
TGACCTGACGT

>Generated by MATLAB 04-May-2023 13:02:30
GAACAGTACGG

>Generated by MATLAB 04-May-2023 13:02:30
CAGCACTTCAG

>Generated by MATLAB 04-May-2023 13:02:30
CCGCACGGTAT

>Generated by MATLAB 04-May-2023 13:02:30
GGACTGAAAAT

>Generated by MATLAB 04-May-2023 13:02:30
AACAAAACCCT

>Generated by MATLAB 04-May-2023 13:02:30
ATCCGGTGGCT

>Generated by MATLAB 04-May-2023 13:02:30
GATGCACCGAA

>Generated by MATLAB 04-May-2023 13:02:30
GGTGTCATTCG

>Generated by MATLAB 04-May-2023 13:02:30
AGATGGGACAG

>Generated by MATLAB 04-May-2023 13:02:30
TGAGATCGATG

>Generated by MATLAB 04-May-2023 13:02:30
GCACGTTTGTC

>Generated by MATLAB 04-May-2023 13:02:30
AATCTATTTAC

>Generated by MATLAB 04-May-2023 13:02:30
ATAAAGTTATT

>Generated by MATLAB 04-May-2023 13:02:30
TGCAAATAAAT

>Generated by MATLAB 04-May-2023 13:02:30
GGGTGATGGCT

>Generated by MATLAB 04-May-2023 13:02:30
CGTCAATCCAC

>Generated by MATLAB 04-May-2023 13:02:30
CCTCCGAATCC

>Generated by MATLAB 04-May-2023 13:02:30
GGTATCCAGAT

>Generated by MATLAB 04-May-2023 13:02:30
CCAGTCCGTTG

>Generated by MATLAB 04-May-2023 13:02:30
ATTACTTTCTC

>Generated by MATLAB 04-May-2023 13:02:30
TAAATCCACGG

>Generated by MATLAB 04-May-2023 13:02:30
CGCAATATCCG

>Generated by MATLAB 04-May-2023 13:02:30
CCCATTTGCCA

>Generated by MATLAB 04-May-2023 13:02:30
GCAGTCGTCCG

>Generated by MATLAB 04-May-2023 13:02:30
AGTGGGATGCG

>Generated by MATLAB 04-May-2023 13:02:30
ATTATCGTGAG

>Generated by MATLAB 04-May-2023 13:02:30
TCGCAATCGTG

>Generated by MATLAB 04-May-2023 13:02:30
CTCCGACTGCG

>Generated by MATLAB 04-May-2023 13:02:30
TCCCCAGTTCC

>Generated by MATLAB 04-May-2023 13:02:30
TTTGGTTTAGG

>Generated by MATLAB 04-May-2023 13:02:30
TCTGCACTTTT

>Generated by MATLAB 04-May-2023 13:02:30
AATTGCTGTTA

>Generated by MATLAB 04-May-2023 13:02:30
ACGACGACGAC

>Generated by MATLAB 04-May-2023 13:02:30
GCGACCCCCAC

>Generated by MATLAB 04-May-2023 13:02:30
CCGAAAACATT

>Generated by MATLAB 04-May-2023 13:02:30
ATTCACCTGTA

>Generated by MATLAB 04-May-2023 13:02:30
GTCATCTCTCA

>Generated by MATLAB 04-May-2023 13:02:30
GATAGGGCGTT

>Generated by MATLAB 04-May-2023 13:02:30
CACCACAAGGA

>Generated by MATLAB 04-May-2023 13:02:30
GGTGGTGATGG

>Generated by MATLAB 04-May-2023 13:02:30
GATGACGATGC

>Generated by MATLAB 04-May-2023 13:02:30
TCGCGCCGCGA

>Generated by MATLAB 04-May-2023 13:02:30
GTCAATGCAGC

>Generated by MATLAB 04-May-2023 13:02:30
ATTGCAAAATT

>Generated by MATLAB 04-May-2023 13:02:30
GCTTGTAAGCC

>Generated by MATLAB 04-May-2023 13:02:30
TGGCAGAAGGT

>Generated by MATLAB 04-May-2023 13:02:30
CTGTATGTCTG

>Generated by MATLAB 04-May-2023 13:02:30
GGCGCGGGCGA

>Generated by MATLAB 04-May-2023 13:02:30
TCCTGTTGCGC

>Generated by MATLAB 04-May-2023 13:02:30
GATGGACGGCG

>Generated by MATLAB 04-May-2023 13:02:30
GACCTCCGGTG

>Generated by MATLAB 04-May-2023 13:02:30
TTCTTCCAGCG

>Generated by MATLAB 04-May-2023 13:02:30
ACCCAGCTCGC

>Generated by MATLAB 04-May-2023 13:02:30
AGCATCAAATA

>Generated by MATLAB 04-May-2023 13:02:30
ATCACCGGCCA

>Generated by MATLAB 04-May-2023 13:02:30
CGTCAAATGCT

>Generated by MATLAB 04-May-2023 13:02:30
TGCCTGGTGTG

>Generated by MATLAB 04-May-2023 13:02:30
TCGCTTTTTGG

>Generated by MATLAB 04-May-2023 13:02:30
TTGTTACCAGA

>Generated by MATLAB 04-May-2023 13:02:30
GCCTCACCGAA

>Generated by MATLAB 04-May-2023 13:02:30
GTATGGCTGCG

>Generated by MATLAB 04-May-2023 13:02:30
ATCAGGATTGT

>Generated by MATLAB 04-May-2023 13:02:30
TACCGTGCTGT

>Generated by MATLAB 04-May-2023 13:02:30
AGTACCCGTCA

>Generated by MATLAB 04-May-2023 13:02:30
GCAACTCGCGG

>Generated by MATLAB 04-May-2023 13:02:30
AGTCATGAATG

>Generated by MATLAB 04-May-2023 13:02:30
TGCTGGCAACG

>Generated by MATLAB 04-May-2023 13:02:30
GCATAATGTCC

>Generated by MATLAB 04-May-2023 13:02:30
GGGAAAGGCAG

>Generated by MATLAB 04-May-2023 13:02:30
TTCACCGGCCT

>Generated by MATLAB 04-May-2023 13:02:30
CACCACCGACG

>Generated by MATLAB 04-May-2023 13:02:30
AATCCACCAGA

>Generated by MATLAB 04-May-2023 13:02:30
TCAGAACGCCG

>Generated by MATLAB 04-May-2023 13:02:30
CACGCGTCGCC

>Generated by MATLAB 04-May-2023 13:02:30
TGAACTTGTGG

>Generated by MATLAB 04-May-2023 13:02:30
CTCTCCTGGGC

>Generated by MATLAB 04-May-2023 13:02:30
CTGCGGATATC

>Generated by MATLAB 04-May-2023 13:02:30
TGGCTGGGAAA

>Generated by MATLAB 04-May-2023 13:02:30
GGTGATGTGAA

>Generated by MATLAB 04-May-2023 13:02:30
TCGGTCATCAC

>Generated by MATLAB 04-May-2023 13:02:30
AATGCGACGAG

>Generated by MATLAB 04-May-2023 13:02:30
TAACGCTTTTT

>Generated by MATLAB 04-May-2023 13:02:30
AAAACCGCCTT

>Generated by MATLAB 04-May-2023 13:02:30
ACAGAGGCGTT

>Generated by MATLAB 04-May-2023 13:02:30
GAAGATACGGA

>Generated by MATLAB 04-May-2023 13:02:30
CAACAACGCAT

>Generated by MATLAB 04-May-2023 13:02:30
GGCGAGCTGGA

>Generated by MATLAB 04-May-2023 13:02:30
TTTTTAAATCG

>Generated by MATLAB 04-May-2023 13:02:30
CAGCAATTACA

>Generated by MATLAB 04-May-2023 13:02:30
TCAGATAATAT

>Generated by MATLAB 04-May-2023 13:02:30
TTGCTGCCGCA

>Generated by MATLAB 04-May-2023 13:02:30
GTCAGGGGTTA

>Generated by MATLAB 04-May-2023 13:02:30
GGCTTCGTACG

>Generated by MATLAB 04-May-2023 13:02:30
CGTAGGCAATT

>Generated by MATLAB 04-May-2023 13:02:30
TCATAGATATA

>Generated by MATLAB 04-May-2023 13:02:30
TGAGGCAACAC

>Generated by MATLAB 04-May-2023 13:02:30
CAGGGTATCTA

>Generated by MATLAB 04-May-2023 13:02:30
AGCTGGGAGAG

>Generated by MATLAB 04-May-2023 13:02:30
GTATCAGCTTA

>Generated by MATLAB 04-May-2023 13:02:30
CAGGCAGTTTT

>Generated by MATLAB 04-May-2023 13:02:30
ACCAGGCGGAT

>Generated by MATLAB 04-May-2023 13:02:30
GGCAGGGAAGG

>Generated by MATLAB 04-May-2023 13:02:30
TACGATTTTTT

>Generated by MATLAB 04-May-2023 13:02:30
GCAGGACGCAC

>Generated by MATLAB 04-May-2023 13:02:30
GGCGACACTAC

>Generated by MATLAB 04-May-2023 13:02:30
ATTAGCGCGCC

>Generated by MATLAB 04-May-2023 13:02:30
GGTGGCTTCAT

>Generated by MATLAB 04-May-2023 13:02:30
CGGACATCACT

>Generated by MATLAB 04-May-2023 13:02:30
TGCGTGGCGAT

>Generated by MATLAB 04-May-2023 13:02:30
AAAGATGCGAA

>Generated by MATLAB 04-May-2023 13:02:30
ACCATTGTTGA

>Generated by MATLAB 04-May-2023 13:02:30
TGGTTGAGTTC

>Generated by MATLAB 04-May-2023 13:02:30
TACGGTGAACC

>Generated by MATLAB 04-May-2023 13:02:30
CTCATTAATGA

>Generated by MATLAB 04-May-2023 13:02:30
GGTTTCGCCGC

>Generated by MATLAB 04-May-2023 13:02:30
GAAACGGCAGG

>Generated by MATLAB 04-May-2023 13:02:30
ATGCAGTGCGC

>Generated by MATLAB 04-May-2023 13:02:30
AAAAATGAAAA

>Generated by MATLAB 04-May-2023 13:02:30
AAAGTGACGCC

>Generated by MATLAB 04-May-2023 13:02:30
AGTCTGAAGGT

>Generated by MATLAB 04-May-2023 13:02:30
GCAGGTACCCG

>Generated by MATLAB 04-May-2023 13:02:30
CGTAAACTGGG

>Generated by MATLAB 04-May-2023 13:02:30
GCCCGCTCCAA

>Generated by MATLAB 04-May-2023 13:02:30
ACCTCAGGAAA

>Generated by MATLAB 04-May-2023 13:02:30
AGACTGGCTGT

>Generated by MATLAB 04-May-2023 13:02:30
GCGATCGTTTC

>Generated by MATLAB 04-May-2023 13:02:30
TGTGGCTGGCG

>Generated by MATLAB 04-May-2023 13:02:30
AGCGATTCACG

>Generated by MATLAB 04-May-2023 13:02:30
TCTCTATTACC

>Generated by MATLAB 04-May-2023 13:02:30
GCAAAACCGTG

>Generated by MATLAB 04-May-2023 13:02:30
GTAATGCGCTC

>Generated by MATLAB 04-May-2023 13:02:30
CCAATCTCGTT

>Generated by MATLAB 04-May-2023 13:02:30
CCGGCGTTAAA

>Generated by MATLAB 04-May-2023 13:02:30
ATGTTAAATTC

>Generated by MATLAB 04-May-2023 13:02:30
CCGCGCTGTGG

>Generated by MATLAB 04-May-2023 13:02:30
CGAGTTTTGCC

>Generated by MATLAB 04-May-2023 13:02:30
ATGCGTGATTC

>Generated by MATLAB 04-May-2023 13:02:30
CGCCGATCGCC

>Generated by MATLAB 04-May-2023 13:02:30
CAAAACTCGGT

>Generated by MATLAB 04-May-2023 13:02:30
ATTCCGATATT

>Generated by MATLAB 04-May-2023 13:02:30
AATGCACGAAA

>Generated by MATLAB 04-May-2023 13:02:30
TGAACCGACGA

>Generated by MATLAB 04-May-2023 13:02:30
GTCAATATCCT

>Generated by MATLAB 04-May-2023 13:02:30
CTGTGGGTCGG

>Generated by MATLAB 04-May-2023 13:02:30
GTACTGATTGA

>Generated by MATLAB 04-May-2023 13:02:30
CTCAGCATTAA

>Generated by MATLAB 04-May-2023 13:02:30
CAGCACCTGCA

>Generated by MATLAB 04-May-2023 13:02:30
TAGACGCCAGC

>Generated by MATLAB 04-May-2023 13:02:30
TACTGTCGGAA

>Generated by MATLAB 04-May-2023 13:02:30
GTCCGCGTCCG

>Generated by MATLAB 04-May-2023 13:02:30
TACCTGGCAAC

>Generated by MATLAB 04-May-2023 13:02:30
TGGTGTCTCTG

>Generated by MATLAB 04-May-2023 13:02:30
CGGCATTACGG

>Generated by MATLAB 04-May-2023 13:02:30
CCTGTGGGTGT

>Generated by MATLAB 04-May-2023 13:02:30
CAGGACGACAG

>Generated by MATLAB 04-May-2023 13:02:30
GTCCACCGGTG

>Generated by MATLAB 04-May-2023 13:02:30
CGGTCGTATGG

>Generated by MATLAB 04-May-2023 13:02:30
GCAAGCTGGCG

>Generated by MATLAB 04-May-2023 13:02:30
TCGCTCAATCG

>Generated by MATLAB 04-May-2023 13:02:30
CCGTAGGGATA

>Generated by MATLAB 04-May-2023 13:02:30
CGAGGAGTTTA

>Generated by MATLAB 04-May-2023 13:02:30
CTGCATGAAGC

>Generated by MATLAB 04-May-2023 13:02:30
GTTGCACTGCA

>Generated by MATLAB 04-May-2023 13:02:30
TAACCGCCTGC

>Generated by MATLAB 04-May-2023 13:02:30
TAAAATACCAA

>Generated by MATLAB 04-May-2023 13:02:30
TGGTAACGCAT

>Generated by MATLAB 04-May-2023 13:02:30
ACTCTTCGATG

>Generated by MATLAB 04-May-2023 13:02:30
ACCGGACTCTT

>Generated by MATLAB 04-May-2023 13:02:30
GGCGTCAGGCC

>Generated by MATLAB 04-May-2023 13:02:30
CCGCCGGTACG

>Generated by MATLAB 04-May-2023 13:02:30
GAGGAGCTGGC

>Generated by MATLAB 04-May-2023 13:02:30
CGGTAGTTGGG

>Generated by MATLAB 04-May-2023 13:02:30
CGCGGCGAAGC

>Generated by MATLAB 04-May-2023 13:02:30
TACCGGGTAAT

>Generated by MATLAB 04-May-2023 13:02:30
AGCACGCGCAG

>Generated by MATLAB 04-May-2023 13:02:30
GCAGGTTGCTG

>Generated by MATLAB 04-May-2023 13:02:30
GCAAAAGTGAA

>Generated by MATLAB 04-May-2023 13:02:30
AACCCGCAAAC

>Generated by MATLAB 04-May-2023 13:02:30
GGTACCAGAAC

>Generated by MATLAB 04-May-2023 13:02:30
TTAGGTATTGC

>Generated by MATLAB 04-May-2023 13:02:30
TCGATCATCGC

>Generated by MATLAB 04-May-2023 13:02:30
TCTTGCATAGT

>Generated by MATLAB 04-May-2023 13:02:30
TCACACTCCAG

>Generated by MATLAB 04-May-2023 13:02:30
GGTTGGATAAA

>Generated by MATLAB 04-May-2023 13:02:30
CGGTTCAGGAG

>Generated by MATLAB 04-May-2023 13:02:30
AACAGTTGCTA

>Generated by MATLAB 04-May-2023 13:02:30
TCAACATTGCC

>Generated by MATLAB 04-May-2023 13:02:30
ACTCCCTTAAC

>Generated by MATLAB 04-May-2023 13:02:31
GCTCAGATTGC

>Generated by MATLAB 04-May-2023 13:02:31
AGCGGCGAAAT

>Generated by MATLAB 04-May-2023 13:02:31
CTCATCAAACT

>Generated by MATLAB 04-May-2023 13:02:31
CGTTGCAGGGG

>Generated by MATLAB 04-May-2023 13:02:31
CCGAGGCGAGA

>Generated by MATLAB 04-May-2023 13:02:31
GTGGTTTTCAG

>Generated by MATLAB 04-May-2023 13:02:31
TGCCGTTTAAA

>Generated by MATLAB 04-May-2023 13:02:31
TCAGCGGTGAT

>Generated by MATLAB 04-May-2023 13:02:31
GACCTGGTGGT

>Generated by MATLAB 04-May-2023 13:02:31
ATGCGCGCGCA

>Generated by MATLAB 04-May-2023 13:02:31
TCGCCAGACGC

>Generated by MATLAB 04-May-2023 13:02:31
AGGCATTGCTG

>Generated by MATLAB 04-May-2023 13:02:31
ACCTGCGGCAT

>Generated by MATLAB 04-May-2023 13:02:31
AAAGGGGTCGG

>Generated by MATLAB 04-May-2023 13:02:31
TATCAGTGTTG

>Generated by MATLAB 04-May-2023 13:02:31
GTTTCACGAAT

>Generated by MATLAB 04-May-2023 13:02:31
GAGCGCCAGCT

>Generated by MATLAB 04-May-2023 13:02:31
CCATTCGCGGG

>Generated by MATLAB 04-May-2023 13:02:31
GTTATCGCCCG

>Generated by MATLAB 04-May-2023 13:02:31
ATTTCCATAAT

>Generated by MATLAB 04-May-2023 13:02:31
GCGCCGTTAGC

>Generated by MATLAB 04-May-2023 13:02:31
CAGTGCCGATG

>Generated by MATLAB 04-May-2023 13:02:31
GGTAATGCGGA

>Generated by MATLAB 04-May-2023 13:02:31
GTCGGGCTGGG

>Generated by MATLAB 04-May-2023 13:02:31
ACAGATGCAGG

>Generated by MATLAB 04-May-2023 13:02:31
GGGTATCACAC

>Generated by MATLAB 04-May-2023 13:02:31
GCTAATGAGAT

>Generated by MATLAB 04-May-2023 13:02:31
GAATACCGTAA

>Generated by MATLAB 04-May-2023 13:02:31
CTGTCATGACA

>Generated by MATLAB 04-May-2023 13:02:31
GGTGATAACAC

>Generated by MATLAB 04-May-2023 13:02:31
GTCTGGGATCG

>Generated by MATLAB 04-May-2023 13:02:31
GAGCAATCCAG

>Generated by MATLAB 04-May-2023 13:02:31
GTGCCCAAAAT

>Generated by MATLAB 04-May-2023 13:02:31
ACTAAATAAAT

>Generated by MATLAB 04-May-2023 13:02:31
GGCGTCCGTCA

>Generated by MATLAB 04-May-2023 13:02:31
GTAATTAAAGC

>Generated by MATLAB 04-May-2023 13:02:31
CTCGCGCTGCT

>Generated by MATLAB 04-May-2023 13:02:31
GGAATGAATGT

>Generated by MATLAB 04-May-2023 13:02:31
GATGAAGCGCG

>Generated by MATLAB 04-May-2023 13:02:31
TCAGGTATTAC

>Generated by MATLAB 04-May-2023 13:02:31
CAACAAAGGTG

>Generated by MATLAB 04-May-2023 13:02:31
CTGAATATGTT

>Generated by MATLAB 04-May-2023 13:02:31
TCAGACATCGC

>Generated by MATLAB 04-May-2023 13:02:31
CCACCTCCGGT

>Generated by MATLAB 04-May-2023 13:02:31
GGCCTGTGATG

>Generated by MATLAB 04-May-2023 13:02:31
AAAGGAGAAAT

>Generated by MATLAB 04-May-2023 13:02:31
GCTGGCGATTG

>Generated by MATLAB 04-May-2023 13:02:31
GCCGAATGTCG

>Generated by MATLAB 04-May-2023 13:02:31
GATTTGCCTGT

>Generated by MATLAB 04-May-2023 13:02:31
CGGGGTCCAGC

>Generated by MATLAB 04-May-2023 13:02:31
CGGCTGGAAGG

>Generated by MATLAB 04-May-2023 13:02:31
GCTGGAACCGT

>Generated by MATLAB 04-May-2023 13:02:31
GTTACGCCGCC

>Generated by MATLAB 04-May-2023 13:02:31
AGGAGATGAAA

>Generated by MATLAB 04-May-2023 13:02:31
GCAATAGCCTT

>Generated by MATLAB 04-May-2023 13:02:31
AGCAACTGGCT

>Generated by MATLAB 04-May-2023 13:02:31
ATATTTAAAAG

>Generated by MATLAB 04-May-2023 13:02:31
CCGCTCAATAA

>Generated by MATLAB 04-May-2023 13:02:31
ATGGGTCGCGC

>Generated by MATLAB 04-May-2023 13:02:31
TCAGTTGCGTC

>Generated by MATLAB 04-May-2023 13:02:31
TAACACTATTC

>Generated by MATLAB 04-May-2023 13:02:31
GTTATTCTCCT

>Generated by MATLAB 04-May-2023 13:02:31
TGACGGAACAA

>Generated by MATLAB 04-May-2023 13:02:31
TCCGCACTGCA

>Generated by MATLAB 04-May-2023 13:02:31
TCGGTGATCTC

>Generated by MATLAB 04-May-2023 13:02:31
AATGGTATAAA

>Generated by MATLAB 04-May-2023 13:02:31
CTTCCAGCACT

>Generated by MATLAB 04-May-2023 13:02:31
AAGCCGGGGAT

>Generated by MATLAB 04-May-2023 13:02:31
TTCTCATAAAA

>Generated by MATLAB 04-May-2023 13:02:31
TGCCATAATGC

>Generated by MATLAB 04-May-2023 13:02:31
TTTTGGTTACG

>Generated by MATLAB 04-May-2023 13:02:31
TTCACGGATAG

>Generated by MATLAB 04-May-2023 13:02:31
TCGGTCACGCG

>Generated by MATLAB 04-May-2023 13:02:31
ACTGTTCGGTA

>Generated by MATLAB 04-May-2023 13:02:31
GTCCGCTGCCA

>Generated by MATLAB 04-May-2023 13:02:31
CCGTGGTGTCG

>Generated by MATLAB 04-May-2023 13:02:31
TTGAATAACAA

>Generated by MATLAB 04-May-2023 13:02:31
TCTACGGAACT

>Generated by MATLAB 04-May-2023 13:02:31
AGTGATTGTTC

>Generated by MATLAB 04-May-2023 13:02:31
ATTGATGTTTC

>Generated by MATLAB 04-May-2023 13:02:31
CACCCGAAAAG

>Generated by MATLAB 04-May-2023 13:02:31
TCGATACGCAG

>Generated by MATLAB 04-May-2023 13:02:31
CATGGCGCTTG

>Generated by MATLAB 04-May-2023 13:02:31
AAACTGGTGCG

>Generated by MATLAB 04-May-2023 13:02:31
CATGCGTTAAT

>Generated by MATLAB 04-May-2023 13:02:31
GTTAGCGCCAG

>Generated by MATLAB 04-May-2023 13:02:31
GACGCTGGAAT

>Generated by MATLAB 04-May-2023 13:02:31
CGCCAAGGCCA

>Generated by MATLAB 04-May-2023 13:02:31
AAACCGACCTT

>Generated by MATLAB 04-May-2023 13:02:31
TGCCCGTCCAG

>Generated by MATLAB 04-May-2023 13:02:31
TGTGGTGATCT

>Generated by MATLAB 04-May-2023 13:02:31
GCGGCGCGCGT

>Generated by MATLAB 04-May-2023 13:02:31
GGTTGGTGCCG

>Generated by MATLAB 04-May-2023 13:02:31
ATGAGGAATTC

>Generated by MATLAB 04-May-2023 13:02:31
AGCATCGATGG

>Generated by MATLAB 04-May-2023 13:02:31
CCCGCTTTGGT

>Generated by MATLAB 04-May-2023 13:02:31
CCGTTAACCAG

>Generated by MATLAB 04-May-2023 13:02:31
ATATTGACGCC

>Generated by MATLAB 04-May-2023 13:02:31
TTCGAGCTGAT

>Generated by MATLAB 04-May-2023 13:02:31
GGCGAACACTT

>Generated by MATLAB 04-May-2023 13:02:31
CAACGCGATCC

>Generated by MATLAB 04-May-2023 13:02:31
GGTGTGAGCGG

>Generated by MATLAB 04-May-2023 13:02:31
GACGAAAAGAA

>Generated by MATLAB 04-May-2023 13:02:31
AGACCGGCTTC

>Generated by MATLAB 04-May-2023 13:02:31
CTGCCCGGACG

>Generated by MATLAB 04-May-2023 13:02:31
CTACCCGTTTT

>Generated by MATLAB 04-May-2023 13:02:31
TACATAAGGGT

>Generated by MATLAB 04-May-2023 13:02:31
CCGCCAAAGCG

>Generated by MATLAB 04-May-2023 13:02:31
TTCTGACTCCA

>Generated by MATLAB 04-May-2023 13:02:31
GAGGGGAAATT

>Generated by MATLAB 04-May-2023 13:02:31
GCCGAACTGTT

>Generated by MATLAB 04-May-2023 13:02:31
AACGCCGTATT

>Generated by MATLAB 04-May-2023 13:02:31
GTTCTTGTGCT

>Generated by MATLAB 04-May-2023 13:02:31
TCGATAACGCT

>Generated by MATLAB 04-May-2023 13:02:31
GTTCCGGTAGT

>Generated by MATLAB 04-May-2023 13:02:31
CCCGGTACCGT

>Generated by MATLAB 04-May-2023 13:02:31
AAAAATACCCT

>Generated by MATLAB 04-May-2023 13:02:31
CAGAATCCATT

>Generated by MATLAB 04-May-2023 13:02:31
CTTTGATCCAA

>Generated by MATLAB 04-May-2023 13:02:31
CGAGGCTTCGT

>Generated by MATLAB 04-May-2023 13:02:31
ATCGAAATGAA

>Generated by MATLAB 04-May-2023 13:02:31
ATTGATACGGC

>Generated by MATLAB 04-May-2023 13:02:31
GATAATTTATT

>Generated by MATLAB 04-May-2023 13:02:31
GGGTCACTGCT

>Generated by MATLAB 04-May-2023 13:02:31
ATTGCGGTCAT

>Generated by MATLAB 04-May-2023 13:02:31
CCTAAGGCGAT

>Generated by MATLAB 04-May-2023 13:02:31
CGGTTCCGCGT

>Generated by MATLAB 04-May-2023 13:02:31
GATACAGCAAC

>Generated by MATLAB 04-May-2023 13:02:31
TGAAAGACCAT

>Generated by MATLAB 04-May-2023 13:02:31
ACCGGACCGTT

>Generated by MATLAB 04-May-2023 13:02:31
AAGCGAATACG

>Generated by MATLAB 04-May-2023 13:02:31
CTCGCAGGTAT

>Generated by MATLAB 04-May-2023 13:02:31
CTTGCTGACGA

>Generated by MATLAB 04-May-2023 13:02:31
ATTTTGTCCTG

>Generated by MATLAB 04-May-2023 13:02:31
GCTAATGGGTT

>Generated by MATLAB 04-May-2023 13:02:31
CTGAGTATGCC

>Generated by MATLAB 04-May-2023 13:02:31
CTGCATTATTC

>Generated by MATLAB 04-May-2023 13:02:31
GCGAGGAGATT

>Generated by MATLAB 04-May-2023 13:02:31
GCAGTTTTCGC

>Generated by MATLAB 04-May-2023 13:02:31
CAGCCATGGAC

>Generated by MATLAB 04-May-2023 13:02:31
CGCGAGGACTC

>Generated by MATLAB 04-May-2023 13:02:31
ATGGCGGGTAA

>Generated by MATLAB 04-May-2023 13:02:31
GCTGATCCTGA

>Generated by MATLAB 04-May-2023 13:02:31
GTTGCTGCCAC

>Generated by MATLAB 04-May-2023 13:02:31
CATAGCCTGCT

>Generated by MATLAB 04-May-2023 13:02:31
TATTACCGAGC

>Generated by MATLAB 04-May-2023 13:02:31
CGACAATTATA

>Generated by MATLAB 04-May-2023 13:02:31
AGACGGTAATA

>Generated by MATLAB 04-May-2023 13:02:31
CCACGATCTTA

>Generated by MATLAB 04-May-2023 13:02:31
GAAGGTACCCG

>Generated by MATLAB 04-May-2023 13:02:31
TCATAATCGAT

>Generated by MATLAB 04-May-2023 13:02:31
CCGAGAAACGG

>Generated by MATLAB 04-May-2023 13:02:31
ACGCCCCTCTA

>Generated by MATLAB 04-May-2023 13:02:31
TTCTTTCGCAC

>Generated by MATLAB 04-May-2023 13:02:31
AATGGCCCGTC

>Generated by MATLAB 04-May-2023 13:02:31
TGACTCATTAG

>Generated by MATLAB 04-May-2023 13:02:31
ATCTTGTTGAT

>Generated by MATLAB 04-May-2023 13:02:31
TCACCGGTATT

>Generated by MATLAB 04-May-2023 13:02:31
TACAAAATCCT

>Generated by MATLAB 04-May-2023 13:02:31
ACTGCCGTTGA

>Generated by MATLAB 04-May-2023 13:02:31
TGCCACACCCA

>Generated by MATLAB 04-May-2023 13:02:31
AGAACTGTGGC

>Generated by MATLAB 04-May-2023 13:02:31
TTCGGCTCCCC

>Generated by MATLAB 04-May-2023 13:02:31
CCGGTTCAGGC

>Generated by MATLAB 04-May-2023 13:02:31
CCTTTGGTATT

>Generated by MATLAB 04-May-2023 13:02:31
AGCCGGAAGAA

>Generated by MATLAB 04-May-2023 13:02:31
AGTCCTTGCTG

>Generated by MATLAB 04-May-2023 13:02:31
CATCCAGCGAT

>Generated by MATLAB 04-May-2023 13:02:31
CAAGCCGGAAA

>Generated by MATLAB 04-May-2023 13:02:31
CTGCTGTCTAA

>Generated by MATLAB 04-May-2023 13:02:31
TAACCTCATGC

>Generated by MATLAB 04-May-2023 13:02:31
GTATAACCGAA

>Generated by MATLAB 04-May-2023 13:02:31
CGATCCATCCG

>Generated by MATLAB 04-May-2023 13:02:31
CGTGGTTCACG

>Generated by MATLAB 04-May-2023 13:02:31
ACGCGGCGAAA

>Generated by MATLAB 04-May-2023 13:02:31
AAGCGTCGTTT

>Generated by MATLAB 04-May-2023 13:02:31
CCGAAACCCTG

>Generated by MATLAB 04-May-2023 13:02:31
ATCGCTTCCAC

>Generated by MATLAB 04-May-2023 13:02:31
TGCGGCCACGG

>Generated by MATLAB 04-May-2023 13:02:31
GCATAGCTGGA

>Generated by MATLAB 04-May-2023 13:02:31
TGCAATGAAGA

>Generated by MATLAB 04-May-2023 13:02:31
ACGTCCAACTG

>Generated by MATLAB 04-May-2023 13:02:31
TGCGGCCTGTG

>Generated by MATLAB 04-May-2023 13:02:31
TGGTCGGAAAA

>Generated by MATLAB 04-May-2023 13:02:31
GCTCAGCAGGC

>Generated by MATLAB 04-May-2023 13:02:31
GAGTCGTCAGT

>Generated by MATLAB 04-May-2023 13:02:31
AACGCGAAGAG

>Generated by MATLAB 04-May-2023 13:02:31
AATATTTCCAA

>Generated by MATLAB 04-May-2023 13:02:31
AGCCACCGCAA

>Generated by MATLAB 04-May-2023 13:02:31
AATGCATGATC

>Generated by MATLAB 04-May-2023 13:02:31
CAGCAGGCTGA

>Generated by MATLAB 04-May-2023 13:02:31
ACTGCTGGCCT

>Generated by MATLAB 04-May-2023 13:02:31
TGCCTGCCGTA

>Generated by MATLAB 04-May-2023 13:02:31
TTCCATTGTTT

>Generated by MATLAB 04-May-2023 13:02:31
CCAGCTTTCAT

>Generated by MATLAB 04-May-2023 13:02:31
AGCCTTGTCGC

>Generated by MATLAB 04-May-2023 13:02:31
GGTTGTTGTGG

>Generated by MATLAB 04-May-2023 13:02:31
CGCACCTGATC

>Generated by MATLAB 04-May-2023 13:02:31
ATTCACTGACG

>Generated by MATLAB 04-May-2023 13:02:31
CGCCCTGGTAA

>Generated by MATLAB 04-May-2023 13:02:31
GAAACGGCAGC

>Generated by MATLAB 04-May-2023 13:02:31
GTACAGTCACC

>Generated by MATLAB 04-May-2023 13:02:31
GCCGGGCTTAA

>Generated by MATLAB 04-May-2023 13:02:31
GCCCGACTCGC

>Generated by MATLAB 04-May-2023 13:02:31
CACCAAGGTAA

>Generated by MATLAB 04-May-2023 13:02:31
GCAAGGCGTCT

>Generated by MATLAB 04-May-2023 13:02:31
GGGCCGCATCG

>Generated by MATLAB 04-May-2023 13:02:31
CCACCATCAAC

>Generated by MATLAB 04-May-2023 13:02:31
CGAACCGTGTG

>Generated by MATLAB 04-May-2023 13:02:31
ACCAGCTGCGT

>Generated by MATLAB 04-May-2023 13:02:31
TGAATGTCGCC

>Generated by MATLAB 04-May-2023 13:02:31
TTTCTTTGCCG

>Generated by MATLAB 04-May-2023 13:02:31
GAAGTGGTTGC

>Generated by MATLAB 04-May-2023 13:02:31
TTGTTAATGAT

>Generated by MATLAB 04-May-2023 13:02:31
CCCTGACACTT

>Generated by MATLAB 04-May-2023 13:02:31
ACGAGAGTCGG

>Generated by MATLAB 04-May-2023 13:02:31
TTAAAGACCGT

>Generated by MATLAB 04-May-2023 13:02:31
CAATATCCGTG

>Generated by MATLAB 04-May-2023 13:02:31
CCCAGCGTAAC

>Generated by MATLAB 04-May-2023 13:02:31
AACGGTCTTTC

>Generated by MATLAB 04-May-2023 13:02:31
GAAATTATCGG

>Generated by MATLAB 04-May-2023 13:02:31
GCTTTAAAGGT

>Generated by MATLAB 04-May-2023 13:02:31
TCAGATCGGTC

>Generated by MATLAB 04-May-2023 13:02:31
TGAAGAGGAAG

>Generated by MATLAB 04-May-2023 13:02:32
GGAGACCGGGA

>Generated by MATLAB 04-May-2023 13:02:32
CAAACGCGTGA

>Generated by MATLAB 04-May-2023 13:02:32
GCCCTCGCCTC

>Generated by MATLAB 04-May-2023 13:02:32
TCATCAGGTTG

>Generated by MATLAB 04-May-2023 13:02:32
CCTCTACCGGA

>Generated by MATLAB 04-May-2023 13:02:32
GGTATAACGTT

>Generated by MATLAB 04-May-2023 13:02:32
CCGAATCAGCT

>Generated by MATLAB 04-May-2023 13:02:32
GCAGATTATGC

>Generated by MATLAB 04-May-2023 13:02:32
GGGAAAACGAA

>Generated by MATLAB 04-May-2023 13:02:32
TTTGACGTTGC

>Generated by MATLAB 04-May-2023 13:02:32
GCTGGAAATCG

>Generated by MATLAB 04-May-2023 13:02:32
GGGTTGTTGAG

>Generated by MATLAB 04-May-2023 13:02:32
CGTGCCCGTGG

>Generated by MATLAB 04-May-2023 13:02:32
GCTTTTTGCGC

>Generated by MATLAB 04-May-2023 13:02:32
AGCGCGCCTGA

>Generated by MATLAB 04-May-2023 13:02:32
CTACTGTTTTC

>Generated by MATLAB 04-May-2023 13:02:32
CCTGCTTCTGG

>Generated by MATLAB 04-May-2023 13:02:32
TTTACGCCGTT

>Generated by MATLAB 04-May-2023 13:02:32
ATCATCACTAC

>Generated by MATLAB 04-May-2023 13:02:32
GTGGAGTGGCG

>Generated by MATLAB 04-May-2023 13:02:32
ACAGTTTGTCG

>Generated by MATLAB 04-May-2023 13:02:32
GCGCATCCGGG

>Generated by MATLAB 04-May-2023 13:02:32
GCACACCTCTG

>Generated by MATLAB 04-May-2023 13:02:32
GAAACTGGATG

>Generated by MATLAB 04-May-2023 13:02:32
GTGGCTGTATC

>Generated by MATLAB 04-May-2023 13:02:32
GCCGCGGTTGC

>Generated by MATLAB 04-May-2023 13:02:32
GCCTTTACGCA

>Generated by MATLAB 04-May-2023 13:02:32
CCGTGCGCCAG

>Generated by MATLAB 04-May-2023 13:02:32
CCTCGCCCTGA

>Generated by MATLAB 04-May-2023 13:02:32
AGCCGTTGCCG

>Generated by MATLAB 04-May-2023 13:02:32
GAATCAGGAAA

>Generated by MATLAB 04-May-2023 13:02:32
GACTCAGCAAA

>Generated by MATLAB 04-May-2023 13:02:32
ATTTAAACCCT

>Generated by MATLAB 04-May-2023 13:02:32
ATTGCAGGTGA

>Generated by MATLAB 04-May-2023 13:02:32
CAGCTCAGTGG

>Generated by MATLAB 04-May-2023 13:02:32
GGTTAGCGCAA

>Generated by MATLAB 04-May-2023 13:02:32
TTGCCGTGCAT

>Generated by MATLAB 04-May-2023 13:02:32
TTTGCCGACCA

>Generated by MATLAB 04-May-2023 13:02:32
CATTTCGCCGG

>Generated by MATLAB 04-May-2023 13:02:32
GCCGCTACCCA

>Generated by MATLAB 04-May-2023 13:02:32
TCCAGCCAGTC

>Generated by MATLAB 04-May-2023 13:02:32
GGTGGACGACC

>Generated by MATLAB 04-May-2023 13:02:32
CCACGGTGTGG

>Generated by MATLAB 04-May-2023 13:02:32
TTGTGGGTGCG

>Generated by MATLAB 04-May-2023 13:02:32
ACTGGCTGCCA

>Generated by MATLAB 04-May-2023 13:02:32
CGGGCGGCGAT

>Generated by MATLAB 04-May-2023 13:02:32
AAACCAAAGTA

>Generated by MATLAB 04-May-2023 13:02:32
ACGCTTCTTAA

>Generated by MATLAB 04-May-2023 13:02:32
AAATGCGGCGC

>Generated by MATLAB 04-May-2023 13:02:32
TGCCGCTGCTG

>Generated by MATLAB 04-May-2023 13:02:32
TGGCAGGCGCG

>Generated by MATLAB 04-May-2023 13:02:32
CTGGGATTATG

>Generated by MATLAB 04-May-2023 13:02:32
TGTGCGCGATC

>Generated by MATLAB 04-May-2023 13:02:32
AGCACGAATAT

>Generated by MATLAB 04-May-2023 13:02:32
ATCAATTGCGG

>Generated by MATLAB 04-May-2023 13:02:32
CTTCATGGAAG

>Generated by MATLAB 04-May-2023 13:02:32
ATAATGGCGAT

>Generated by MATLAB 04-May-2023 13:02:32
TGCGAGGTACG

>Generated by MATLAB 04-May-2023 13:02:32
TCATATTGTTC

>Generated by MATLAB 04-May-2023 13:02:32
CGCGCCGTGGA

>Generated by MATLAB 04-May-2023 13:02:32
TCGGCCCGGCC

>Generated by MATLAB 04-May-2023 13:02:32
TCTGGTGGGTT

>Generated by MATLAB 04-May-2023 13:02:32
CTGGACGAACT

>Generated by MATLAB 04-May-2023 13:02:32
CCCCTCGCCGG

>Generated by MATLAB 04-May-2023 13:02:32
GATTCTGAAAC

>Generated by MATLAB 04-May-2023 13:02:32
GACGATGAGGT

>Generated by MATLAB 04-May-2023 13:02:32
TCCCAGTAGGT

>Generated by MATLAB 04-May-2023 13:02:32
GCGCCATTACG

>Generated by MATLAB 04-May-2023 13:02:32
TTCCCGTCTGG

>Generated by MATLAB 04-May-2023 13:02:32
ATCTGGCAGGT

>Generated by MATLAB 04-May-2023 13:02:32
GTTGTGGGCGG

>Generated by MATLAB 04-May-2023 13:02:32
TATTCTCATTA

>Generated by MATLAB 04-May-2023 13:02:32
ACAACGCGCTA

>Generated by MATLAB 04-May-2023 13:02:32
ACGTGTTTGCC

>Generated by MATLAB 04-May-2023 13:02:32
AGCATGGCAGG

>Generated by MATLAB 04-May-2023 13:02:32
CCCTGGAACGC

>Generated by MATLAB 04-May-2023 13:02:32
TCAGATGAACA

>Generated by MATLAB 04-May-2023 13:02:32
GACTACGTTAA

>Generated by MATLAB 04-May-2023 13:02:32
GTTTCGCATAT

>Generated by MATLAB 04-May-2023 13:02:32
GTGGAACCTTT

>Generated by MATLAB 04-May-2023 13:02:32
AAGTTGCTTCA

>Generated by MATLAB 04-May-2023 13:02:32
TAATCGTTACA

>Generated by MATLAB 04-May-2023 13:02:32
AGCGCGCCGAG

>Generated by MATLAB 04-May-2023 13:02:32
ATTGTGTTGCT

>Generated by MATLAB 04-May-2023 13:02:32
GCGAGGATCAG

>Generated by MATLAB 04-May-2023 13:02:32
GGAACTTCTTT

>Generated by MATLAB 04-May-2023 13:02:32
GTACCTGATGA

>Generated by MATLAB 04-May-2023 13:02:32
AAGGTTCGCAA

>Generated by MATLAB 04-May-2023 13:02:32
CGCTCTTTTAA

>Generated by MATLAB 04-May-2023 13:02:32
ATGGCGGCGGT

>Generated by MATLAB 04-May-2023 13:02:32
AAAAACAGCGC

>Generated by MATLAB 04-May-2023 13:02:32
GGGAAAGCGGC

>Generated by MATLAB 04-May-2023 13:02:32
TATGCAGAAAA

>Generated by MATLAB 04-May-2023 13:02:32
CACCAATATTG

>Generated by MATLAB 04-May-2023 13:02:32
CGTTCTCGCAA

>Generated by MATLAB 04-May-2023 13:02:32
CACGACTTCAC

>Generated by MATLAB 04-May-2023 13:02:32
GTGCAATGATC

>Generated by MATLAB 04-May-2023 13:02:32
AGGGGTAATGG

>Generated by MATLAB 04-May-2023 13:02:32
TCGGCTGCCGA

>Generated by MATLAB 04-May-2023 13:02:32
GCAACTGTTTG

>Generated by MATLAB 04-May-2023 13:02:32
GTGCCGGAAAA

>Generated by MATLAB 04-May-2023 13:02:32
GGACACGGGTG

>Generated by MATLAB 04-May-2023 13:02:32
TTCTTCAGTTG

>Generated by MATLAB 04-May-2023 13:02:32
GCCGATACCCG

>Generated by MATLAB 04-May-2023 13:02:32
ATGTCTTCCTG

>Generated by MATLAB 04-May-2023 13:02:32
GTGGGTAGATT

>Generated by MATLAB 04-May-2023 13:02:32
GGATGAAATGC

>Generated by MATLAB 04-May-2023 13:02:32
GTATCGGTACA

>Generated by MATLAB 04-May-2023 13:02:32
AGACGCGGAGG

>Generated by MATLAB 04-May-2023 13:02:32
CTTATCTGGTC

>Generated by MATLAB 04-May-2023 13:02:32
AATACCAACGA

>Generated by MATLAB 04-May-2023 13:02:32
TTTTCTGCGTT

>Generated by MATLAB 04-May-2023 13:02:32
CGGTGTAAAGC

>Generated by MATLAB 04-May-2023 13:02:32
TGTATTCCTGG

>Generated by MATLAB 04-May-2023 13:02:32
ATGGGCCTGGC

>Generated by MATLAB 04-May-2023 13:02:32
GCCATGCGCTG

>Generated by MATLAB 04-May-2023 13:02:32
ATGAATTTAAG

>Generated by MATLAB 04-May-2023 13:02:32
GCGGAATGAGC

>Generated by MATLAB 04-May-2023 13:02:32
TCAATGCGTGT

>Generated by MATLAB 04-May-2023 13:02:32
GATCTTCAGGA

>Generated by MATLAB 04-May-2023 13:02:32
AACGTTTGTAA

>Generated by MATLAB 04-May-2023 13:02:32
CCGGCAAACCG

>Generated by MATLAB 04-May-2023 13:02:32
GCGTTTACGCG

>Generated by MATLAB 04-May-2023 13:02:32
AATGATGCCAA

>Generated by MATLAB 04-May-2023 13:02:32
TGCGCCGCCAT

>Generated by MATLAB 04-May-2023 13:02:32
ACGGGGAATGA

>Generated by MATLAB 04-May-2023 13:02:32
CGCTTTGAAGA

>Generated by MATLAB 04-May-2023 13:02:32
CACGTGGGACT

>Generated by MATLAB 04-May-2023 13:02:32
ATATGATGTCT

>Generated by MATLAB 04-May-2023 13:02:32
TAATACGATCC

>Generated by MATLAB 04-May-2023 13:02:32
GCGCATCTTCT

>Generated by MATLAB 04-May-2023 13:02:32
CCTTTTTGATT

>Generated by MATLAB 04-May-2023 13:02:32
AAATTCGACTC

>Generated by MATLAB 04-May-2023 13:02:32
ATCTTTACATT

>Generated by MATLAB 04-May-2023 13:02:32
GTCAATGGTAA

>Generated by MATLAB 04-May-2023 13:02:32
CCCACCAATGT

>Generated by MATLAB 04-May-2023 13:02:32
GGGGATGGCGA

>Generated by MATLAB 04-May-2023 13:02:32
TCAGGAATATA

>Generated by MATLAB 04-May-2023 13:02:32
TTGCCCGGCAT

>Generated by MATLAB 04-May-2023 13:02:32
GGAAATCAAAA

>Generated by MATLAB 04-May-2023 13:02:32
CAAAGGGTAGC

>Generated by MATLAB 04-May-2023 13:02:32
CCGTCTCAAGC

>Generated by MATLAB 04-May-2023 13:02:32
CCGTAGCGGCA

>Generated by MATLAB 04-May-2023 13:02:32
GGTGGCAACGT

>Generated by MATLAB 04-May-2023 13:02:32
CAAACTTCATG

>Generated by MATLAB 04-May-2023 13:02:32
ATAAGCCGGAA

>Generated by MATLAB 04-May-2023 13:02:32
GCAACGAGCTG

>Generated by MATLAB 04-May-2023 13:02:32
CGTCCAGCGTG

>Generated by MATLAB 04-May-2023 13:02:32
TTTGCGATTTG

>Generated by MATLAB 04-May-2023 13:02:32
CTTATGGCGAA

>Generated by MATLAB 04-May-2023 13:02:32
TATCGTCCACA

>Generated by MATLAB 04-May-2023 13:02:32
AGATCGGGGCG

>Generated by MATLAB 04-May-2023 13:02:32
GGAACGGCGGA

>Generated by MATLAB 04-May-2023 13:02:32
TTTAAAGCCGT

>Generated by MATLAB 04-May-2023 13:02:32
CGTTAACGGCC

>Generated by MATLAB 04-May-2023 13:02:32
TCGTTTTGCCG

>Generated by MATLAB 04-May-2023 13:02:32
TGTCGTTTACT

>Generated by MATLAB 04-May-2023 13:02:32
TGATGCTACCC

>Generated by MATLAB 04-May-2023 13:02:32
GGTGGAAGGCA

>Generated by MATLAB 04-May-2023 13:02:32
CCAGCTTCACG

>Generated by MATLAB 04-May-2023 13:02:32
GTATCAATAAT

>Generated by MATLAB 04-May-2023 13:02:32
TCACTGGGCGA

>Generated by MATLAB 04-May-2023 13:02:32
AATATTGTCTA

>Generated by MATLAB 04-May-2023 13:02:32
TGCGGCGCGGC

>Generated by MATLAB 04-May-2023 13:02:32
CGCCTTCACCC

>Generated by MATLAB 04-May-2023 13:02:32
GGAGCGGACCA

>Generated by MATLAB 04-May-2023 13:02:32
ATTTCAGACAT

>Generated by MATLAB 04-May-2023 13:02:32
CTGTGCGGCCT

>Generated by MATLAB 04-May-2023 13:02:32
TCCCTGCAACT

>Generated by MATLAB 04-May-2023 13:02:32
CCATGTTCGGC

>Generated by MATLAB 04-May-2023 13:02:32
AAAAGCCATCC

>Generated by MATLAB 04-May-2023 13:02:32
CGCTTTTCTGC

>Generated by MATLAB 04-May-2023 13:02:32
TATCTCCCTGG

>Generated by MATLAB 04-May-2023 13:02:32
CCGGGCAAAAG

>Generated by MATLAB 04-May-2023 13:02:32
AGAATTTCATG

>Generated by MATLAB 04-May-2023 13:02:32
AGATCACGCTA

>Generated by MATLAB 04-May-2023 13:02:32
AACGGGTGATC

>Generated by MATLAB 04-May-2023 13:02:32
AAAGACGTCAT

>Generated by MATLAB 04-May-2023 13:02:32
TCTTTGGTGCT

>Generated by MATLAB 04-May-2023 13:02:32
GTTGATCCACA

>Generated by MATLAB 04-May-2023 13:02:32
CCCGCACCACG

>Generated by MATLAB 04-May-2023 13:02:32
GTAATGTACTT

>Generated by MATLAB 04-May-2023 13:02:32
CTCAGGACAGC

>Generated by MATLAB 04-May-2023 13:02:32
TTTAAACCGTT

>Generated by MATLAB 04-May-2023 13:02:32
TTTTGCCCATA

>Generated by MATLAB 04-May-2023 13:02:32
CACTTTTGTTA

>Generated by MATLAB 04-May-2023 13:02:32
TTTTAAAGCGC

>Generated by MATLAB 04-May-2023 13:02:32
CCTGATTTGTG

>Generated by MATLAB 04-May-2023 13:02:32
GTTGCCCATAC

>Generated by MATLAB 04-May-2023 13:02:32
GAAACATGGCA

>Generated by MATLAB 04-May-2023 13:02:32
ATCCGTTACCG

>Generated by MATLAB 04-May-2023 13:02:32
GCTTGAATGGC

>Generated by MATLAB 04-May-2023 13:02:32
TCAGCGCATTT

>Generated by MATLAB 04-May-2023 13:02:32
GTTAAATACTC

>Generated by MATLAB 04-May-2023 13:02:32
CTGGCTGCTGT

>Generated by MATLAB 04-May-2023 13:02:32
ATCAATCATCA

>Generated by MATLAB 04-May-2023 13:02:32
GGCTCTGTCCT

>Generated by MATLAB 04-May-2023 13:02:32
TGGAGCCCGGC

>Generated by MATLAB 04-May-2023 13:02:32
AGCGTCTCTGC

>Generated by MATLAB 04-May-2023 13:02:32
TTCCACCCTCG

>Generated by MATLAB 04-May-2023 13:02:32
TCGTCAATGCA

>Generated by MATLAB 04-May-2023 13:02:32
ACCCTGCTGGC

>Generated by MATLAB 04-May-2023 13:02:32
CTTATCGACGT

>Generated by MATLAB 04-May-2023 13:02:32
GGCAAAAATCA

>Generated by MATLAB 04-May-2023 13:02:32
AGCTATCAATA

>Generated by MATLAB 04-May-2023 13:02:32
CTACATCGGTA

>Generated by MATLAB 04-May-2023 13:02:32
TGAGCGGCACG

>Generated by MATLAB 04-May-2023 13:02:32
TTTCCAGCGGC

>Generated by MATLAB 04-May-2023 13:02:32
GTTGACGGCCA

>Generated by MATLAB 04-May-2023 13:02:32
CGATTTTAATA

>Generated by MATLAB 04-May-2023 13:02:32
TCCTGCAGGAA

>Generated by MATLAB 04-May-2023 13:02:32
GGTTATGCATT

>Generated by MATLAB 04-May-2023 13:02:32
GCCGGCATCCC

>Generated by MATLAB 04-May-2023 13:02:32
TGATCTCGGTA

>Generated by MATLAB 04-May-2023 13:02:32
ATTATCTGCAA

>Generated by MATLAB 04-May-2023 13:02:32
TTGCGGGGCAC

>Generated by MATLAB 04-May-2023 13:02:32
TCGCGGTTAAG

>Generated by MATLAB 04-May-2023 13:02:32
GCTTTTTTCAG

>Generated by MATLAB 04-May-2023 13:02:32
CTCACCGCAAA

>Generated by MATLAB 04-May-2023 13:02:32
ATCGCCATGAT

>Generated by MATLAB 04-May-2023 13:02:32
TGCTCGAAGTC

>Generated by MATLAB 04-May-2023 13:02:32
ATAAACGAGTA

>Generated by MATLAB 04-May-2023 13:02:32
GCGATCAGGAT

>Generated by MATLAB 04-May-2023 13:02:32
CACCTTGGGTC

>Generated by MATLAB 04-May-2023 13:02:33
TAACAAATTAC

>Generated by MATLAB 04-May-2023 13:02:33
GGCGTCTGGCT

>Generated by MATLAB 04-May-2023 13:02:33
AATCCCCATTC

>Generated by MATLAB 04-May-2023 13:02:33
GTCTGACAAGG

>Generated by MATLAB 04-May-2023 13:02:33
CCGAACGTTTT

>Generated by MATLAB 04-May-2023 13:02:33
CACAGTAGCAC

>Generated by MATLAB 04-May-2023 13:02:33
ACTATGGCTTT

>Generated by MATLAB 04-May-2023 13:02:33
GTGCGCGTAGG

>Generated by MATLAB 04-May-2023 13:02:33
CGTTATGGAGA

>Generated by MATLAB 04-May-2023 13:02:33
GCCTATTTCCC

>Generated by MATLAB 04-May-2023 13:02:33
TATACATCAGT

>Generated by MATLAB 04-May-2023 13:02:33
CAAGTCCCAAC

>Generated by MATLAB 04-May-2023 13:02:33
TATAAGTGCGT

>Generated by MATLAB 04-May-2023 13:02:33
GCGGACTGCCA

>Generated by MATLAB 04-May-2023 13:02:33
TCAGTAGCGTT

>Generated by MATLAB 04-May-2023 13:02:33
CTAACGGTAGC

>Generated by MATLAB 04-May-2023 13:02:33
CGAAGCAACGA

>Generated by MATLAB 04-May-2023 13:02:33
CAATCATTGCG

>Generated by MATLAB 04-May-2023 13:02:33
CCGTCCTGCGC

>Generated by MATLAB 04-May-2023 13:02:33
ACAGTGGCATC

>Generated by MATLAB 04-May-2023 13:02:33
GCCAGCCGACG

>Generated by MATLAB 04-May-2023 13:02:33
GGCAAAAGCTT

>Generated by MATLAB 04-May-2023 13:02:33
ATAAAGCGCCG

>Generated by MATLAB 04-May-2023 13:02:33
TCCTGGGTTAA

>Generated by MATLAB 04-May-2023 13:02:33
ATCCTGATCGC

>Generated by MATLAB 04-May-2023 13:02:33
AGCACGTTGAA

>Generated by MATLAB 04-May-2023 13:02:33
GGTACGCCCTG

>Generated by MATLAB 04-May-2023 13:02:33
GAGACGACGCA

>Generated by MATLAB 04-May-2023 13:02:33
GTTTTGGTGAG

>Generated by MATLAB 04-May-2023 13:02:33
CCGTATCTCCG

>Generated by MATLAB 04-May-2023 13:02:33
TGCGTAAATGG

>Generated by MATLAB 04-May-2023 13:02:33
CGCAGAAGACC

>Generated by MATLAB 04-May-2023 13:02:33
TATTGGTGTGC

>Generated by MATLAB 04-May-2023 13:02:33
CGCGACAACGT

>Generated by MATLAB 04-May-2023 13:02:33
GAGTGTTGGTG

>Generated by MATLAB 04-May-2023 13:02:33
TTAAATAGTGA

>Generated by MATLAB 04-May-2023 13:02:33
AATCGAGAAGG

>Generated by MATLAB 04-May-2023 13:02:33
CATGCCAGGCA

>Generated by MATLAB 04-May-2023 13:02:33
GACCAGATCGC

>Generated by MATLAB 04-May-2023 13:02:33
CGCGAATCTGA

>Generated by MATLAB 04-May-2023 13:02:33
AATTAGCTTCT

>Generated by MATLAB 04-May-2023 13:02:33
GCGTTTGATAA

>Generated by MATLAB 04-May-2023 13:02:33
AGTGGTATTCG

>Generated by MATLAB 04-May-2023 13:02:33
TCGCTGTCAGG

>Generated by MATLAB 04-May-2023 13:02:33
AGTTCTTTCTT

>Generated by MATLAB 04-May-2023 13:02:33
CCGTCTGGTTC

>Generated by MATLAB 04-May-2023 13:02:33
GGTATGAACTA

>Generated by MATLAB 04-May-2023 13:02:33
CACCACCCGCA

>Generated by MATLAB 04-May-2023 13:02:33
CAGGGTCAGGG

>Generated by MATLAB 04-May-2023 13:02:33
GCCGGGGCGAC

>Generated by MATLAB 04-May-2023 13:02:33
TCGCGCCATAA

>Generated by MATLAB 04-May-2023 13:02:33
GACTGCGAAAT

>Generated by MATLAB 04-May-2023 13:02:33
TTAACAATCTG

>Generated by MATLAB 04-May-2023 13:02:33
CAGATGACCGC

>Generated by MATLAB 04-May-2023 13:02:33
ATTGCTGGTAA

>Generated by MATLAB 04-May-2023 13:02:33
AGGCAACTTCG

>Generated by MATLAB 04-May-2023 13:02:33
ATAATCAAACC

>Generated by MATLAB 04-May-2023 13:02:33
CATTGGTATAA

>Generated by MATLAB 04-May-2023 13:02:33
TGCACAATGGC

>Generated by MATLAB 04-May-2023 13:02:33
ACCTGTTCTTT

>Generated by MATLAB 04-May-2023 13:02:33
AGTAGTGAGTA

>Generated by MATLAB 04-May-2023 13:02:33
AGCATTAAGAA

>Generated by MATLAB 04-May-2023 13:02:33
TGATAGGCCCA

>Generated by MATLAB 04-May-2023 13:02:33
GCGACGTAGGC

>Generated by MATLAB 04-May-2023 13:02:33
CCAGCACCCGC

>Generated by MATLAB 04-May-2023 13:02:33
GCACCGGATGG

>Generated by MATLAB 04-May-2023 13:02:33
ACACATCCGGC

>Generated by MATLAB 04-May-2023 13:02:33
GTGAAATCCCC

>Generated by MATLAB 04-May-2023 13:02:33
GCACGGCGAAA

>Generated by MATLAB 04-May-2023 13:02:33
TTTGTCGTACC

>Generated by MATLAB 04-May-2023 13:02:33
CTCTTTTTCTT

>Generated by MATLAB 04-May-2023 13:02:33
AACCGACCTTG

>Generated by MATLAB 04-May-2023 13:02:33
TACCAGCTCGA

>Generated by MATLAB 04-May-2023 13:02:33
CCAGATGGCTA

>Generated by MATLAB 04-May-2023 13:02:33
CAACGGGGGCA

>Generated by MATLAB 04-May-2023 13:02:33
CATGCATCCGA

>Generated by MATLAB 04-May-2023 13:02:33
ATCCTCGTGAA

>Generated by MATLAB 04-May-2023 13:02:33
TTCACGGGTTG

>Generated by MATLAB 04-May-2023 13:02:33
ATTGCAGTCGC

>Generated by MATLAB 04-May-2023 13:02:33
GTATGTACTTT

>Generated by MATLAB 04-May-2023 13:02:33
TTTGCGAAGCA

>Generated by MATLAB 04-May-2023 13:02:33
CGCCAAACACC

>Generated by MATLAB 04-May-2023 13:02:33
TTCAGCAGCGT

>Generated by MATLAB 04-May-2023 13:02:33
ATAAAGTCGAC

>Generated by MATLAB 04-May-2023 13:02:33
TTGCGGGTTTA

>Generated by MATLAB 04-May-2023 13:02:33
AAAGAGTGGCA

>Generated by MATLAB 04-May-2023 13:02:33
CATCACCAGTT

>Generated by MATLAB 04-May-2023 13:02:33
ACCGAGCAGAC

>Generated by MATLAB 04-May-2023 13:02:33
GCGAAATCACC

>Generated by MATLAB 04-May-2023 13:02:33
CCTGAGCCAGT

>Generated by MATLAB 04-May-2023 13:02:33
TTCACTGCTTA

>Generated by MATLAB 04-May-2023 13:02:33
AAGGTGCTTGC

>Generated by MATLAB 04-May-2023 13:02:33
TTGATTGAGGA

>Generated by MATLAB 04-May-2023 13:02:33
GTAGAGCGTTT

>Generated by MATLAB 04-May-2023 13:02:33
TGGTGACTACG

>Generated by MATLAB 04-May-2023 13:02:33
CGTAAATGTTG

>Generated by MATLAB 04-May-2023 13:02:33
TCGGGTGATTA

>Generated by MATLAB 04-May-2023 13:02:33
GCGACGGCGGT

>Generated by MATLAB 04-May-2023 13:02:33
TCCCGCTGGGC

>Generated by MATLAB 04-May-2023 13:02:33
TACGCGCAATA

>Generated by MATLAB 04-May-2023 13:02:33
GGTAAACAGTT

>Generated by MATLAB 04-May-2023 13:02:33
TGATTGCGTCG

>Generated by MATLAB 04-May-2023 13:02:33
GAACAGAACGG

>Generated by MATLAB 04-May-2023 13:02:33
AACCTAAAGAT

>Generated by MATLAB 04-May-2023 13:02:33
ATCGTTTTACG

>Generated by MATLAB 04-May-2023 13:02:33
CCCAGTTCCTG

>Generated by MATLAB 04-May-2023 13:02:33
CCGGTGTGGCG

>Generated by MATLAB 04-May-2023 13:02:33
CCGCCCGACGG

>Generated by MATLAB 04-May-2023 13:02:33
ATCACTGGCGC

>Generated by MATLAB 04-May-2023 13:02:33
GATTTACATAA

>Generated by MATLAB 04-May-2023 13:02:33
ATCAAAACCTT

>Generated by MATLAB 04-May-2023 13:02:33
AACATGCGCGC

>Generated by MATLAB 04-May-2023 13:02:33
CAATGAATACC

>Generated by MATLAB 04-May-2023 13:02:33
CGGCGTTGTGC

>Generated by MATLAB 04-May-2023 13:02:33
TAATGATTGGT

>Generated by MATLAB 04-May-2023 13:02:33
CGGCCAGAATC

>Generated by MATLAB 04-May-2023 13:02:33
GTTGTGACTTT

>Generated by MATLAB 04-May-2023 13:02:33
GTTTTCCCACG

>Generated by MATLAB 04-May-2023 13:02:33
GTGATTATCGG

>Generated by MATLAB 04-May-2023 13:02:33
TCTGGCAAGCG

>Generated by MATLAB 04-May-2023 13:02:33
AACGCCAGCGC

>Generated by MATLAB 04-May-2023 13:02:33
TGCCCGAAAAT

>Generated by MATLAB 04-May-2023 13:02:33
CGACACAATAT

>Generated by MATLAB 04-May-2023 13:02:33
TGTATTGGCTT

>Generated by MATLAB 04-May-2023 13:02:33
TTCCAGGCCAT

>Generated by MATLAB 04-May-2023 13:02:33
ACGAGCTGCGC

>Generated by MATLAB 04-May-2023 13:02:33
ACAAGGCCATT

>Generated by MATLAB 04-May-2023 13:02:33
TTATTGATGAA

>Generated by MATLAB 04-May-2023 13:02:33
TCACCTTTACG

>Generated by MATLAB 04-May-2023 13:02:33
CTGCCCATGCG

>Generated by MATLAB 04-May-2023 13:02:33
GCGTCGTGGGA

>Generated by MATLAB 04-May-2023 13:02:33
TAGATGGTTTC

>Generated by MATLAB 04-May-2023 13:02:33
CGCCACTTTGG

>Generated by MATLAB 04-May-2023 13:02:33
TCATCGCCACA

>Generated by MATLAB 04-May-2023 13:02:33
CTTAACCGCTC

>Generated by MATLAB 04-May-2023 13:02:33
GCAATATGCGT

>Generated by MATLAB 04-May-2023 13:02:33
CGGATTATACC

>Generated by MATLAB 04-May-2023 13:02:33
CGGCAGAATTT

>Generated by MATLAB 04-May-2023 13:02:33
ACTTCGCGAAG

>Generated by MATLAB 04-May-2023 13:02:33
ATATATACATA

>Generated by MATLAB 04-May-2023 13:02:33
CAACATCACCA

>Generated by MATLAB 04-May-2023 13:02:33
AGAAATCGGCC

>Generated by MATLAB 04-May-2023 13:02:33
TGCATTTTCGC

>Generated by MATLAB 04-May-2023 13:02:33
TATACCAAAAA

>Generated by MATLAB 04-May-2023 13:02:33
AACCGCCGCCG

>Generated by MATLAB 04-May-2023 13:02:33
CTGTCGATAAC

>Generated by MATLAB 04-May-2023 13:02:33
GAGTGTGGCAC

>Generated by MATLAB 04-May-2023 13:02:33
TATTATTTGAT

>Generated by MATLAB 04-May-2023 13:02:33
GCCTCACGCAG

>Generated by MATLAB 04-May-2023 13:02:33
CGATTCGCCTG

>Generated by MATLAB 04-May-2023 13:02:33
GCAGCAGCGTC

>Generated by MATLAB 04-May-2023 13:02:33
GATACGCCGCT

>Generated by MATLAB 04-May-2023 13:02:33
ACCTGCCCTAC

>Generated by MATLAB 04-May-2023 13:02:33
GTAAACGCCTT

>Generated by MATLAB 04-May-2023 13:02:33
CGTTGTCACGA

>Generated by MATLAB 04-May-2023 13:02:33
CACGCCGCATC

>Generated by MATLAB 04-May-2023 13:02:33
ATGAACGGCAA

>Generated by MATLAB 04-May-2023 13:02:33
TACTGCCGCCG

>Generated by MATLAB 04-May-2023 13:02:33
GGGTAAATCCT

>Generated by MATLAB 04-May-2023 13:02:33
TTTAAAAAACT

>Generated by MATLAB 04-May-2023 13:02:33
GTGATGGACCC

>Generated by MATLAB 04-May-2023 13:02:33
CGAAAGATGCG

>Generated by MATLAB 04-May-2023 13:02:33
ACGCTCAATGC

>Generated by MATLAB 04-May-2023 13:02:33
GCGAACCGCCT

>Generated by MATLAB 04-May-2023 13:02:33
GCAGGCGGTGG

>Generated by MATLAB 04-May-2023 13:02:33
ATTTGTACTTA

>Generated by MATLAB 04-May-2023 13:02:33
ATTGAAATCTA

>Generated by MATLAB 04-May-2023 13:02:33
CAGGCGCATCT

>Generated by MATLAB 04-May-2023 13:02:33
CCGCGACGTTT

>Generated by MATLAB 04-May-2023 13:02:33
ATTCCAATAAG

>Generated by MATLAB 04-May-2023 13:02:33
CGCCAGCATAT

>Generated by MATLAB 04-May-2023 13:02:33
ACCATCGGCAA

>Generated by MATLAB 04-May-2023 13:02:33
ACGAGCGCGAG

>Generated by MATLAB 04-May-2023 13:02:33
GTCAGTCCATC

>Generated by MATLAB 04-May-2023 13:02:33
CGGTGGGGAAA

>Generated by MATLAB 04-May-2023 13:02:33
ATTGCAGTGAA

>Generated by MATLAB 04-May-2023 13:02:33
GATGGAAAACA

>Generated by MATLAB 04-May-2023 13:02:33
GAAAACTGATG

>Generated by MATLAB 04-May-2023 13:02:33
GATAAAGCCAG

>Generated by MATLAB 04-May-2023 13:02:33
ACTGCTGATGT

>Generated by MATLAB 04-May-2023 13:02:33
ATCATCACCGG

>Generated by MATLAB 04-May-2023 13:02:33
CCAGACACAGT

>Generated by MATLAB 04-May-2023 13:02:33
ACTGATTAAAA

>Generated by MATLAB 04-May-2023 13:02:33
CAGACTGGGCC

>Generated by MATLAB 04-May-2023 13:02:33
CTACAAACTTG

>Generated by MATLAB 04-May-2023 13:02:33
TGAAATCAATA

>Generated by MATLAB 04-May-2023 13:02:33
ATGCGCGCAGA

>Generated by MATLAB 04-May-2023 13:02:33
TCGCGCGGCAT

>Generated by MATLAB 04-May-2023 13:02:33
GCCCCACTCTT

>Generated by MATLAB 04-May-2023 13:02:33
GTTTGGCATGA

>Generated by MATLAB 04-May-2023 13:02:33
GATCACCGACA

>Generated by MATLAB 04-May-2023 13:02:33
GCCAGGCGGAA

>Generated by MATLAB 04-May-2023 13:02:33
CCGTGGATTGC

>Generated by MATLAB 04-May-2023 13:02:33
GCAACTGCCGG

>Generated by MATLAB 04-May-2023 13:02:33
TTGAATAGCAG

>Generated by MATLAB 04-May-2023 13:02:33
GGTCATCGGCC

>Generated by MATLAB 04-May-2023 13:02:33
TCATCGGGGTA

>Generated by MATLAB 04-May-2023 13:02:33
TGACACAACTG

>Generated by MATLAB 04-May-2023 13:02:33
TCTGGCATTCG

>Generated by MATLAB 04-May-2023 13:02:33
CACTGAAAATG

>Generated by MATLAB 04-May-2023 13:02:33
TCGCGGTTAAT

>Generated by MATLAB 04-May-2023 13:02:33
GTCCAGTGCGG

>Generated by MATLAB 04-May-2023 13:02:33
CCGTGTTGAAG

>Generated by MATLAB 04-May-2023 13:02:33
ATTAAGAATAC

>Generated by MATLAB 04-May-2023 13:02:33
CTGTAATCAGC

>Generated by MATLAB 04-May-2023 13:02:33
GCAGACGTGTT

>Generated by MATLAB 04-May-2023 13:02:33
GAATTGAACCT

>Generated by MATLAB 04-May-2023 13:02:33
ACCGAACAACA

>Generated by MATLAB 04-May-2023 13:02:34
TCATATCGGCA

>Generated by MATLAB 04-May-2023 13:02:34
CGTGATTGCCT

>Generated by MATLAB 04-May-2023 13:02:34
TGCATGAAGAT

>Generated by MATLAB 04-May-2023 13:02:34
AGCTCTTCGCC

>Generated by MATLAB 04-May-2023 13:02:34
AACTGGCCTAC

>Generated by MATLAB 04-May-2023 13:02:34
GTTTTCGTAAT

>Generated by MATLAB 04-May-2023 13:02:34
ATGTTTACGCT

>Generated by MATLAB 04-May-2023 13:02:34
CTACCCTGGCA

>Generated by MATLAB 04-May-2023 13:02:34
GAGCATATCCA

>Generated by MATLAB 04-May-2023 13:02:34
GCTAAAGAACA

>Generated by MATLAB 04-May-2023 13:02:34
GACCGAAGACG

>Generated by MATLAB 04-May-2023 13:02:34
CAGGATACACC

>Generated by MATLAB 04-May-2023 13:02:34
AAAAAAATCGC

>Generated by MATLAB 04-May-2023 13:02:34
GTGAACGATCA

>Generated by MATLAB 04-May-2023 13:02:34
GAATTTGCGAG

>Generated by MATLAB 04-May-2023 13:02:34
TGTGCGCGTGA

>Generated by MATLAB 04-May-2023 13:02:34
TTACTGGATCC

>Generated by MATLAB 04-May-2023 13:02:34
GTAGCGAGCCG

>Generated by MATLAB 04-May-2023 13:02:34
CTGTTTCACCA

>Generated by MATLAB 04-May-2023 13:02:34
GCGACGTTGGC

>Generated by MATLAB 04-May-2023 13:02:34
ACGGCGGTGCG

>Generated by MATLAB 04-May-2023 13:02:34
TGTTGTCCACT

>Generated by MATLAB 04-May-2023 13:02:34
GTGGGATGACG

>Generated by MATLAB 04-May-2023 13:02:34
TAAGCACCACT

>Generated by MATLAB 04-May-2023 13:02:34
GTCGATGTATG

>Generated by MATLAB 04-May-2023 13:02:34
CCGGCACCGGT

>Generated by MATLAB 04-May-2023 13:02:34
ACGGTACGCCA

>Generated by MATLAB 04-May-2023 13:02:34
TCACTACGGTA

>Generated by MATLAB 04-May-2023 13:02:34
ACTGCTGTCGC

>Generated by MATLAB 04-May-2023 13:02:34
CGATCTCTGCG

>Generated by MATLAB 04-May-2023 13:02:34
AGCGAGATGTT

>Generated by MATLAB 04-May-2023 13:02:34
CGCGGGGAACA

>Generated by MATLAB 04-May-2023 13:02:34
GAGGGCCTGGA

>Generated by MATLAB 04-May-2023 13:02:34
CGACAGGTCGT

>Generated by MATLAB 04-May-2023 13:02:34
CCCTCGGCGTG

>Generated by MATLAB 04-May-2023 13:02:34
CCCATCACGGA

>Generated by MATLAB 04-May-2023 13:02:34
TGGCGGACGCA

>Generated by MATLAB 04-May-2023 13:02:34
TCACGATCCCG

>Generated by MATLAB 04-May-2023 13:02:34
CGCCACTTGCG

>Generated by MATLAB 04-May-2023 13:02:34
GGCACACATTA

>Generated by MATLAB 04-May-2023 13:02:34
CGTGGTCACCG

>Generated by MATLAB 04-May-2023 13:02:34
CGGCTGGGGCG

>Generated by MATLAB 04-May-2023 13:02:34
GACATATCGTC

>Generated by MATLAB 04-May-2023 13:02:34
GTGTCGGAAGC

>Generated by MATLAB 04-May-2023 13:02:34
ACCGGATTTGA

>Generated by MATLAB 04-May-2023 13:02:34
GGTGTGTAATG

>Generated by MATLAB 04-May-2023 13:02:34
CCTGTCAGCAA

>Generated by MATLAB 04-May-2023 13:02:34
ATTACTCATCT

>Generated by MATLAB 04-May-2023 13:02:34
GATAAGGCGTT

>Generated by MATLAB 04-May-2023 13:02:34
CAGCCATTGCG

>Generated by MATLAB 04-May-2023 13:02:34
TTCCAGTTTTC

>Generated by MATLAB 04-May-2023 13:02:34
TGTAATGACCG

>Generated by MATLAB 04-May-2023 13:02:34
ATAACACGCAA

>Generated by MATLAB 04-May-2023 13:02:34
ACAAAATTATC

>Generated by MATLAB 04-May-2023 13:02:34
GATGGTAACGT

>Generated by MATLAB 04-May-2023 13:02:34
CCTCCTTGCAT

>Generated by MATLAB 04-May-2023 13:02:34
TGCTGCCCGTA

>Generated by MATLAB 04-May-2023 13:02:34
TTTCTCAGCAT

>Generated by MATLAB 04-May-2023 13:02:34
TCCCGGACCCT

>Generated by MATLAB 04-May-2023 13:02:34
TCAAAAGGAGA

>Generated by MATLAB 04-May-2023 13:02:34
CCCGGGTCTTG

>Generated by MATLAB 04-May-2023 13:02:34
AAGGCGAAGCA

>Generated by MATLAB 04-May-2023 13:02:34
ACTGGAGTTCA

>Generated by MATLAB 04-May-2023 13:02:34
CGCCTTTGTAC

>Generated by MATLAB 04-May-2023 13:02:34
GGCAAAACTGG

>Generated by MATLAB 04-May-2023 13:02:34
GTAGTGATCCC

>Generated by MATLAB 04-May-2023 13:02:34
GGCCATATCAG

>Generated by MATLAB 04-May-2023 13:02:34
GTGTAACCAGT

>Generated by MATLAB 04-May-2023 13:02:34
TCGTTTCACAA

>Generated by MATLAB 04-May-2023 13:02:34
ACGCTGGGTAA

>Generated by MATLAB 04-May-2023 13:02:34
TGAAAAATCCT

>Generated by MATLAB 04-May-2023 13:02:34
GGTTATTTTTC

>Generated by MATLAB 04-May-2023 13:02:34
CGAAGATGATT

>Generated by MATLAB 04-May-2023 13:02:34
GCAAGCAACAT

>Generated by MATLAB 04-May-2023 13:02:34
TCCTGGAACGC

>Generated by MATLAB 04-May-2023 13:02:34
GGGGTATTTGG

>Generated by MATLAB 04-May-2023 13:02:34
TGATGTGGTGA

>Generated by MATLAB 04-May-2023 13:02:34
GTTCCGTTTGT

>Generated by MATLAB 04-May-2023 13:02:34
GGAGCTTTTGC

>Generated by MATLAB 04-May-2023 13:02:34
TTTTTCCAGGA

>Generated by MATLAB 04-May-2023 13:02:34
AGCGCGTACCG

>Generated by MATLAB 04-May-2023 13:02:34
TTCATCCCACG

>Generated by MATLAB 04-May-2023 13:02:34
TTTGTTAAGCG

>Generated by MATLAB 04-May-2023 13:02:34
AGCATCAACGC

>Generated by MATLAB 04-May-2023 13:02:34
GATAACGCCAG

>Generated by MATLAB 04-May-2023 13:02:34
TTTAATTATCT

>Generated by MATLAB 04-May-2023 13:02:34
AACCGTGTGGA

>Generated by MATLAB 04-May-2023 13:02:34
GATGCGTTTCC

>Generated by MATLAB 04-May-2023 13:02:34
CACAACGTCGT

>Generated by MATLAB 04-May-2023 13:02:34
CCGGTTGATGA

>Generated by MATLAB 04-May-2023 13:02:34
TGCACCGGCGG

>Generated by MATLAB 04-May-2023 13:02:34
GTATAGCCATG

>Generated by MATLAB 04-May-2023 13:02:34
TTCAGTATTTT

>Generated by MATLAB 04-May-2023 13:02:34
ACTTCCAATAC

>Generated by MATLAB 04-May-2023 13:02:34
GAGTCAAAGTG

>Generated by MATLAB 04-May-2023 13:02:34
TCCCGAACCGG

>Generated by MATLAB 04-May-2023 13:02:34
GGTCGGATAAG

>Generated by MATLAB 04-May-2023 13:02:34
CTGAGGCTACC

>Generated by MATLAB 04-May-2023 13:02:34
GCCGTTCTGTT

>Generated by MATLAB 04-May-2023 13:02:34
CGAGTTTTATT

>Generated by MATLAB 04-May-2023 13:02:34
TCTTACACCAT

>Generated by MATLAB 04-May-2023 13:02:34
GATGCTGGCGG

>Generated by MATLAB 04-May-2023 13:02:34
TTTTATACAAC

>Generated by MATLAB 04-May-2023 13:02:34
CTGAAGGTTTG

>Generated by MATLAB 04-May-2023 13:02:34
CCGCCATGCCG

>Generated by MATLAB 04-May-2023 13:02:34
CGGGGTCTGGA

>Generated by MATLAB 04-May-2023 13:02:34
TATACTAGCCG

>Generated by MATLAB 04-May-2023 13:02:34
TGCCCGTCCGC

>Generated by MATLAB 04-May-2023 13:02:34
CACCACCAAAG

>Generated by MATLAB 04-May-2023 13:02:34
AAGCGCGTGAT

>Generated by MATLAB 04-May-2023 13:02:34
TCCGCTGTGCA

>Generated by MATLAB 04-May-2023 13:02:34
TCAGCGTATGC

>Generated by MATLAB 04-May-2023 13:02:34
AGCCGTTACTC

>Generated by MATLAB 04-May-2023 13:02:34
ACCGCTCGATA

>Generated by MATLAB 04-May-2023 13:02:34
GTAACCGGAGT

>Generated by MATLAB 04-May-2023 13:02:34
CAGAGAGACGA

>Generated by MATLAB 04-May-2023 13:02:34
TGGGGCGTGCG

>Generated by MATLAB 04-May-2023 13:02:34
GCCGTGTTGAC

>Generated by MATLAB 04-May-2023 13:02:34
CCGCTTCTCGA

>Generated by MATLAB 04-May-2023 13:02:34
AAGGAGAGATC

>Generated by MATLAB 04-May-2023 13:02:34
ATTGCCGCAGC

>Generated by MATLAB 04-May-2023 13:02:34
GCCGTTAATTG

>Generated by MATLAB 04-May-2023 13:02:34
TAATTCGCCAG

>Generated by MATLAB 04-May-2023 13:02:34
GTTCATACTCG

>Generated by MATLAB 04-May-2023 13:02:34
TCGCGCCTGGC

>Generated by MATLAB 04-May-2023 13:02:34
ATTTATCCGTA

>Generated by MATLAB 04-May-2023 13:02:34
GCGGTTTTGAT

>Generated by MATLAB 04-May-2023 13:02:34
CGGTATTTTGC

>Generated by MATLAB 04-May-2023 13:02:34
GTCGTCTGGAC

>Generated by MATLAB 04-May-2023 13:02:34
TTTAGCCGGAT

>Generated by MATLAB 04-May-2023 13:02:34
TTTTCGCCAGC

>Generated by MATLAB 04-May-2023 13:02:34
TACCCAAGTGC

>Generated by MATLAB 04-May-2023 13:02:34
AGCTATAACGC

>Generated by MATLAB 04-May-2023 13:02:34
GCTATCCACTC

>Generated by MATLAB 04-May-2023 13:02:34
AACGCTTTTTA

>Generated by MATLAB 04-May-2023 13:02:34
CGCCAGCCTGC

>Generated by MATLAB 04-May-2023 13:02:34
TGATTATGGAT

>Generated by MATLAB 04-May-2023 13:02:34
CTGCCTGAATA

>Generated by MATLAB 04-May-2023 13:02:34
GCTCATCAAGT

>Generated by MATLAB 04-May-2023 13:02:34
CTGACGTTCCA

>Generated by MATLAB 04-May-2023 13:02:34
GAGTGGCAACA

>Generated by MATLAB 04-May-2023 13:02:34
TTGCTCCGGCG

>Generated by MATLAB 04-May-2023 13:02:34
CTGGCTGAACT

>Generated by MATLAB 04-May-2023 13:02:34
CGATGTTCAGC

>Generated by MATLAB 04-May-2023 13:02:34
TGGTGCGATGG

>Generated by MATLAB 04-May-2023 13:02:34
GCCTGAATCAG

>Generated by MATLAB 04-May-2023 13:02:34
GGAATTGATGA

>Generated by MATLAB 04-May-2023 13:02:34
GTTCCAGCCAA

>Generated by MATLAB 04-May-2023 13:02:34
ACCTGCCAGCT

>Generated by MATLAB 04-May-2023 13:02:34
ACGCCCTGACC

>Generated by MATLAB 04-May-2023 13:02:34
CTGACATTGAC

>Generated by MATLAB 04-May-2023 13:02:34
CGCCGACGTAC

>Generated by MATLAB 04-May-2023 13:02:34
ATCGCCCAGCA

>Generated by MATLAB 04-May-2023 13:02:34
ATTGACGGTAT

>Generated by MATLAB 04-May-2023 13:02:34
GATCTGGCTCG

>Generated by MATLAB 04-May-2023 13:02:34
CTGGCAACGAA

>Generated by MATLAB 04-May-2023 13:02:34
GCCAGGAACAT

>Generated by MATLAB 04-May-2023 13:02:34
AAATGGCCCTG

>Generated by MATLAB 04-May-2023 13:02:34
GCGGGCAACCT

>Generated by MATLAB 04-May-2023 13:02:34
TCTGCGGCGTG

>Generated by MATLAB 04-May-2023 13:02:34
GAAACCAAATT

>Generated by MATLAB 04-May-2023 13:02:34
CGCCAGTCGCG

>Generated by MATLAB 04-May-2023 13:02:34
TCCGAAGCTAT

>Generated by MATLAB 04-May-2023 13:02:34
ATATAAATATA

>Generated by MATLAB 04-May-2023 13:02:34
GGCCAAACACC

>Generated by MATLAB 04-May-2023 13:02:34
GCCCCAGACGC

>Generated by MATLAB 04-May-2023 13:02:34
CATGCTGTTTT

>Generated by MATLAB 04-May-2023 13:02:34
AGGGGCTGGCT

>Generated by MATLAB 04-May-2023 13:02:34
AATCGGTCCGG

>Generated by MATLAB 04-May-2023 13:02:34
TGAAATATCAA

>Generated by MATLAB 04-May-2023 13:02:34
CAGGTTAACAA

>Generated by MATLAB 04-May-2023 13:02:34
TTGGTGGCGAC

>Generated by MATLAB 04-May-2023 13:02:34
GAAATATCCCG

>Generated by MATLAB 04-May-2023 13:02:34
AAAAGTGCGAA

>Generated by MATLAB 04-May-2023 13:02:34
TATTCAAAAGG

>Generated by MATLAB 04-May-2023 13:02:34
GGATACTCATG

>Generated by MATLAB 04-May-2023 13:02:34
TCCCCGCCAAC

>Generated by MATLAB 04-May-2023 13:02:34
CGCCGAGAGAG

>Generated by MATLAB 04-May-2023 13:02:34
GGCGGCATTTG

>Generated by MATLAB 04-May-2023 13:02:34
GCTCATGTACG

>Generated by MATLAB 04-May-2023 13:02:34
CAGCAGCTTAT

>Generated by MATLAB 04-May-2023 13:02:34
AATCTCTGGGT

>Generated by MATLAB 04-May-2023 13:02:34
AGGCAGATGAG

>Generated by MATLAB 04-May-2023 13:02:34
GTGCGGAACTT

>Generated by MATLAB 04-May-2023 13:02:34
CAAACAACTCA

>Generated by MATLAB 04-May-2023 13:02:34
CGCGCCCGCAC

>Generated by MATLAB 04-May-2023 13:02:34
ATTCCAATAAA

>Generated by MATLAB 04-May-2023 13:02:34
TGGCGCGGCAA

>Generated by MATLAB 04-May-2023 13:02:34
TGTCAGCGATG

>Generated by MATLAB 04-May-2023 13:02:34
GATGCCGTGAG

>Generated by MATLAB 04-May-2023 13:02:34
CGCCGATGCCA

>Generated by MATLAB 04-May-2023 13:02:34
CGCCCAGACCT

>Generated by MATLAB 04-May-2023 13:02:34
AGCTTCGTGAA

>Generated by MATLAB 04-May-2023 13:02:34
AATTAATCATC

>Generated by MATLAB 04-May-2023 13:02:34
AATTTTCCCTT

>Generated by MATLAB 04-May-2023 13:02:34
CTGATGCGTCA

>Generated by MATLAB 04-May-2023 13:02:34
GAGCACGGTTT

>Generated by MATLAB 04-May-2023 13:02:34
CAACCAAATAA

>Generated by MATLAB 04-May-2023 13:02:34
GGTTTTGTTTC

>Generated by MATLAB 04-May-2023 13:02:34
CAGAGTCGCCA

>Generated by MATLAB 04-May-2023 13:02:34
TTGTAGCAAAA

>Generated by MATLAB 04-May-2023 13:02:34
ATACAGGTCAT

>Generated by MATLAB 04-May-2023 13:02:34
GGCAAATGTTA

>Generated by MATLAB 04-May-2023 13:02:34
GGTAGGTTGGT

>Generated by MATLAB 04-May-2023 13:02:34
GCTGATTATCA

>Generated by MATLAB 04-May-2023 13:02:34
TCTGATGCGGA

>Generated by MATLAB 04-May-2023 13:02:34
GGAACCTGCGT

>Generated by MATLAB 04-May-2023 13:02:34
CATAATGACAA

>Generated by MATLAB 04-May-2023 13:02:34
AAGATACCCGC

>Generated by MATLAB 04-May-2023 13:02:34
TTTTTTATGGA

>Generated by MATLAB 04-May-2023 13:02:34
CGATGTCATAC

>Generated by MATLAB 04-May-2023 13:02:34
ATTGAAGCGGT

>Generated by MATLAB 04-May-2023 13:02:34
TTGAAGAAACC

>Generated by MATLAB 04-May-2023 13:02:34
CAGTAATTGCC

>Generated by MATLAB 04-May-2023 13:02:34
CGTGACCGTGT

>Generated by MATLAB 04-May-2023 13:02:35
TCCATTCTCAC

>Generated by MATLAB 04-May-2023 13:02:35
TCAGTTAATGC

>Generated by MATLAB 04-May-2023 13:02:35
GTGGCTGGAAG

>Generated by MATLAB 04-May-2023 13:02:35
ATGTCAAAGCC

>Generated by MATLAB 04-May-2023 13:02:35
TGATAAGACGC

>Generated by MATLAB 04-May-2023 13:02:35
ACATCAGGAAG

>Generated by MATLAB 04-May-2023 13:02:35
AGCTGCACGCC

>Generated by MATLAB 04-May-2023 13:02:35
CGCACGCTGGT

>Generated by MATLAB 04-May-2023 13:02:35
TGGTTGGTGCG

>Generated by MATLAB 04-May-2023 13:02:35
TGCGGTGTCAA

>Generated by MATLAB 04-May-2023 13:02:35
TACGACCAGTC

>Generated by MATLAB 04-May-2023 13:02:35
CGCTGCCGATG

>Generated by MATLAB 04-May-2023 13:02:35
TCGTGCTGGAC

>Generated by MATLAB 04-May-2023 13:02:35
CCTTCGCCGAG

>Generated by MATLAB 04-May-2023 13:02:35
TCAGTCTGCAT

>Generated by MATLAB 04-May-2023 13:02:35
GCATGGGGCAG

>Generated by MATLAB 04-May-2023 13:02:35
TTATGGGCAAT

>Generated by MATLAB 04-May-2023 13:02:35
TATTTATGGTC

>Generated by MATLAB 04-May-2023 13:02:35
GGCGCTAAAGG

>Generated by MATLAB 04-May-2023 13:02:35
GCCCAACGCAA

>Generated by MATLAB 04-May-2023 13:02:35
CTTCCATCATG

>Generated by MATLAB 04-May-2023 13:02:35
GAATCTCAGCA

>Generated by MATLAB 04-May-2023 13:02:35
GGCGGCAATCA

>Generated by MATLAB 04-May-2023 13:02:35
TTTAGCGTCGT

>Generated by MATLAB 04-May-2023 13:02:35
TTCGCCAGATG

>Generated by MATLAB 04-May-2023 13:02:35
GCTCACGTGCC

>Generated by MATLAB 04-May-2023 13:02:35
TAAGGATTTCA

>Generated by MATLAB 04-May-2023 13:02:35
CTGCGTTGTTG

>Generated by MATLAB 04-May-2023 13:02:35
AAATAGTTGCG

>Generated by MATLAB 04-May-2023 13:02:35
AATCTGAAAGA

>Generated by MATLAB 04-May-2023 13:02:35
AACAGCCAGCG

>Generated by MATLAB 04-May-2023 13:02:35
CTTTGAACACG

>Generated by MATLAB 04-May-2023 13:02:35
ACTGCATCATA

>Generated by MATLAB 04-May-2023 13:02:35
TACCTGGTGCG

>Generated by MATLAB 04-May-2023 13:02:35
AGCTTGACCCG

>Generated by MATLAB 04-May-2023 13:02:35
TATTGTTTTTT

>Generated by MATLAB 04-May-2023 13:02:35
ACGATCCTCTC

>Generated by MATLAB 04-May-2023 13:02:35
GGCATATGTGG

>Generated by MATLAB 04-May-2023 13:02:35
AGCGCCGCTGC

>Generated by MATLAB 04-May-2023 13:02:35
ATAAGCTGGGA

>Generated by MATLAB 04-May-2023 13:02:35
TATCGGTGGTG

>Generated by MATLAB 04-May-2023 13:02:35
CTCTTCCGCAT

>Generated by MATLAB 04-May-2023 13:02:35
CACAATCACCG

>Generated by MATLAB 04-May-2023 13:02:35
TCTGCCTGTCT

>Generated by MATLAB 04-May-2023 13:02:35
AGCAGTACCTC

>Generated by MATLAB 04-May-2023 13:02:35
AACCGCAGCAA

>Generated by MATLAB 04-May-2023 13:02:35
GACGGCTGGGA

>Generated by MATLAB 04-May-2023 13:02:35
TATCTTCTTCC

>Generated by MATLAB 04-May-2023 13:02:35
GCGCCGCGCCG

>Generated by MATLAB 04-May-2023 13:02:35
CAGGGCCCGAT

>Generated by MATLAB 04-May-2023 13:02:35
TTGTTGCAGAC

>Generated by MATLAB 04-May-2023 13:02:35
ACCGTCACTAC

>Generated by MATLAB 04-May-2023 13:02:35
AGGAAAGGTCA

>Generated by MATLAB 04-May-2023 13:02:35
CGCAGGCATCA

>Generated by MATLAB 04-May-2023 13:02:35
AGGCTGATGCC

>Generated by MATLAB 04-May-2023 13:02:35
GACGACCAAAG

>Generated by MATLAB 04-May-2023 13:02:35
ATCCTGAAATT

>Generated by MATLAB 04-May-2023 13:02:35
ATTTTCGCCGG

>Generated by MATLAB 04-May-2023 13:02:35
ATTTTTAGATG

>Generated by MATLAB 04-May-2023 13:02:35
CGTACCGACTC

>Generated by MATLAB 04-May-2023 13:02:35
TAATTGCAGCG

>Generated by MATLAB 04-May-2023 13:02:35
GCCTTAATTTC

>Generated by MATLAB 04-May-2023 13:02:35
GATGGTGTCCT

>Generated by MATLAB 04-May-2023 13:02:35
TCAGCGCGTTC

>Generated by MATLAB 04-May-2023 13:02:35
TGTCGTTCATA

>Generated by MATLAB 04-May-2023 13:02:35
AGCGCTTCATC

>Generated by MATLAB 04-May-2023 13:02:35
CATACGTTTCG

>Generated by MATLAB 04-May-2023 13:02:35
TAAAGAAACTT

>Generated by MATLAB 04-May-2023 13:02:35
CCTCGTGGGCA

>Generated by MATLAB 04-May-2023 13:02:35
TTCGGGGTCGA

>Generated by MATLAB 04-May-2023 13:02:35
GGAAGAGGTTG

>Generated by MATLAB 04-May-2023 13:02:35
TACCGGAGAAT

>Generated by MATLAB 04-May-2023 13:02:35
CCACCATGTTT

>Generated by MATLAB 04-May-2023 13:02:35
CTGTCGGCGAA

>Generated by MATLAB 04-May-2023 13:02:35
ACGTTTCCCTA

>Generated by MATLAB 04-May-2023 13:02:35
TTTTCAATGAT

>Generated by MATLAB 04-May-2023 13:02:35
GCCGAAGCGTT

>Generated by MATLAB 04-May-2023 13:02:35
TGTTGCAGCCC

>Generated by MATLAB 04-May-2023 13:02:35
CCTACGTTGCG

>Generated by MATLAB 04-May-2023 13:02:35
AGCGCCATCGC

>Generated by MATLAB 04-May-2023 13:02:35
TAGCGCCACGC

>Generated by MATLAB 04-May-2023 13:02:35
AAGTTCTCTAC

>Generated by MATLAB 04-May-2023 13:02:35
CGACAACCACT

>Generated by MATLAB 04-May-2023 13:02:35
CGGCAATGCTC

>Generated by MATLAB 04-May-2023 13:02:35
ACGCTCGGCAT

>Generated by MATLAB 04-May-2023 13:02:35
ATGAAGGGCGT

>Generated by MATLAB 04-May-2023 13:02:35
GGGATCTTTTT

>Generated by MATLAB 04-May-2023 13:02:35
CGAATCAGGCG

>Generated by MATLAB 04-May-2023 13:02:35
TTCCAGGCACG

>Generated by MATLAB 04-May-2023 13:02:35
TTTCACCACCC

>Generated by MATLAB 04-May-2023 13:02:35
CCACCATATCG

>Generated by MATLAB 04-May-2023 13:02:35
GGCCAATCAAT

>Generated by MATLAB 04-May-2023 13:02:35
TGGATGACACG

>Generated by MATLAB 04-May-2023 13:02:35
GGCAGTCATTA

>Generated by MATLAB 04-May-2023 13:02:35
AATTTGATCAT

>Generated by MATLAB 04-May-2023 13:02:35
GCCCGCACGGC

>Generated by MATLAB 04-May-2023 13:02:35
CTGAAAGTACG

>Generated by MATLAB 04-May-2023 13:02:35
GCATTTGCCGC

>Generated by MATLAB 04-May-2023 13:02:35
CGCACCATTCG

>Generated by MATLAB 04-May-2023 13:02:35
TACGGTTATCG

>Generated by MATLAB 04-May-2023 13:02:35
GCGTTACTCAT

>Generated by MATLAB 04-May-2023 13:02:35
TCTTCGTTATA

>Generated by MATLAB 04-May-2023 13:02:35
TGCTGATTGTC

>Generated by MATLAB 04-May-2023 13:02:35
CGTGGTGAAAG

>Generated by MATLAB 04-May-2023 13:02:35
GCCTGATAAAA

>Generated by MATLAB 04-May-2023 13:02:35
TCGATCCCAAC

>Generated by MATLAB 04-May-2023 13:02:35
ACCGCCTTCAA

>Generated by MATLAB 04-May-2023 13:02:35
CTGTTGTGGTT

>Generated by MATLAB 04-May-2023 13:02:35
GGCGCGCTTCC

>Generated by MATLAB 04-May-2023 13:02:35
TACCGTGTCCT

>Generated by MATLAB 04-May-2023 13:02:35
AATTATCTTAA

>Generated by MATLAB 04-May-2023 13:02:35
TTTAAATCCTT

>Generated by MATLAB 04-May-2023 13:02:35
CGCTCTTTATG

>Generated by MATLAB 04-May-2023 13:02:35
GTCTGGCGCTT

>Generated by MATLAB 04-May-2023 13:02:35
GCCTTTCCGGT

>Generated by MATLAB 04-May-2023 13:02:35
GCGGTAAACCG

>Generated by MATLAB 04-May-2023 13:02:35
CAGCTCGTTGA

>Generated by MATLAB 04-May-2023 13:02:35
AGCAGGCGAAC

>Generated by MATLAB 04-May-2023 13:02:35
CATTTTATCAC

>Generated by MATLAB 04-May-2023 13:02:35
AACGTCTTAGC

>Generated by MATLAB 04-May-2023 13:02:35
GCGGCAGTCGG

>Generated by MATLAB 04-May-2023 13:02:35
TGAGATTGCGC

>Generated by MATLAB 04-May-2023 13:02:35
ATCAATACTGA

>Generated by MATLAB 04-May-2023 13:02:35
GAGGCGCTCAA

>Generated by MATLAB 04-May-2023 13:02:35
ATTACCCGGTG

>Generated by MATLAB 04-May-2023 13:02:35
GATTTCTCCAT

>Generated by MATLAB 04-May-2023 13:02:35
GAGGGAAGAGC

>Generated by MATLAB 04-May-2023 13:02:35
AATCCGTGGAG

>Generated by MATLAB 04-May-2023 13:02:35
CGGCACTGATC

>Generated by MATLAB 04-May-2023 13:02:35
TTCCGTCTGGT

>Generated by MATLAB 04-May-2023 13:02:35
GCGACGCTGGC

>Generated by MATLAB 04-May-2023 13:02:35
TCTGCCAGAGT

>Generated by MATLAB 04-May-2023 13:02:35
TATATAACGAC

>Generated by MATLAB 04-May-2023 13:02:35
TCGTTATTTTC

>Generated by MATLAB 04-May-2023 13:02:35
ATAACCGCCAG

>Generated by MATLAB 04-May-2023 13:02:35
AAAGTGATTTG

>Generated by MATLAB 04-May-2023 13:02:35
AAGGTCGGCGA

>Generated by MATLAB 04-May-2023 13:02:35
ATGTGATGGAA

>Generated by MATLAB 04-May-2023 13:02:35
GCGAAGACGAG

>Generated by MATLAB 04-May-2023 13:02:35
TGTACAGGTGG

>Generated by MATLAB 04-May-2023 13:02:35
TTCGCATCCAG

>Generated by MATLAB 04-May-2023 13:02:35
AACAGTATTAA

>Generated by MATLAB 04-May-2023 13:02:35
CGCCCATGGTC

>Generated by MATLAB 04-May-2023 13:02:35
TCTTCACTGGA

>Generated by MATLAB 04-May-2023 13:02:35
TGGCGTTGGCG

>Generated by MATLAB 04-May-2023 13:02:35
CAATCGCCACC

>Generated by MATLAB 04-May-2023 13:02:35
TTCACCACTTT

>Generated by MATLAB 04-May-2023 13:02:35
GGACGGCATTG

>Generated by MATLAB 04-May-2023 13:02:35
CAGACCACGGA

>Generated by MATLAB 04-May-2023 13:02:35
CTGTGAGAACA

>Generated by MATLAB 04-May-2023 13:02:35
GCACGCTGCTT

>Generated by MATLAB 04-May-2023 13:02:35
CGGATAACATC

>Generated by MATLAB 04-May-2023 13:02:35
CCAGCAAAATA

>Generated by MATLAB 04-May-2023 13:02:35
GTTTTTTCAAG

>Generated by MATLAB 04-May-2023 13:02:35
ATATCTGATAG

>Generated by MATLAB 04-May-2023 13:02:35
AACGGCTGGTT

>Generated by MATLAB 04-May-2023 13:02:35
GCTTTATCACG

>Generated by MATLAB 04-May-2023 13:02:35
TGATGGGCGAA

>Generated by MATLAB 04-May-2023 13:02:35
GGCATCTATGA

>Generated by MATLAB 04-May-2023 13:02:35
ACAAGGTAATA

>Generated by MATLAB 04-May-2023 13:02:35
TCGCGTTGTTT

>Generated by MATLAB 04-May-2023 13:02:35
TCATGTTGCGA

>Generated by MATLAB 04-May-2023 13:02:35
CGGCACGGTGT

>Generated by MATLAB 04-May-2023 13:02:35
ATGCGTCGCGC

>Generated by MATLAB 04-May-2023 13:02:35
TGAAGCGCTGA

>Generated by MATLAB 04-May-2023 13:02:35
GGCGCTGCTGG

>Generated by MATLAB 04-May-2023 13:02:35
CTGTCTCTGTG

>Generated by MATLAB 04-May-2023 13:02:35
GCCACCTGTTG

>Generated by MATLAB 04-May-2023 13:02:35
TCAAAAGGTGC

>Generated by MATLAB 04-May-2023 13:02:35
CGCAGGTGTCG

>Generated by MATLAB 04-May-2023 13:02:35
CCAGTTGTTCC

>Generated by MATLAB 04-May-2023 13:02:35
ATTTCTCTGGC

>Generated by MATLAB 04-May-2023 13:02:35
TGTCACGCCCC

>Generated by MATLAB 04-May-2023 13:02:35
GGGAAAACTGT

>Generated by MATLAB 04-May-2023 13:02:35
CGTTGAATAAC

>Generated by MATLAB 04-May-2023 13:02:35
TTTTGAAAGGT

>Generated by MATLAB 04-May-2023 13:02:35
AAGATGCAGTA

>Generated by MATLAB 04-May-2023 13:02:35
ACCGGTGGCTT

>Generated by MATLAB 04-May-2023 13:02:35
CCGACGGCTTT

>Generated by MATLAB 04-May-2023 13:02:35
GTTCTTCGATA

>Generated by MATLAB 04-May-2023 13:02:35
CGCCTTGCAGT

>Generated by MATLAB 04-May-2023 13:02:35
AAGGGGAGATA

>Generated by MATLAB 04-May-2023 13:02:35
TTGATTGGGTT

>Generated by MATLAB 04-May-2023 13:02:35
ATCGCGCACGT

>Generated by MATLAB 04-May-2023 13:02:35
ATATTAAGTGT

>Generated by MATLAB 04-May-2023 13:02:35
GAGATTTTAGG

>Generated by MATLAB 04-May-2023 13:02:35
AGCGACTGCGT

>Generated by MATLAB 04-May-2023 13:02:35
GCTATCAGTCT

>Generated by MATLAB 04-May-2023 13:02:35
CTGGATATTGA

>Generated by MATLAB 04-May-2023 13:02:35
GGCGAAATTGC

>Generated by MATLAB 04-May-2023 13:02:35
TACGTTGCCGT

>Generated by MATLAB 04-May-2023 13:02:35
GCCAGTGCCGA

>Generated by MATLAB 04-May-2023 13:02:35
TGAACTTCATA

>Generated by MATLAB 04-May-2023 13:02:35
TGGATGCCGGG

>Generated by MATLAB 04-May-2023 13:02:35
ATTGATGTGCG

>Generated by MATLAB 04-May-2023 13:02:35
GCTATCTGCAT

>Generated by MATLAB 04-May-2023 13:02:35
GAGATATTTGC

>Generated by MATLAB 04-May-2023 13:02:35
GTACTGACGAA

>Generated by MATLAB 04-May-2023 13:02:35
CGATGCATACT

>Generated by MATLAB 04-May-2023 13:02:35
CCTGTGAGAGC

>Generated by MATLAB 04-May-2023 13:02:35
TTTACCCAAAG

>Generated by MATLAB 04-May-2023 13:02:35
TAGGCCAGCGC

>Generated by MATLAB 04-May-2023 13:02:35
AAACCAGCCGG

>Generated by MATLAB 04-May-2023 13:02:35
AGTGCAAACCG

>Generated by MATLAB 04-May-2023 13:02:35
TTGGGATACAG

>Generated by MATLAB 04-May-2023 13:02:35
GATCAGTGGAA

>Generated by MATLAB 04-May-2023 13:02:35
CTGGAGCGTAT

>Generated by MATLAB 04-May-2023 13:02:35
GCCATGCCCGT

>Generated by MATLAB 04-May-2023 13:02:35
CCCCGAGGCCG

>Generated by MATLAB 04-May-2023 13:02:35
AAAACCTGCAC

>Generated by MATLAB 04-May-2023 13:02:35
ACGGCTATCGA

>Generated by MATLAB 04-May-2023 13:02:35
TCTTCAACCGC

>Generated by MATLAB 04-May-2023 13:02:35
GGCGCTGGCAC

>Generated by MATLAB 04-May-2023 13:02:35
TTCTGCGCCCG

>Generated by MATLAB 04-May-2023 13:02:35
GGGGCGCTCCT

>Generated by MATLAB 04-May-2023 13:02:35
TGCGGCTGATA

>Generated by MATLAB 04-May-2023 13:02:35
GGCTACTGCAC

>Generated by MATLAB 04-May-2023 13:02:35
GTAAAATTTTC

>Generated by MATLAB 04-May-2023 13:02:36
TTCGGTTACCC

>Generated by MATLAB 04-May-2023 13:02:36
CTTCAGTAGAA

>Generated by MATLAB 04-May-2023 13:02:36
GATGAGTCTCT

>Generated by MATLAB 04-May-2023 13:02:36
AGCAAAAGAGA

>Generated by MATLAB 04-May-2023 13:02:36
TGGCAGCGGGG

>Generated by MATLAB 04-May-2023 13:02:36
GAGGTCGCCAG

>Generated by MATLAB 04-May-2023 13:02:36
TGAAACGGCAG

>Generated by MATLAB 04-May-2023 13:02:36
GATTCGTGCGC

>Generated by MATLAB 04-May-2023 13:02:36
TGAAAATGGTT

>Generated by MATLAB 04-May-2023 13:02:36
ATCGACACCCA

>Generated by MATLAB 04-May-2023 13:02:36
AGCCGAAGAGC

>Generated by MATLAB 04-May-2023 13:02:36
ATCACCCTGAA

>Generated by MATLAB 04-May-2023 13:02:36
TTCTGGTTCGG

>Generated by MATLAB 04-May-2023 13:02:36
GGTCGATTAAG

>Generated by MATLAB 04-May-2023 13:02:36
CGCGCCGCGGC

>Generated by MATLAB 04-May-2023 13:02:36
TGGTGTGGTGA

>Generated by MATLAB 04-May-2023 13:02:36
CAGTAAAAGGC

>Generated by MATLAB 04-May-2023 13:02:36
CGATTCAGGGA

>Generated by MATLAB 04-May-2023 13:02:36
CGATACGTCTT

>Generated by MATLAB 04-May-2023 13:02:36
GCAGGTCAGGC

>Generated by MATLAB 04-May-2023 13:02:36
GAATGACGACG

>Generated by MATLAB 04-May-2023 13:02:36
AACCACCCGAA

>Generated by MATLAB 04-May-2023 13:02:36
TGAATGGCGGT

>Generated by MATLAB 04-May-2023 13:02:36
CTTCAGCGCCT

>Generated by MATLAB 04-May-2023 13:02:36
AGCGACCAGAA

>Generated by MATLAB 04-May-2023 13:02:36
ATACCCGATTG

>Generated by MATLAB 04-May-2023 13:02:36
TGCGGGGGATT

>Generated by MATLAB 04-May-2023 13:02:36
TGATACAGCAG

>Generated by MATLAB 04-May-2023 13:02:36
AAAAGCAGCCT

>Generated by MATLAB 04-May-2023 13:02:36
GGTGGGCATGA

>Generated by MATLAB 04-May-2023 13:02:36
AGGTTATCTGC

>Generated by MATLAB 04-May-2023 13:02:36
TTTACTCGCGC

>Generated by MATLAB 04-May-2023 13:02:36
TCGGGCCGGGT

>Generated by MATLAB 04-May-2023 13:02:36
CACTTTTCTGG

>Generated by MATLAB 04-May-2023 13:02:36
AAACCGCGCAC

>Generated by MATLAB 04-May-2023 13:02:36
ATTAAATTGTT

>Generated by MATLAB 04-May-2023 13:02:36
TTTGAACTCAC

>Generated by MATLAB 04-May-2023 13:02:36
CATGCGCATCG

>Generated by MATLAB 04-May-2023 13:02:36
AAATCTCCCAT

>Generated by MATLAB 04-May-2023 13:02:36
TTCATCGGCAT

>Generated by MATLAB 04-May-2023 13:02:36
ATTGCATCTTT

>Generated by MATLAB 04-May-2023 13:02:36
AAGCTGGACTG

>Generated by MATLAB 04-May-2023 13:02:36
GGGTGGATACC

>Generated by MATLAB 04-May-2023 13:02:36
CGTTAACGATC

>Generated by MATLAB 04-May-2023 13:02:36
ACTGGTCGAAC

>Generated by MATLAB 04-May-2023 13:02:36
ATGTCTCCTGC

>Generated by MATLAB 04-May-2023 13:02:36
CTACGATCGAC

>Generated by MATLAB 04-May-2023 13:02:36
CAGGAAAGTGG

>Generated by MATLAB 04-May-2023 13:02:36
GTAATATCTCC

>Generated by MATLAB 04-May-2023 13:02:36
TACCGGCAAAG

>Generated by MATLAB 04-May-2023 13:02:36
TTACAAAGCAA

>Generated by MATLAB 04-May-2023 13:02:36
CGCCTGACTGC

>Generated by MATLAB 04-May-2023 13:02:36
CAGCAAACCGG

>Generated by MATLAB 04-May-2023 13:02:36
AATGCTGACGA

>Generated by MATLAB 04-May-2023 13:02:36
AACGTCTGGTG

>Generated by MATLAB 04-May-2023 13:02:36
TCTCCCAAGTG

>Generated by MATLAB 04-May-2023 13:02:36
TCTGGTGTCGG

>Generated by MATLAB 04-May-2023 13:02:36
ACAGCACGCCG

>Generated by MATLAB 04-May-2023 13:02:36
GCTTTATCATC

>Generated by MATLAB 04-May-2023 13:02:36
CACGGCACAGA

>Generated by MATLAB 04-May-2023 13:02:36
GGTGCAGATGC

>Generated by MATLAB 04-May-2023 13:02:36
TTCCATGCTGT

>Generated by MATLAB 04-May-2023 13:02:36
ATATCCTGAGC

>Generated by MATLAB 04-May-2023 13:02:36
TTTCAGATACA

>Generated by MATLAB 04-May-2023 13:02:36
CGCCGACCGGT

>Generated by MATLAB 04-May-2023 13:02:36
TGATATCACCA

>Generated by MATLAB 04-May-2023 13:02:36
AGATGTCGCCA

>Generated by MATLAB 04-May-2023 13:02:36
TGAATTTCTCC

>Generated by MATLAB 04-May-2023 13:02:36
GAAGGCACAGA

>Generated by MATLAB 04-May-2023 13:02:36
GCATAACACCC

>Generated by MATLAB 04-May-2023 13:02:36
CACTTCAGGCT

>Generated by MATLAB 04-May-2023 13:02:36
ACCCGCGGCAA
[truncated: 150,041 more chars]
