# Supplementary material for: Colibactin leads to a bacteria-specific mutation pattern and self-inflicted DNA damage
Source: Genome Res. 2024 Aug;34(8):1154–64. doi: 10.1101/gr.279517.124 (PMC11444178; doi:10.1101/gr.279517.124)
Supplement: Supplement 2 [file Supplemental_Code.zip › Supplemental_Code/code/EcoCyc Pathways Entrez GMT.csv]

PathwayName	PathwayDesc	Genes
PWY-4621 arsenate detoxification II (glutaredoxin)	arsenate detoxification II (glutaredoxin)	948018	945479	946926	948132	947161
PWY0-1466 trehalose degradation VI (periplasmic)	trehalose degradation VI (periplasmic)	945757
PWY-5453 methylglyoxal degradation III	methylglyoxal degradation III	947480	944901	947495	946302	947493	948440
PWY0-1182 trehalose degradation II (cytosolic)	trehalose degradation II (cytosolic)	948037	946858
PWY-5386 methylglyoxal degradation I	methylglyoxal degradation I	946161	944902	949045	945551	946653
TREDEGLOW-PWY trehalose degradation I (low osmolarity)	trehalose degradation I (low osmolarity)	948762	946858
ENTNER-DOUDOROFF-PWY Entner-Doudoroff shunt	Entner-Doudoroff shunt	946367	946362
PWY0-1305 L-glutamate degradation IX (via 4-aminobutanoate)	L-glutamate degradation IX (via 4-aminobutanoate)	948027	946058
RHAMCAT-PWY L-rhamnose degradation I	L-rhamnose degradation I	948401	948399	948400	948402
PWY0-1299 arginine dependent acid resistance	arginine dependent acid resistance	948638
DARABCATK12-PWY D-arabinose degradation I	D-arabinose degradation I	946195	946022	947282	945672
GLUAMCAT-PWY <i>N</i>-acetylglucosamine degradation I	<i>N</i>-acetylglucosamine degradation I	945290	945289
ARABCAT-PWY L-arabinose degradation I	L-arabinose degradation I	947511	945294	946017
PWY0-1324 <i>N</i>-acetylneuraminate and <i>N</i>-acetylmannosamine degradation I	<i>N</i>-acetylneuraminate and <i>N</i>-acetylmannosamine degradation I	947745	947742	947757
PWY0-321 phenylacetate degradation I (aerobic)	phenylacetate degradation I (aerobic)	945940	945962	945833	945956	947595	946121	946263	945954	945963	946011
PWY0-1534 hydrogen sulfide biosynthesis I	hydrogen sulfide biosynthesis I	945553	946993
PWY-7197 pyrimidine deoxyribonucleotide phosphorylation	pyrimidine deoxyribonucleotide phosphorylation	945663	945535	945611	945097
TRNA-CHARGING-PWY tRNA charging	tRNA charging	946452	946969	945310	946906	944761	947497	948785	947175	945555	946385	948855	947894	946222	945506	949116	946223	945382	948645	947372	946989	948080	948079	946643	945161	946596	947209	947171	945486	947150	945107	946414	945255	945750	945257	945269	948271	948510	947076	948465	947558	944884	947778	948339	947163	945662	948873	948893	945264
PWY-7184 pyrimidine deoxyribonucleotides <i>de novo</i> biosynthesis I	pyrimidine deoxyribonucleotides <i>de novo</i> biosynthesis I	947254	948607	946740	949035	945663	945611	945097	947155	947149	946612	946732	948289	947062
PWY-7801 N-end rule pathway I (prokaryotic)	N-end rule pathway I (prokaryotic)	945490	945264	948304	948803	947505	948875	945662	948873	948893
OANTIGEN-PWY <i>O</i>-antigen building blocks biosynthesis (<i>E. coli</i>)	<i>O</i>-antigen building blocks biosynthesis (<i>E. coli</i>)	945235	947482	947117	945276	948300	945154	948299	948246	948241	947692	948535
PWY-7206 pyrimidine deoxyribonucleotides dephosphorylation	pyrimidine deoxyribonucleotides dephosphorylation	947254	948607	946740	946277
PWY-7980 ATP biosynthesis	ATP biosynthesis	948252	948247	948253	948244	948243	948242	948254	948245
ARG+POLYAMINE-SYN superpathway of arginine and polyamine biosynthesis	superpathway of arginine and polyamine biosynthesis	947432	948638	947715	947457	945297	947719	947726	948643	944887	947590	948463	948774	944844	944775	949025	947289	948464	948455	947864	946255	948067	948456
P4-PWY "superpathway of L-lysine	superpathway of L-lysine 947498 945198 945553 948364 947313 948313 947864 945527 944862 946952 947939 945803 948433 948531 944762 948513 948323 948522 948434 946240 945937 PWY-6284 superpathway of unsaturated fatty acids biosynthesis (<i>E. coli</i>) superpathway of unsaturated fatty acids biosynthesis (<i>E. coli</i>) 945568 945127 946799 946665 945645 944888 945870 944805 ARO-PWY chorismate bio…	superpathway of <i>N</i>-acetylglucosamine 945290 945289 947745 947742 947757 LPSSYN-PWY superpathway of lipopolysaccharide biosynthesis superpathway of lipopolysaccharide biosynthesis 944838 945526 949053 944882 944816 944849 945539 947717 945785 947734 947587 949048 946216 945143 948136 948135 948149 948150 948155 948145 948144 948143 948142 948147 944805 PWY0-1477 ethanolamine utilization etha…	<i>trans 945064 949020 PWY0-1584 nitrate reduction X (dissimilatory	nitrate reduction X (dissimilatory 947934 946698 947093 945544 945984 ORNARGDEG-PWY superpathway of L-arginine and L-ornithine degradation superpathway of L-arginine and L-ornithine degradation 948638 947715 947440 948067 945446 948060 947457 945297 945876 947120 945882 947003 945072 946202 PWY0-1295 pyrimidine ribonucleosides degradation pyrimidine ribonucleosides degradation 946663 948987 94504…	L-ascorbate degradation I (bacterial 948712 948714 948711 948705 PWY0-1356 formate to dimethyl sulfoxide electron transfer formate to dimethyl sulfoxide electron transfer 946035 948794 946038 948394 948395 948383 945508 945507 945502 ARGDEG-PWY superpathway of L-arginine	superpathway of L-arginine 945882 945072 946202 948638 947715 947440 948067 945446 948060 945876 947003 947120 PYRIDNUCSAL-PWY NAD salvage pathway I (PNC VI cycle) NAD salvage pathway I (PNC VI cycle) 945248 946648 946946 946276 PWY-6961 L-ascorbate degradation II (bacterial	L-ascorbate degradation II (bacterial 948101 948096 948098 948100 948099 PWY0-1577 hydrogen to dimethyl sulfoxide electron transfer hydrogen to dimethyl sulfoxide electron transfer 945508 945507 945502 944842 948615 945902 945182 945581 945580 945579 TCA TCA cycle I (prokaryotic) TCA cycle I (prokaryotic) 946031 947854 946147 948642 946826 946180 946861 945314 945312 945303 945307 944854 945702 9…	superpathway of histidine 946531 946551 946552 946544 946516 946521 946515 946549 946794 948504 947032 946975 946368 946794 948503 949031 945153 946985 947334 948163 948695 945695 946612 946732 947155 947149 948755 944775 949025 948767 948763 945787 948157 947121 945556 944989 945611 945097 946116 945772 948289 947062 947161 PWY-5966 fatty acid biosynthesis initiation II fatty acid biosynthesis i…	PhoRB Two-Component Signal Transduction System 945046 945044 PWY0-1512 CusSR Two-Component Signal Transduction System CusSR Two-Component Signal Transduction System 945978 945003 PWY0-1490 EvgSA Two-Component Signal Transduction System EvgSA Two-Component Signal Transduction System 946841 946844 PWY0-1518 Chemotactic Two-Component Signal Transduction Chemotactic Two-Component Signal Transduction …	KdpDE Two-Component Signal Transduction System 945302 946744 PWY0-1559 BtsSR Two-Component Signal Transduction System BtsSR Two-Component Signal Transduction System 949024 949027 TRESYN-PWY trehalose biosynthesis I trehalose biosynthesis I 946405 946406 PWY0-1277 3-phenylpropanoate and 3-(3-hydroxyphenyl)propanoate degradation 3-phenylpropanoate and 3-(3-hydroxyphenyl)propanoate degradation 94495…	QseBC Two-Component Signal Transduction System 945369 947174 PWY0-1503 GlrKR Two-Component Signal Transduction System GlrKR Two-Component Signal Transduction System 947042 947013 PWY0-1482 BasSR Two-Component Signal Transduction System BasSR Two-Component Signal Transduction System 948632 948631 HOMOSERSYN-PWY L-homoserine biosynthesis L-homoserine biosynthesis 948531 947939 945803 948433 PWY-780…	NtrBC Two-Component Signal Transduction System 948361 948360 PWY-8072 alanine racemization alanine racemization 945937 946240 948564 945754 PWY0-1261 anhydromuropeptides recycling I anhydromuropeptides recycling I 946893 946810 945671 948877 945494 945289 947692 948246 945756 946686 948752 947703 948470 PWY0-1487 CreCB Two-Component Signal Transduction System CreCB Two-Component Signal Transducti…	NarX Two-Component Signal Transduction System 949081 945788 945795 PWY0-1493 Rcs Signal Transduction System Rcs Signal Transduction System 948993 947441 946717 PWY0-1550 PyrSR Two-Component Signal Transduction System PyrSR Two-Component Signal Transduction System NA NA PWY0-1498 ZraSR Two-Component Signal Transduction System ZraSR Two-Component Signal Transduction System 948505 948506 PWY0-1468 D…	DcuSR Two-Component Signal Transduction System 948640 948639 PWY0-1501 BarA UvrY Two-Component Signal Transduction System BarA UvrY Two-Component Signal Transduction System 946424 947255 PWY0-1481 BaeSR Two-Component Signal Transduction System BaeSR Two-Component Signal Transduction System 946605 946611 PWY-6147 6-hydroxymethyl-dihydropterin diphosphate biosynthesis I 6-hydroxymethyl-dihydropteri…	TorTSR Signal Transduction System 946182 945595 PWY0-42 2-methylcitrate cycle I 2-methylcitrate cycle I 948572 946891 947528 945931 944864 944990 PWY0-1485 CpxAR Two-Component Signal Transduction System CpxAR Two-Component Signal Transduction System 948405 948404 PWY0-1514 NarQ Two-Component Signal Transduction System	NarQ Two-Component Signal Transduction System 949081 946948 945795 PWY-7187 pyrimidine deoxyribonucleotides <i>de novo</i> biosynthesis II pyrimidine deoxyribonucleotides <i>de novo</i> biosynthesis II 946593 947254 948607 946740 949035 945663 945611 945097 948755 PWY0-1492 UhpBA Two Component Signal Transduction System UhpBA Two Component Signal Transduction System 948178 948195 PWY0-1519 Aerota…	superpathway of glycolysis 948512 948857 948517 946031 947854 946147 948642 946826 946180 946861 945314 945312 945303 945307 945702 945323 947528 946724 944864 945322 945316 945300 945402 946702 946527 946179 945032 948130 947414 947679 948409 947415 946632 946230 948412 948535 946209 948753 948424 945372 947410 945068 944834 944794 944854 FUCCAT-PWY fucose degradation fucose degradation 947282 9…	PhoQP Two-Component Signal Transduction System 945697 946326 MANNCAT-PWY D-mannose degradation D-mannose degradation 944840 GLYCOLYSIS-E-D superpathway of glycolysis and the Entner-Doudoroff pathway superpathway of glycolysis and the Entner-Doudoroff pathway 946367 946362 946527 946179 945032 948130 947414 947679 948409 947415 946632 946230 948412 948535 946209 948753 948424 945372 947410 945068 …	ArcAB Two-Component Signal Transduction System 948874 947887 RIBOKIN-PWY ribose phosphorylation ribose phosphorylation 948260 948267 PWY-6121 5-aminoimidazole ribonucleotide biosynthesis I 5-aminoimidazole ribonucleotide biosynthesis I 946794 948504 946973 947032 946975 PUTDEG-PWY putrescine degradation I putrescine degradation I 945876 947003 947120 PWY-6122 5-aminoimidazole ribonucleotide biosy…	2 945511 946178 945284 GLYOXDEG-PWY glycolate and glyoxylate degradation II glycolate and glyoxylate degradation II 948857 947353 2847718 2847717 GALACTARDEG-PWY D-galactarate degradation I D-galactarate degradation I 947630 947631 947641 947632 945129 GALACTUROCAT-PWY D-galacturonate degradation I D-galacturonate degradation I 947603 948041 945542 947599 946367 GLUCARDEG-PWY <i>D</i>-glucarate d…	2-hydroxypenta-2 944768 945012 946943 945008 PWY0-501 lipoate biosynthesis and incorporation I lipoate biosynthesis and incorporation I 945227 945217 947160 944805 FAO-PWY fatty acid &beta;-oxidation I fatty acid &beta;-oxidation I 948324 948325 946327 946213 949007 949097 948336 DTDPRHAMSYN-PWY dTDP-L-rhamnose biosynthesis dTDP-L-rhamnose biosynthesis 947482 947117 945276 945154 948299 PWY0-1465…	di-<i>trans</i> 944874 947551 945450 945863 PWY0-1590 NADH to hydrogen peroxide electron transfer NADH to hydrogen peroxide electron transfer 946764 946761 946756 947580 945540 947731 945136 946757 946762 946753 946746 946759 946738 948038 UDPNAGSYN-PWY UDP-<i>N</i>-acetyl-D-glucosamine biosynthesis I UDP-<i>N</i>-acetyl-D-glucosamine biosynthesis I 948246 948241 947692 948535 PWY-4381 fatty acid…	2-carboxy-1 946741 946734 946712 946720 946736 946747 946190 1CMET2-PWY <i>N</i><sup>10</sup>-formyl-tetrahydrofolate biosynthesis <i>N</i><sup>10</sup>-formyl-tetrahydrofolate biosynthesis 944790 949096 945167 948432 948522 944854 947394 947393 947390 945221 947022 949035 PWY0-1587 N<sup>6</sup>-L-threonylcarbamoyladenosine<sup>37</sup>-modified tRNA biosynthesis N<sup>6</sup>-L-threonylcarbamoy…
[truncated: 61 more columns]
