# Supplementary material for: Colibactin leads to a bacteria-specific mutation pattern and self-inflicted DNA damage
Source: Genome Res. 2024 Aug;34(8):1154–64. doi: 10.1101/gr.279517.124 (PMC11444178; doi:10.1101/gr.279517.124)
Supplement: Supplement 2 [file Supplemental_Code.zip › Supplemental_Code/code/macrodomain_positions.xlsx]

## Sheet: Sheet1
domain	start	end
ori	1	220257
looseRight	220258	665000
right	665001	1295438
ter	1295439	1793649
left	1793650	2722974
looseLeft	2722975	3420579
ori	3420580	4631445
