# Supplementary material for: Colibactin leads to a bacteria-specific mutation pattern and self-inflicted DNA damage
Source: Genome Res. 2024 Aug;34(8):1154–64. doi: 10.1101/gr.279517.124 (PMC11444178; doi:10.1101/gr.279517.124)
Supplement: Supplement 2 [file Supplemental_Code.zip › Supplemental_Code/code/mutationContext_5.txt]

pks+	2569457	aaaaaaTtacagc	aaaaaaAtacagc
pks+	666608	gcgcagCaaccca	gcgcagAaaccca
pks+	2538290	aatgcgCcagccg	aatgcgTcagccg
pks+	840051	ccagcgCacctat	ccagcgTacctat
pks+	2725683	gccagcGccttac	gccagcAccttac
pks+	1659760	actggcGgcgggt	actggcTgcgggt
pks+	3011573	atgcccGcatggc	atgcccTcatggc
pks+	1193467	aaatatGcaaaaa	aaatatAcaaaaa
pks+	727369	caacgcAcaggga	caacgcGcaggga
pks+	2355664	tgtcagGgcggga	tgtcagAgcggga
pks+	3867374	cgaaaaTcgttga	cgaaaaAcgttga
pks+	2609761	cgacgaAattaac	cgacgaTattaac
pks+	1705533	tacgcgAaattat	tacgcgCaattat
pks+	3827184	aaagtaTtcgaga	aaagtaGtcgaga
pks+	4207788	acagcgAatttat	acagcgTatttat
pks+	4367980	gttttcTcattga	gttttcCcattga
pks+	2030785	aatattTtccagc	aatattAtccagc
pks+	592122	tcgccgAaattcg	tcgccgCaattcg
pks+	208931	gacggaAaatccg	gacggaCaatccg
pks+	727329	cgaatgAactgct	cgaatgCactgct
pks+	357551	tattctTtcggtc	tattctGtcggtc
pks+	1964931	gccataAaacttt	gccataTaacttt
pks+	4280750	aaatctTtgaaca	aaatctAtgaaca
pks+	1947356	tgaattTtaccct	tgaattGtaccct
pks+	1309017	aattaaAaatttc	aattaaTaatttc
pks+	1255796	ccgagaAaatctt	ccgagaTaatctt
pks+	1773065	tttttaAaatttt	tttttaCaatttt
pks+	1805767	gtaattTttgccg	gtaattAttgccg
pks+	4428152	ataattTtgccat	ataattAtgccat
pks+	2899745	aaaattTtttcca	aaaattAtttcca
pks+	3795181	atataaAaatcaa	atataaTaatcaa
pks+	2225534	cgaattTtaatgt	cgaattGtaatgt
pks+	2666963	tttattTtctaca	tttattAtctaca
pks+	2473330	attatgGtgttgc	attatgAtgttgc
pks+	2870027	aaacctGgcgatt	aaacctAgcgatt
pks+	1725177	gctccgGgtcgtt	gctccgTgtcgtt
pks+	727375	acagggActggcg	acagggGctggcg
pks+	4527131	gcctggCcaacgg	gcctggTcaacgg
pks+	1362888	gaaagcCacagct	gaaagcAacagct
pks+	1352520	tggcatGtgaagc	tggcatTtgaagc
pks+	1060644	ggcaatCattatg	ggcaatTattatg
pks+	727315	gcatcaTccgcag	gcatcaCccgcag
pks+	1278613	gggtatCcactcc	gggtatAcactcc
pks+	4465616	agaaatTtcactt	agaaatCtcactt
pks+	1829805	cctttaAttttac	cctttaTttttac
pks+	1767306	gtactgAtcacgc	gtactgTtcacgc
pks+	844989	cgaaaaTtaacgc	cgaaaaCtaacgc
pks+	1559158	cgacaaAtgattt	cgacaaTtgattt
pks+	1369305	tgaagaTccgcgt	tgaagaAccgcgt
pks+	3792583	attattTatttta	attattAatttta
pks+	1811712	gccggaAtattat	gccggaTtattat
pks+	2848042	tacccaAaatttg	tacccaTaatttg
pks+	1739981	atgattTtttccg	atgattAtttccg
pks+	1818263	acaaaaActttgt	acaaaaGctttgt
pks+	1319494	ttataaGacccgt	ttataaAacccgt
pks+	1729236	tggtgaAaattcg	tggtgaTaattcg
pks+	426113	gcgaaaAagcatt	gcgaaaCagcatt
pks+	4603883	atcgcaAaattac	atcgcaCaattac
pks+	2117349	tattttTtcagtt	tattttAtcagtt
pks+	3872811	gaacgcCttgatg	gaacgcAttgatg
pks+	2937398	tatggtAaatcag	tatggtGaatcag
pks+	2629922	gtgattTtgccgc	gtgattGtgccgc
pks+	3753562	gtaattTttcact	gtaattAttcact
pks+	1965876	gcaattTtcttcg	gcaattAtcttcg
pks+	4245315	ataaagTttattg	ataaagAttattg
pks+	4212306	gaaaatTtatcct	gaaaatAtatcct
pks+	1653856	tcggcaAaatatg	tcggcaTaatatg
pks+	2582548	tggcgaAaattct	tggcgaCaattct
pks+	4400384	tttaaaAagttta	tttaaaTagttta
pks+	1389968	ataaatTtgagtt	ataaatAtgagtt
pks+	405258	aggattTtttctt	aggattAtttctt
pks+	3326521	gtaattTtcacat	gtaattCtcacat
pks+	1527816	ttaaatTtatctt	ttaaatGtatctt
pks+	2935433	ggcaatAaatatt	ggcaatTaatatt
pks+	2452117	cgcccgAagttgt	cgcccgTagttgt
pks+	940942	ggaaagTaaacca	ggaaagAaaacca
pks+	2054607	cgggtaAatttaa	cgggtaCatttaa
pks+	1932965	caccgtCtggacg	caccgtAtggacg
pks+	726166	aggcttAagttac	aggcttCagttac
pks+	2058694	aaaataAtttact	aaaataTtttact
pks+	3757525	tgtactTgaccgg	tgtactCgaccgg
pks+	1916395	ggtactTtttgtt	ggtactAtttgtt
pks+	3902529	cccacaAaattaa	cccacaTaattaa
pks+	503947	gaagaaTtgggac	gaagaaAtgggac
pks+	1160024	cggaatGaaaacg	cggaatCaaaacg
pks+	439649	tgaatgTtttgca	tgaatgCtttgca
pks+	453222	aaagtaAcattct	aaagtaTcattct
pks+	2595532	ttatgaAtatttt	ttatgaTtatttt
pks+	1165352	cggatgTttgccg	cggatgGttgccg
pks+	4532409	gaaagaAataatc	gaaagaCataatc
pks+	1845799	tgcgcaAttttct	tgcgcaCttttct
pks+	4441948	ggaaaaTatcatc	ggaaaaGatcatc
pks+	727325	cagacgAatgaac	cagacgGatgaac
pks+	727327	gacgaaTgaactg	gacgaaAgaactg
pks+	1999033	acccaaAacttga	acccaaTacttga
pks+	1059765	cgtactAatgata	cgtactTatgata
pks+	4589723	ttgatgTtttcgg	ttgatgAtttcgg
pks+	1296297	gagatcCcggacg	gagatcAcggacg
pks+	2582317	ttgtacCaatggc	ttgtacAaatggc
pks+	3822340	tgcgcaAccggtt	tgcgcaCccggtt
pks+	4234541	gtttttGctcgcc	gtttttTctcgcc
pks+	2033834	gtcacaGgctacc	gtcacaTgctacc
pks+	3760532	tgaagcGttcata	tgaagcAttcata
pks+	1928841	tgttacGcgtaac	tgttacAcgtaac
pks+	355222	ttaaccGcaatat	ttaaccAcaatat
pks+	1887111	catcgcTtaagat	catcgcGtaagat
pks+	4495531	tattatCatgtca	tattatTatgtca
pks+	345777	aaaaaaTctgtgg	aaaaaaActgtgg
pks+	447838	ggcgacGgagaat	ggcgacAgagaat
pks+	11780	aaacggAtttcat	aaacggTtttcat
pks+	2444060	tcattgAtttatt	tcattgTtttatt
pks+	1339767	caagttGgtatcc	caagttCgtatcc
pks+	3048247	ttttgtActtctg	ttttgtCcttctg
pks+	725098	cattgtCcagggt	cattgtTcagggt
pks+	1501745	tggtgtAcgctcc	tggtgtTcgctcc
pks+	725116	cggggtAcgcatc	cggggtGcgcatc
pks+	1985925	ccaatcCaggaga	ccaatcAaggaga
pks+	838661	attgccTggacct	attgccGggacct
pks+	2033505	acaattTatgcac	acaattGatgcac
pks+	384206	gaaacaAaattaa	gaaacaTaattaa
pks+	1643482	gtcgttAaatttt	gtcgttCaatttt
pks+	1063730	tgacgaAtgcatt	tgacgaTtgcatt
pks+	1641230	ccaactTccgctt	ccaactGccgctt
pks+	2760974	ttgaaaAaatctt	ttgaaaGaatctt
pks+	3657233	ccaataTtcaaat	ccaataCtcaaat
pks+	1636684	ttgaaaAaatttt	ttgaaaCaatttt
pks+	1295231	tcgcgaAagaata	tcgcgaTagaata
pks+	773072	gcgatgTtgactg	gcgatgCtgactg
pks+	1511558	atgattTtttctc	atgattGtttctc
pks+	2359220	gcctcaAaatttt	gcctcaCaatttt
pks+	4165077	aagaaaAaatctc	aagaaaTaatctc
pks+	3724260	gcaaaaTaaaatg	gcaaaaCaaaatg
pks+	3530093	tcggcgAaacatt	tcggcgTaacatt
pks+	1282801	caaattTtgaggt	caaattAtgaggt
pks+	2359321	tccttaAaatttc	tccttaTaatttc
pks+	2170707	tgttttCgatttc	tgttttAgatttc
pks+	3044057	ctgacaActtttt	ctgacaTcttttt
pks+	576215	agaaagGaaacga	agaaagCaaacga
pks+	2877814	accgggAaattaa	accgggTaattaa
pks+	3377945	cgaaatTtgataa	cgaaatAtgataa
pks+	3460386	aaatgaAaatagt	aaatgaTaatagt
pks+	1632928	cataatTattacc	cataatCattacc
pks+	656879	aaaaaaTtacaat	aaaaaaAtacaat
pks+	4550545	ccaggaAaattcc	ccaggaTaattcc
pks+	3551499	gaaaatTaaataa	gaaaatAaaataa
pks+	3420206	actttcGttgttc	actttcAttgttc
pks+	2420334	gccataAaattga	gccataTaattga
pks+	2614301	gcggcaAtattct	gcggcaTtattct
pks+	1045283	tgaggtTctccag	tgaggtGctccag
pks+	1630709	tcttttCaggggg	tcttttGaggggg
pks+	2719191	tttgttGcatatc	tttgttTcatatc
pks+	2170775	caatatGaaaatt	caatatTaaaatt
pks+	896129	atgattAaataat	atgattCaataat
pks+	2719536	cgctacGgccgcc	cgctacTgccgcc
pks+	222268	gtacacGgtggat	gtacacAgtggat
pks+	1625441	tgcagaAaatacc	tgcagaTaatacc
pks+	1798904	ctaaaaTtaatgg	ctaaaaAtaatgg
pks+	1091101	caaagaAaatctc	caaagaCaatctc
pks+	1461709	ggcggaAtatttc	ggcggaTtatttc
pks+	1375394	aaaaaaTcgccaa	aaaaaaAcgccaa
pks-	3795003	taaaccCaataat	taaaccAaataat
pks-	1913770	ggatctGattacc	ggatctAattacc
pks-	1273968	gttgctCcgctgg	gttgctTcgctgg
pks-	2958464	gtttttCtgtgtg	gtttttGtgtgtg
pks-	3311270	ggatgtGcgaccg	ggatgtAcgaccg
pks-	142422	tatgagCgtttct	tatgagTgtttct
pks-	3250645	gagatcAccatcg	gagatcGccatcg
pks-	3496619	gtggcgGtgtact	gtggcgTtgtact
pks-	1282287	ccccgcTtgggca	ccccgcGtgggca
pks-	3263314	ccaaaaGtaaaaa	ccaaaaAtaaaaa
pks-	4029211	actggaActgaga	actggaGctgaga
