# Supplementary material for: Colibactin leads to a bacteria-specific mutation pattern and self-inflicted DNA damage
Source: Genome Res. 2024 Aug;34(8):1154–64. doi: 10.1101/gr.279517.124 (PMC11444178; doi:10.1101/gr.279517.124)
Supplement: Supplement 2 [file Supplemental_Code.zip › Supplemental_Code/code/pks+_context_5.txt]

>1
aaaaaaTtacagc

>2
gcgcagCaaccca

>3
aatgcgCcagccg

>4
ccagcgCacctat

>5
gccagcGccttac

>6
actggcGgcgggt

>7
atgcccGcatggc

>8
aaatatGcaaaaa

>9
caacgcAcaggga

>10
tgtcagGgcggga

>11
cgaaaaTcgttga

>12
cgacgaAattaac

>13
tacgcgAaattat

>14
aaagtaTtcgaga

>15
acagcgAatttat

>16
gttttcTcattga

>17
aatattTtccagc

>18
tcgccgAaattcg

>19
gacggaAaatccg

>20
cgaatgAactgct

>21
tattctTtcggtc

>22
gccataAaacttt

>23
aaatctTtgaaca

>24
tgaattTtaccct

>25
aattaaAaatttc

>26
ccgagaAaatctt

>27
tttttaAaatttt

>29
gtaattTttgccg

>30
ataattTtgccat

>31
aaaattTtttcca

>32
atataaAaatcaa

>33
cgaattTtaatgt

>34
tttattTtctaca

>35
attatgGtgttgc

>36
aaacctGgcgatt

>37
gctccgGgtcgtt

>38
acagggActggcg

>39
gcctggCcaacgg

>40
gaaagcCacagct

>41
tggcatGtgaagc

>42
ggcaatCattatg

>43
gcatcaTccgcag

>44
gggtatCcactcc

>45
agaaatTtcactt

>46
cctttaAttttac

>47
gtactgAtcacgc

>48
cgaaaaTtaacgc

>49
cgacaaAtgattt

>50
tgaagaTccgcgt

>51
attattTatttta

>52
gccggaAtattat

>53
tacccaAaatttg

>54
atgattTtttccg

>55
acaaaaActttgt

>56
ttataaGacccgt

>57
tggtgaAaattcg

>58
gcgaaaAagcatt

>59
atcgcaAaattac

>60
tattttTtcagtt

>61
gaacgcCttgatg

>62
tatggtAaatcag

>63
gtgattTtgccgc

>64
gtaattTttcact

>65
gcaattTtcttcg

>66
ataaagTttattg

>67
gaaaatTtatcct

>68
tcggcaAaatatg

>69
tggcgaAaattct

>70
tttaaaAagttta

>71
ataaatTtgagtt

>72
aggattTtttctt

>73
gtaattTtcacat

>74
ttaaatTtatctt

>75
ggcaatAaatatt

>76
cgcccgAagttgt

>77
ggaaagTaaacca

>78
cgggtaAatttaa

>79
caccgtCtggacg

>80
aggcttAagttac

>81
aaaataAtttact

>82
tgtactTgaccgg

>83
ggtactTtttgtt

>85
cccacaAaattaa

>86
gaagaaTtgggac

>87
cggaatGaaaacg

>88
tgaatgTtttgca

>89
aaagtaAcattct

>90
ttatgaAtatttt

>91
cggatgTttgccg

>92
gaaagaAataatc

>93
tgcgcaAttttct

>94
ggaaaaTatcatc

>95
cagacgAatgaac

>96
gacgaaTgaactg

>97
acccaaAacttga

>98
cgtactAatgata

>99
ttgatgTtttcgg

>100
gagatcCcggacg

>101
ttgtacCaatggc

>102
tgcgcaAccggtt

>103
gtttttGctcgcc

>104
gtcacaGgctacc

>107
tgaagcGttcata

>109
tgttacGcgtaac

>110
ttaaccGcaatat

>111
catcgcTtaagat

>112
tattatCatgtca

>113
aaaaaaTctgtgg

>114
ggcgacGgagaat

>115
aaacggAtttcat

>116
tcattgAtttatt

>117
caagttGgtatcc

>118
ttttgtActtctg

>119
cattgtCcagggt

>120
tggtgtAcgctcc

>121
cggggtAcgcatc

>122
ccaatcCaggaga

>123
attgccTggacct

>124
acaattTatgcac

>125
gaaacaAaattaa

>126
gtcgttAaatttt

>127
tgacgaAtgcatt

>128
ccaactTccgctt

>129
ttgaaaAaatctt

>130
ccaataTtcaaat

>131
ttgaaaAaatttt

>133
tcgcgaAagaata

>134
gcgatgTtgactg

>135
atgattTtttctc

>136
gcctcaAaatttt

>137
aagaaaAaatctc

>138
gcaaaaTaaaatg

>139
tcggcgAaacatt

>140
caaattTtgaggt

>141
tccttaAaatttc

>142
tgttttCgatttc

>144
ctgacaActtttt

>145
agaaagGaaacga

>146
accgggAaattaa

>147
cgaaatTtgataa

>148
aaatgaAaatagt

>149
cataatTattacc

>151
aaaaaaTtacaat

>152
ccaggaAaattcc

>153
gaaaatTaaataa

>154
actttcGttgttc

>155
gccataAaattga

>156
gcggcaAtattct

>157
tgaggtTctccag

>158
tcttttCaggggg

>159
tttgttGcatatc

>160
caatatGaaaatt

>161
atgattAaataat

>163
cgctacGgccgcc

>164
gtacacGgtggat

>165
tgcagaAaatacc

>166
ctaaaaTtaatgg

>167
caaagaAaatctc

>169
ggcggaAtatttc

>170
aaaaaaTcgccaa
